# Supplementary material for: Microbiome Analysis of Stool Samples from African Americans with Colon Polyps
Source: PLoS One. 2013 Dec 20;8(12):e81352. doi: 10.1371/journal.pone.0081352 (PMC3869648; doi:10.1371/journal.pone.0081352)
Supplement: File S2 — 454 Pyrosequencing barcodes and data for all samples. (XLS) [file pone.0081352.s002.xls]

## Sheet: AFR001
Sample	Bacteria Actinobacteria Actinobacteria	Bacteria Bacteroidetes Bacteroidia	Bacteria Bacteroidetes Flavobacteria	Bacteria Bacteroidetes Sphingobacteria	Bacteria Bacteroidetes phylum:Bacteroidetes	Bacteria Cyanobacteria Cyanobacteria	Bacteria Firmicutes Bacilli	Bacteria Firmicutes Clostridia	Bacteria Firmicutes Erysipelotrichi	Bacteria Firmicutes phylum:Firmicutes	Bacteria Fusobacteria Fusobacteria	Bacteria Lentisphaerae Lentisphaeria	Bacteria Proteobacteria Alphaproteobacteria	Bacteria Proteobacteria Betaproteobacteria	Bacteria Proteobacteria Deltaproteobacteria	Bacteria Proteobacteria Epsilonproteobacteria	Bacteria Proteobacteria Gammaproteobacteria	Bacteria Proteobacteria phylum:Proteobacteria	Bacteria Synergistetes Synergistia	Bacteria TM7 subclass:TM7_genera_incertae_sedis	Bacteria Verrucomicrobia Verrucomicrobiae	Bacteria domain:Bacteria	Unknown domain:Unknown
HB01	13	40614	1	0	72	0	39	11947	37	15	0	0	3	60	10	0	5847	23	0	5	446	220	0													hypothetical protein	mobilization protein	RepA	MbpB	MbpC	structural protein	replication protein	MbpA	capsid protein (VP1).	lipoprotein
																																				36040	3934	2023	1071	796	557	505	351	285	241

## Sheet: AFR002
Sample	Total	Bacteria Actinobacteria Actinobacteria	Bacteria Bacteroidetes Bacteroidia	Bacteria Bacteroidetes Flavobacteria	Bacteria Bacteroidetes Sphingobacteria	Bacteria Bacteroidetes phylum:Bacteroidetes	Bacteria Cyanobacteria Cyanobacteria	Bacteria Firmicutes Bacilli	Bacteria Firmicutes Clostridia	Bacteria Firmicutes Erysipelotrichi	Bacteria Firmicutes phylum:Firmicutes	Bacteria Fusobacteria Fusobacteria	Bacteria Lentisphaerae Lentisphaeria	Bacteria Proteobacteria Alphaproteobacteria	Bacteria Proteobacteria Betaproteobacteria	Bacteria Proteobacteria Deltaproteobacteria	Bacteria Proteobacteria Epsilonproteobacteria	Bacteria Proteobacteria Gammaproteobacteria	Bacteria Proteobacteria phylum:Proteobacteria	Bacteria Synergistetes Synergistia	Bacteria TM7 subclass:TM7_genera_incertae_sedis	Bacteria Verrucomicrobia Verrucomicrobiae	Bacteria domain:Bacteria	Unknown domain:Unknown
HB02	53857	44	13396	7	0	17	0	159	27861	415	316	0	0	7	916	27	1	7440	10	325	6	1444	1466	0
																																					hypothetical protein	mobilization protein	RepA	putative outer membrane protein, probably involved in nutrient binding	MbpB	replication protein	MbpC	structural protein	putative transport protein	protein
																																					23226	1149	562	474	407	284	277	157	139	135

## Sheet: AFR003
Sample	Total	Bacteria Actinobacteria Actinobacteria	Bacteria Bacteroidetes Bacteroidia	Bacteria Bacteroidetes Flavobacteria	Bacteria Bacteroidetes Sphingobacteria	Bacteria Bacteroidetes phylum:Bacteroidetes	Bacteria Cyanobacteria Cyanobacteria	Bacteria Firmicutes Bacilli	Bacteria Firmicutes Clostridia	Bacteria Firmicutes Erysipelotrichi	Bacteria Firmicutes phylum:Firmicutes	Bacteria Fusobacteria Fusobacteria	Bacteria Lentisphaerae Lentisphaeria	Bacteria Proteobacteria Alphaproteobacteria	Bacteria Proteobacteria Betaproteobacteria	Bacteria Proteobacteria Deltaproteobacteria	Bacteria Proteobacteria Epsilonproteobacteria	Bacteria Proteobacteria Gammaproteobacteria	Bacteria Proteobacteria phylum:Proteobacteria	Bacteria Synergistetes Synergistia	Bacteria TM7 subclass:TM7_genera_incertae_sedis	Bacteria Verrucomicrobia Verrucomicrobiae	Bacteria domain:Bacteria	Unknown domain:Unknown
HB03	52834	34	33762	1	0	65	1	313	17784	74	132	0	0	1	392	0	3	66	0	2	2	35	167	0					hypothetical protein	mobilization protein	RepA	MbpB	replication protein	MbpC	putative outer membrane protein, probably involved in nutrient binding	protein	addiction module toxin, Txe/YoeB family	MbpA
																													26674	3425	1652	1199	1050	872	570	502	261	220

## Sheet: AFR004
Sample	Total	Bacteria Actinobacteria Actinobacteria	Bacteria Bacteroidetes Bacteroidia	Bacteria Bacteroidetes Flavobacteria	Bacteria Bacteroidetes Sphingobacteria	Bacteria Bacteroidetes phylum:Bacteroidetes	Bacteria Cyanobacteria Cyanobacteria	Bacteria Firmicutes Bacilli	Bacteria Firmicutes Clostridia	Bacteria Firmicutes Erysipelotrichi	Bacteria Firmicutes phylum:Firmicutes	Bacteria Fusobacteria Fusobacteria	Bacteria Lentisphaerae Lentisphaeria	Bacteria Proteobacteria Alphaproteobacteria	Bacteria Proteobacteria Betaproteobacteria	Bacteria Proteobacteria Deltaproteobacteria	Bacteria Proteobacteria Epsilonproteobacteria	Bacteria Proteobacteria Gammaproteobacteria	Bacteria Proteobacteria phylum:Proteobacteria	Bacteria Synergistetes Synergistia	Bacteria TM7 subclass:TM7_genera_incertae_sedis	Bacteria Verrucomicrobia Verrucomicrobiae	Bacteria domain:Bacteria	Unknown domain:Unknown
HB04	57824	29	14570	0	0	25	0	82	8852	18	17	80	0	1	166	0	0	33674	120	0	2	0	188	0					hypothetical protein	mobilization protein	MbpB	MbpC	RepA	replication protein	protein	putative outer membrane protein, probably involved in nutrient binding	MbpA	Relaxase/Mobilization nuclease domain
																													36881	1353	1259	859	730	372	324	260	227	218

## Sheet: AFR005
Sample	Total	Bacteria Actinobacteria Actinobacteria	Bacteria Bacteroidetes Bacteroidia	Bacteria Bacteroidetes Flavobacteria	Bacteria Bacteroidetes Sphingobacteria	Bacteria Bacteroidetes phylum:Bacteroidetes	Bacteria Cyanobacteria Cyanobacteria	Bacteria Firmicutes Bacilli	Bacteria Firmicutes Clostridia	Bacteria Firmicutes Erysipelotrichi	Bacteria Firmicutes phylum:Firmicutes	Bacteria Fusobacteria Fusobacteria	Bacteria Lentisphaerae Lentisphaeria	Bacteria Proteobacteria Alphaproteobacteria	Bacteria Proteobacteria Betaproteobacteria	Bacteria Proteobacteria Deltaproteobacteria	Bacteria Proteobacteria Epsilonproteobacteria	Bacteria Proteobacteria Gammaproteobacteria	Bacteria Proteobacteria phylum:Proteobacteria	Bacteria Synergistetes Synergistia	Bacteria TM7 subclass:TM7_genera_incertae_sedis	Bacteria Verrucomicrobia Verrucomicrobiae	Bacteria domain:Bacteria	Unknown domain:Unknown					hypothetical protein	MbpB	MbpC	mobilization protein	replication protein	RepA	MbpA	Relaxase/Mobilization nuclease domain	protein	lipoprotein
HB05	47264	167	28220	0	0	82	0	57	16376	203	38	531	0	0	760	339	15	248	5	5	4	3	210	1					33839	5589	4098	3769	2706	1971	1655	1154	698	411

## Sheet: AFR006
Sample	Total	Bacteria Actinobacteria Actinobacteria	Bacteria Bacteroidetes Bacteroidia	Bacteria Bacteroidetes Flavobacteria	Bacteria Bacteroidetes Sphingobacteria	Bacteria Bacteroidetes phylum:Bacteroidetes	Bacteria Cyanobacteria Cyanobacteria	Bacteria Firmicutes Bacilli	Bacteria Firmicutes Clostridia	Bacteria Firmicutes Erysipelotrichi	Bacteria Firmicutes phylum:Firmicutes	Bacteria Fusobacteria Fusobacteria	Bacteria Lentisphaerae Lentisphaeria	Bacteria Proteobacteria Alphaproteobacteria	Bacteria Proteobacteria Betaproteobacteria	Bacteria Proteobacteria Deltaproteobacteria	Bacteria Proteobacteria Epsilonproteobacteria	Bacteria Proteobacteria Gammaproteobacteria	Bacteria Proteobacteria phylum:Proteobacteria	Bacteria Synergistetes Synergistia	Bacteria TM7 subclass:TM7_genera_incertae_sedis	Bacteria Verrucomicrobia Verrucomicrobiae	Bacteria domain:Bacteria	Unknown domain:Unknown
HB06	47102	130	16623	0	0	41	0	56	28676	27	83	0	1	0	23	32	0	62	0	49	2	237	1060	0				hypothetical protein	mobilization protein	RepA	MbpB	MbpC	replication protein	MbpA	putative outer membrane protein, probably involved in nutrient binding	lipoprotein	putative replication protein
																												13512	1200	726	650	472	429	208	204	147	131

## Sheet: AFR007
Sample	Total	Bacteria Actinobacteria Actinobacteria	Bacteria Bacteroidetes Bacteroidia	Bacteria Bacteroidetes Flavobacteria	Bacteria Bacteroidetes Sphingobacteria	Bacteria Bacteroidetes phylum:Bacteroidetes	Bacteria Cyanobacteria Cyanobacteria	Bacteria Firmicutes Bacilli	Bacteria Firmicutes Clostridia	Bacteria Firmicutes Erysipelotrichi	Bacteria Firmicutes phylum:Firmicutes	Bacteria Fusobacteria Fusobacteria	Bacteria Lentisphaerae Lentisphaeria	Bacteria Proteobacteria Alphaproteobacteria	Bacteria Proteobacteria Betaproteobacteria	Bacteria Proteobacteria Deltaproteobacteria	Bacteria Proteobacteria Epsilonproteobacteria	Bacteria Proteobacteria Gammaproteobacteria	Bacteria Proteobacteria phylum:Proteobacteria	Bacteria Synergistetes Synergistia	Bacteria TM7 subclass:TM7_genera_incertae_sedis	Bacteria Verrucomicrobia Verrucomicrobiae	Bacteria domain:Bacteria	Unknown domain:Unknown
HB07	43712	206	11494	2	0	28	0	316	29397	384	1131	0	0	3	261	58	0	48	1	0	2	1	380	0					hypothetical protein	mobilization protein	MbpB	RepA	MbpC	structural protein	replication protein	MbpA	capsid protein (VP1).	protein VP1 (ORF1).
																													33912	1512	980	779	753	499	494	267	234	223

## Sheet: AFR008
Sample	Total	Bacteria Actinobacteria Actinobacteria	Bacteria Bacteroidetes Bacteroidia	Bacteria Bacteroidetes Flavobacteria	Bacteria Bacteroidetes Sphingobacteria	Bacteria Bacteroidetes phylum:Bacteroidetes	Bacteria Cyanobacteria Cyanobacteria	Bacteria Firmicutes Bacilli	Bacteria Firmicutes Clostridia	Bacteria Firmicutes Erysipelotrichi	Bacteria Firmicutes phylum:Firmicutes	Bacteria Fusobacteria Fusobacteria	Bacteria Lentisphaerae Lentisphaeria	Bacteria Proteobacteria Alphaproteobacteria	Bacteria Proteobacteria Betaproteobacteria	Bacteria Proteobacteria Deltaproteobacteria	Bacteria Proteobacteria Epsilonproteobacteria	Bacteria Proteobacteria Gammaproteobacteria	Bacteria Proteobacteria phylum:Proteobacteria	Bacteria Synergistetes Synergistia	Bacteria TM7 subclass:TM7_genera_incertae_sedis	Bacteria Verrucomicrobia Verrucomicrobiae	Bacteria domain:Bacteria	Unknown domain:Unknown
HB08	34828	65	25783	0	0	44	0	137	7677	13	119	0	0	0	581	33	2	247	1	16	2	0	108	0					hypothetical protein	mobilization protein	RepA	MbpB	MbpC	replication protein	MbpA	putative	Relaxase/Mobilization nuclease domain	structural protein
																													23062	6191	3231	2454	1980	1417	757	545	527	403

## Sheet: AFR009
Sample	Total	Bacteria Actinobacteria Actinobacteria	Bacteria Bacteroidetes Bacteroidia	Bacteria Bacteroidetes Flavobacteria	Bacteria Bacteroidetes Sphingobacteria	Bacteria Bacteroidetes phylum:Bacteroidetes	Bacteria Cyanobacteria Cyanobacteria	Bacteria Firmicutes Bacilli	Bacteria Firmicutes Clostridia	Bacteria Firmicutes Erysipelotrichi	Bacteria Firmicutes phylum:Firmicutes	Bacteria Fusobacteria Fusobacteria	Bacteria Lentisphaerae Lentisphaeria	Bacteria Proteobacteria Alphaproteobacteria	Bacteria Proteobacteria Betaproteobacteria	Bacteria Proteobacteria Deltaproteobacteria	Bacteria Proteobacteria Epsilonproteobacteria	Bacteria Proteobacteria Gammaproteobacteria	Bacteria Proteobacteria phylum:Proteobacteria	Bacteria Synergistetes Synergistia	Bacteria TM7 subclass:TM7_genera_incertae_sedis	Bacteria Verrucomicrobia Verrucomicrobiae	Bacteria domain:Bacteria	Unknown domain:Unknown
HB09	31979	49	168	22	1	0	1	679	8074	282	2920	0	0	7	69	2	12	19387	10	1	2	3	290	0					hypothetical protein	capsid protein (VP1).	structural protein	mobilization protein	gene 2 protein.	DNA ligase (ATP)	major viral coat protein	protein VP1 (ORF1).	weak similarity to Bacteriophage CHP1 (Orf4)	putative major coat protein
																													48075	3243	3142	1552	1430	1393	1198	1124	1027	819

## Sheet: AFR010
Sample	Total	Bacteria Actinobacteria Actinobacteria	Bacteria Bacteroidetes Bacteroidia	Bacteria Bacteroidetes Flavobacteria	Bacteria Bacteroidetes Sphingobacteria	Bacteria Bacteroidetes phylum:Bacteroidetes	Bacteria Cyanobacteria Cyanobacteria	Bacteria Firmicutes Bacilli	Bacteria Firmicutes Clostridia	Bacteria Firmicutes Erysipelotrichi	Bacteria Firmicutes phylum:Firmicutes	Bacteria Fusobacteria Fusobacteria	Bacteria Lentisphaerae Lentisphaeria	Bacteria Proteobacteria Alphaproteobacteria	Bacteria Proteobacteria Betaproteobacteria	Bacteria Proteobacteria Deltaproteobacteria	Bacteria Proteobacteria Epsilonproteobacteria	Bacteria Proteobacteria Gammaproteobacteria	Bacteria Proteobacteria phylum:Proteobacteria	Bacteria Synergistetes Synergistia	Bacteria TM7 subclass:TM7_genera_incertae_sedis	Bacteria Verrucomicrobia Verrucomicrobiae	Bacteria domain:Bacteria	Unknown domain:Unknown
HB10	36516	140	16379	2	0	19	1	42	13125	323	431	24	0	3	39	132	1	388	0	2665	0	1169	1633	0					hypothetical protein	DNA ligase (ATP)	MbpB	protein VP1 (ORF1).	mobilization protein	lipoprotein	replication protein	putative Mob protein	MbpC	putative replication protein
																													59671	841	803	785	708	539	538	493	448	415

[truncated: 3 more sheets: AFR011, AFR012, BARCODES]
