# Supplementary material for: Microbiome Analysis of Stool Samples from African Americans with Colon Polyps
Source: PLoS One. 2013 Dec 20;8(12):e81352. doi: 10.1371/journal.pone.0081352 (PMC3869648; doi:10.1371/journal.pone.0081352)
Supplement: File S3 — Number of metagenomic reads analyzed for all 12 samples. (XLSX) [file pone.0081352.s003.xlsx]

## Sheet: info_samples.xls
File S3:Number of metagenomic reads analyzed for all 12 samples
		Initial reads	#reads after removal of replicates	Average read length (bp)	#peptides predicted on reads	#peptides with match to KEGG (E-value < 1e-5)
1	AFR001	54511	37365	400.2	39735	13012
2	AFR002	42869	39714	396.31	42489	25854
3	AFR003	49566	41644	391.13	44677	22535
4	AFR004	62489	55963	395.02	60485	32365
5	AFR005	64766	44402	390.21	47843	23214
6	AFR006	25067	22591	370.77	23807	12948
7	AFR007	43961	31369	394.29	33236	5055
8	AFR008	43763	23776	392.51	25512	6621
9	AFR009	61605	30850	395.93	32629	5146
10	AFR010	66625	40193	400.85	42551	10293
11	AFR011	72251	43489	397.64	45808	17106
12	AFR012	79029	56973	392.5	60936	29553
	Total	666502	468329	393.113	499708	203702
