# Supplementary material for: Microbiome Analysis of Stool Samples from African Americans with Colon Polyps
Source: PLoS One. 2013 Dec 20;8(12):e81352. doi: 10.1371/journal.pone.0081352 (PMC3869648; doi:10.1371/journal.pone.0081352)
Supplement: File S4 — KEGG analysis of the metagenomic data in the two sets of samples. (XLSX) [file pone.0081352.s004.xlsx]

## Sheet: Raw KEGG counts
	HB1	HB2	HB3	HB4	HB5	HB6	HB7	HB8	HB9	HB10	HB11	HB12
K00001	4	4	4	6	6	2	0	1	0	0	0	9
K00002	0	2	0	0	0	1	0	0	0	0	1	0
K00003	1	2	1	1	0	6	0	0	0	0	0	0
K00005	1	6	2	8	0	0	0	0	0	2	1	0
K00008	0	3	1	2	0	1	1	1	0	1	1	0
K00009	0	4	1	9	0	0	0	0	0	2	0	0
K00010	0	0	0	0	3	0	0	0	0	0	0	0
K00011	0	1	0	0	0	1	0	0	0	0	1	0
K00012	8	14	13	12	13	6	2	1	0	3	3	7
K00013	2	8	1	4	8	2	1	0	0	0	3	8
K00014	1	1	2	5	2	4	0	0	0	0	2	3
K00015	0	0	0	0	0	0	0	0	0	2	0	0
K00016	1	2	2	18	3	4	0	0	1	0	1	1
K00018	0	3	1	3	2	0	1	0	0	0	0	6
K00019	0	0	0	0	0	0	0	0	0	0	0	1
K00020	0	3	0	11	0	0	0	0	1	0	0	0
K00024	7	6	8	16	12	2	0	1	1	4	1	9
K00027	5	6	2	8	0	0	0	0	0	0	3	2
K00029	5	5	7	6	2	4	0	0	1	0	1	5
K00031	4	3	6	9	5	1	0	0	0	1	1	2
K00033	2	5	2	5	6	1	0	0	1	1	1	2
K00036	3	2	8	6	3	3	0	1	0	0	4	6
K00040	0	2	1	5	0	1	0	0	0	0	1	1
K00041	2	9	7	17	4	0	0	0	0	1	1	3
K00042	2	12	1	20	0	0	0	1	1	0	1	0
K00045	0	0	0	0	0	1	0	0	0	0	0	0
K00046	1	9	7	12	6	0	0	0	0	2	1	2
K00048	1	3	4	4	0	4	1	0	0	0	5	9
K00052	2	4	9	4	3	2	0	0	0	0	1	3
K00053	4	7	6	5	3	4	0	1	2	3	1	7
K00054	0	0	0	0	0	0	0	0	0	0	0	2
K00057	0	4	2	4	4	3	0	1	1	1	4	4
K00058	4	6	8	21	3	4	0	1	2	3	1	0
K00059	3	2	5	8	5	6	2	0	1	0	2	12
K00060	1	6	1	12	0	0	1	0	1	2	2	2
K00064	0	2	0	1	2	2	0	0	0	0	0	1
K00065	0	3	1	2	0	0	0	0	1	0	1	0
K00066	0	0	2	0	1	0	1	0	0	0	0	2
K00067	2	2	4	5	3	5	2	1	2	2	3	2
K00068	0	7	1	9	0	0	0	0	0	1	0	1
K00073	1	3	4	14	0	0	0	0	1	0	1	1
K00074	1	3	0	7	1	0	0	0	0	0	0	0
K00075	3	8	3	4	3	2	0	0	0	1	2	3
K00076	0	6	1	5	0	1	0	0	1	1	0	0
K00077	1	7	9	6	5	5	0	0	0	2	2	8
K00086	0	1	0	0	0	0	0	0	0	0	0	0
K00087	0	4	2	16	0	0	0	0	0	1	0	3
K00088	1	7	3	10	4	3	0	0	0	2	5	4
K00090	0	2	5	2	0	0	0	0	0	0	0	1
K00091	0	1	0	0	0	1	0	0	0	1	0	0
K00094	1	6	2	1	0	0	0	0	1	0	1	0
K00096	0	0	1	0	0	0	0	0	0	0	0	1
K00097	1	2	8	6	2	1	0	0	0	2	0	1
K00098	1	3	1	4	0	0	0	0	1	0	1	0
K00099	0	4	6	7	3	1	0	0	1	0	1	4
K00100	6	12	9	12	10	9	0	2	1	1	5	16
K00101	0	6	2	6	0	0	0	0	2	0	1	1
K00102	1	0	1	1	3	0	0	0	0	0	1	0
K00104	3	2	0	3	0	1	0	0	0	0	0	0
K00108	0	9	0	0	0	0	0	0	0	1	0	0
K00111	1	12	3	10	0	1	0	1	0	2	3	3
K00112	0	5	1	5	1	0	0	0	1	1	3	2
K00113	1	7	5	5	1	1	0	0	1	0	1	2
K00116	1	8	1	2	0	0	0	0	0	0	1	0
K00117	2	10	1	12	0	0	0	0	0	2	1	0
K00121	2	4	2	5	0	0	0	0	3	2	1	0
K00122	1	0	1	0	0	0	0	0	0	0	0	0
K00123	1	15	4	35	0	2	0	1	0	1	2	3
K00124	0	1	2	6	0	0	0	0	1	0	0	0
K00125	0	0	0	0	0	0	0	0	0	1	0	0
K00127	0	2	0	4	1	0	0	0	0	0	0	0
K00128	2	1	1	0	0	0	1	0	0	0	1	0
K00130	1	4	0	0	0	0	0	0	0	0	0	0
K00133	5	6	9	15	4	1	0	1	0	2	1	8
K00134	1	10	10	12	0	4	1	0	2	4	5	3
K00135	0	1	1	3	0	0	0	0	0	1	0	0
K00137	3	5	3	12	0	0	0	0	0	0	1	2
K00138	2	7	1	11	0	0	0	0	1	2	1	1
K00145	1	4	3	7	1	5	0	0	0	0	0	3
K00146	0	1	0	0	0	0	0	0	0	0	1	0
K00147	3	2	1	9	8	3	1	1	0	2	2	3
K00150	0	1	0	0	0	0	0	0	0	0	0	1
K00151	0	0	1	0	0	0	0	0	0	0	0	0
K00153	0	1	0	0	0	0	0	0	0	0	0	0
K00156	0	1	2	9	3	1	0	2	0	0	0	2
K00162	0	0	1	0	0	0	0	0	0	1	0	0
K00163	0	2	5	1	0	0	0	0	0	0	0	0
K00164	1	3	2	8	0	0	0	0	0	1	2	1
K00166	0	0	1	0	0	0	0	0	0	0	0	3
K00167	0	0	0	0	0	0	0	0	0	0	1	0
K00169	0	0	0	0	0	1	0	0	0	0	0	0
K00170	0	0	1	0	0	2	0	0	0	0	0	0
K00171	0	0	0	0	0	1	0	0	0	0	0	0
K00172	0	0	0	0	0	0	1	0	0	0	0	0
K00174	8	10	9	4	14	8	0	0	0	1	0	7
K00175	3	6	1	3	7	5	0	0	0	1	0	13
K00176	0	0	2	0	0	0	0	0	0	0	0	1
K00177	1	5	1	0	2	1	0	1	0	0	1	1
K00179	1	4	2	1	3	3	0	1	0	0	2	5
K00180	2	1	0	2	1	2	1	0	0	0	1	2
K00183	0	0	0	0	0	1	0	0	0	0	0	0
K00184	0	1	0	0	0	0	0	0	0	0	0	0
K00200	0	0	0	0	0	0	0	0	0	0	0	1
K00201	0	0	0	0	0	0	0	0	0	0	0	1
K00207	0	0	0	0	0	1	0	0	0	0	0	0
K00208	1	4	5	7	3	2	0	1	1	0	1	3
K00210	0	0	1	2	2	1	0	0	1	0	2	0
K00215	1	3	6	6	5	7	0	0	1	2	2	5
K00216	1	5	1	3	0	0	0	0	0	0	0	0
K00219	0	8	3	13	0	0	0	0	1	2	0	1
K00226	8	8	3	11	5	6	1	1	1	2	3	11
K00228	0	3	1	6	0	0	0	1	0	0	0	0
K00230	0	0	0	3	0	0	0	0	0	0	0	0
K00231	0	0	0	0	1	0	0	0	0	0	0	0
K00239	1	5	10	1	3	2	0	1	0	0	5	7
K00240	0	4	1	1	1	0	0	1	0	1	1	1
K00241	0	2	4	0	2	2	0	1	1	0	0	3
K00242	1	0	0	1	0	0	0	0	0	0	1	0
K00243	1	0	1	0	5	2	0	1	0	1	2	4
K00244	2	2	0	8	0	1	0	0	1	0	1	1
K00245	0	1	0	4	0	0	0	0	0	0	0	0
K00246	0	1	0	0	0	0	0	0	0	0	0	2
K00247	0	2	1	5	0	0	0	0	0	1	0	0
K00248	1	2	0	0	0	2	0	0	0	0	0	0
K00249	0	0	0	0	0	1	0	0	0	0	0	0
K00257	1	8	7	12	2	4	0	0	0	2	0	3
K00259	1	1	0	0	2	0	0	0	0	0	1	4
K00260	1	1	0	0	1	0	0	0	0	0	0	0
K00261	1	0	0	0	0	0	0	0	0	0	0	0
K00262	3	12	14	18	9	9	0	0	1	3	3	9
K00264	1	1	0	2	0	2	0	0	0	0	0	1
K00265	2	12	13	7	8	4	0	0	0	0	3	17
K00266	4	9	17	13	13	12	1	1	0	0	7	19
K00275	2	1	3	2	0	0	0	0	0	1	1	2
K00276	2	8	1	1	0	0	0	0	1	1	1	0
K00278	5	6	6	8	9	6	0	0	0	0	3	9
K00281	2	16	6	13	7	4	0	1	1	2	1	4
K00282	0	2	0	0	0	0	0	0	0	0	0	0
K00284	0	5	9	2	5	6	1	0	0	0	2	6
K00285	1	0	1	4	0	0	0	0	0	0	1	0
K00286	1	2	2	6	0	2	0	0	0	1	1	2
K00287	0	5	1	11	2	4	0	0	1	1	0	3
K00288	0	0	0	0	0	2	0	0	0	0	0	0
K00290	2	1	3	0	1	6	1	1	0	0	0	2
K00294	0	0	2	0	0	0	0	0	0	0	0	0
K00297	3	2	5	10	2	0	0	0	0	1	2	4
K00298	0	0	0	0	0	1	0	0	0	0	0	0
K00299	1	1	0	4	0	0	0	0	0	0	0	0
K00302	0	0	0	0	1	1	0	0	0	0	0	0
K00303	0	0	0	0	1	0	0	0	0	0	0	0
K00313	4	11	5	17	0	0	0	0	0	3	5	2
K00318	0	0	0	0	0	0	0	0	0	0	0	1
K00322	0	6	1	7	0	0	0	0	0	1	1	1
K00324	0	4	4	6	0	0	0	0	1	0	0	0
K00325	2	9	7	9	0	0	0	0	1	0	3	0
K00330	0	1	1	3	1	0	0	0	0	0	0	0
K00331	0	8	0	2	1	0	0	0	0	0	1	0
K00333	0	0	0	0	0	0	0	0	0	1	0	0
K00334	0	2	0	1	1	1	0	0	0	0	0	0
K00335	2	2	1	2	3	1	0	0	0	0	0	1
K00336	3	6	0	2	1	3	1	0	0	2	0	2
K00337	4	3	3	4	7	1	0	0	0	0	1	2
K00338	1	1	2	3	2	0	0	0	0	0	1	2
K00339	1	3	1	2	0	0	0	0	1	0	3	0
K00340	0	1	1	1	0	1	0	0	0	0	3	0
K00341	5	13	6	7	8	3	0	0	1	2	3	5
K00342	6	5	6	10	5	3	0	0	1	0	1	8
K00343	0	8	6	5	3	0	0	0	1	1	1	8
K00344	1	6	0	6	0	0	0	0	1	0	0	0
K00346	1	1	2	3	2	1	0	1	0	2	0	4
K00347	0	0	1	1	1	2	0	0	0	0	1	1
K00348	1	1	0	0	1	1	0	0	1	2	0	1
K00349	1	2	0	0	1	0	0	0	0	1	0	2
K00350	3	1	0	0	2	1	0	0	0	1	0	1
K00351	4	4	5	1	1	1	0	0	1	1	0	2
K00355	0	1	0	0	0	0	0	0	0	0	0	0
K00358	0	2	2	2	1	1	0	0	0	0	1	2
K00359	0	0	0	0	1	0	0	0	0	1	0	0
K00362	0	1	2	8	0	0	0	0	0	1	1	0
K00363	0	0	0	2	0	0	0	0	0	0	0	0
K00364	0	2	0	6	0	0	0	0	0	1	0	0
K00366	0	0	0	1	0	0	0	0	0	0	0	2
K00370	4	4	2	3	0	0	0	0	0	0	1	2
K00371	1	1	1	1	0	0	0	0	0	0	0	0
K00373	0	1	0	0	0	0	0	0	0	0	0	0
K00374	0	2	2	1	0	0	0	0	0	0	1	0
K00375	1	2	1	8	0	1	0	0	2	0	0	0
K00378	4	11	9	8	2	9	1	1	1	1	4	12
K00380	1	5	1	12	0	0	0	0	0	1	3	2
K00381	1	7	1	11	0	0	0	0	0	0	1	0
K00382	1	8	11	15	5	3	0	1	1	2	3	8
K00383	0	5	4	5	0	0	0	0	0	0	2	0
K00384	6	6	6	9	8	7	0	0	0	0	1	3
K00386	0	0	0	0	0	0	0	0	0	0	0	1
K00389	0	2	2	0	1	0	0	0	0	0	0	0
K00390	3	2	0	5	0	1	1	0	0	0	0	0
K00394	1	0	0	0	0	0	1	0	0	0	0	0
K00399	1	0	0	0	0	0	0	0	0	0	0	0
K00400	0	0	0	0	0	0	0	0	0	0	2	0
K00425	2	8	10	10	5	1	0	0	0	1	3	2
K00426	3	7	4	6	4	1	0	1	0	0	1	4
K00427	1	0	2	7	0	0	0	0	1	1	1	0
K00428	2	1	3	12	8	1	0	0	1	0	0	1
K00432	1	3	1	5	3	0	0	0	0	0	0	1
K00433	1	0	0	0	0	0	0	0	0	0	0	0
K00459	0	0	0	0	0	0	0	0	0	0	0	1
K00480	0	0	1	0	0	0	0	0	0	0	0	0
K00483	0	1	0	0	0	0	0	0	0	0	0	0
K00517	0	1	0	0	0	0	0	0	0	0	0	0
K00520	0	1	0	0	0	0	0	0	0	0	1	0
K00525	4	11	8	16	13	3	0	1	0	2	6	14
K00526	2	7	3	6	2	1	0	0	0	1	3	3
K00527	3	8	15	17	3	11	1	1	4	3	9	10
K00528	2	6	4	6	3	2	0	0	0	1	3	4
K00529	0	6	1	0	0	0	0	0	0	2	1	0
K00532	0	0	0	0	0	1	0	0	0	0	0	0
K00533	0	2	1	0	0	1	0	0	0	0	0	1
K00537	1	2	0	9	0	1	0	0	1	0	2	0
K00538	1	0	1	0	1	0	0	0	0	0	1	0
K00540	19	38	25	93	13	5	1	0	2	8	5	19
K00547	2	1	1	0	1	0	0	0	0	0	0	1
K00548	8	18	16	27	14	10	0	1	0	1	5	16
K00549	0	5	3	16	1	2	0	0	2	1	1	3
K00554	3	3	2	5	2	2	0	0	0	2	0	2
K00556	0	1	0	2	0	0	0	0	0	1	0	0
K00557	2	4	1	14	0	0	0	0	0	0	6	0
K00558	6	12	10	6	13	17	18	93	27	1	5	21
K00560	3	6	5	6	5	9	0	0	0	0	1	9
K00561	26	13	23	10	2	1	0	1	5	6	24	92
K00563	0	4	0	5	0	0	0	0	1	0	0	0
K00564	1	3	0	4	0	0	0	0	0	0	0	0
K00566	9	12	9	13	17	7	0	1	2	4	7	10
K00567	0	8	5	9	5	2	1	1	0	1	1	7
K00568	1	4	4	2	0	0	0	0	0	1	0	0
K00571	2	4	0	3	3	6	0	0	0	1	1	1
K00573	1	1	0	2	0	0	0	0	0	1	0	0
K00574	0	5	0	7	0	0	0	0	0	1	2	2
K00575	0	2	0	4	0	1	0	0	0	0	0	0
K00590	0	0	0	0	0	0	0	0	0	1	0	1
K00591	0	0	0	0	0	0	0	0	0	0	1	0
K00595	1	0	2	2	0	3	0	0	0	0	2	4
K00598	1	4	1	9	0	0	0	0	0	2	1	2
K00599	8	6	12	6	14	14	2	0	1	2	3	11
K00600	2	10	10	6	5	3	0	2	1	2	1	5
K00602	5	6	6	2	6	7	0	2	0	3	2	6
K00603	1	3	2	1	4	2	0	0	1	1	1	4
K00604	4	5	4	4	2	3	1	0	0	1	1	7
K00605	0	3	4	2	7	4	0	1	0	1	4	10
K00606	3	7	3	11	4	5	1	1	0	3	0	2
K00609	3	5	8	8	2	2	1	0	0	3	2	5
K00610	0	5	3	4	1	0	0	0	0	1	0	5
K00611	0	4	0	11	1	0	0	0	0	0	1	2
K00612	0	1	0	0	1	0	0	0	0	0	0	0
K00615	2	20	8	32	7	6	1	0	2	2	6	16
K00616	3	10	2	12	2	1	0	0	1	7	0	4
K00620	0	1	0	0	0	2	0	0	0	0	0	1
K00625	3	5	3	0	3	1	1	0	1	0	3	2
K00626	3	9	1	15	1	1	0	0	1	0	2	1
K00627	3	2	1	7	0	1	0	0	3	1	0	0
K00631	1	11	5	10	0	0	0	0	1	0	0	1
K00632	0	9	1	10	0	0	0	0	0	0	2	1
K00633	2	7	5	6	5	5	0	0	0	1	2	7
K00634	1	0	1	0	4	1	0	1	1	0	2	2
K00638	2	8	6	1	5	2	4	0	0	1	0	8
K00639	5	7	9	8	4	2	0	0	2	0	2	2
K00640	1	11	6	6	6	6	0	0	1	2	3	7
K00641	0	1	0	0	0	0	0	0	0	1	0	1
K00645	1	5	0	10	4	1	0	1	0	1	2	5
K00647	1	8	5	7	0	0	0	0	0	0	2	6
K00648	2	3	3	7	7	3	0	1	0	1	2	6
K00651	1	1	5	10	2	2	1	1	0	0	3	8
K00652	3	13	9	11	9	4	0	0	1	3	2	6
K00655	0	2	5	9	1	3	1	1	0	1	0	5
K00656	7	32	18	34	14	5	1	4	0	4	7	19
K00657	0	1	2	8	6	3	0	0	0	1	1	1
K00658	2	1	3	11	0	1	0	0	0	1	0	1
K00661	5	9	8	7	5	4	0	1	0	1	3	10
K00662	0	0	1	0	0	1	0	0	0	0	0	1
K00666	4	16	7	13	3	1	1	0	1	2	1	3
K00673	0	3	1	5	0	0	0	0	0	0	0	0
K00674	1	2	2	3	0	1	0	0	0	0	1	0
K00675	0	2	0	8	0	0	0	0	0	0	0	1
K00676	1	0	1	0	3	0	0	1	0	2	0	2
K00677	3	4	7	2	5	1	0	0	0	1	2	4
K00680	2	5	12	3	2	7	0	1	1	1	2	8
K00681	0	7	5	16	0	0	0	0	0	3	0	0
K00684	1	3	0	4	1	0	0	0	0	1	1	2
K00687	0	0	1	0	0	0	0	0	0	0	0	0
K00688	9	27	12	18	13	10	2	2	0	3	12	9
K00689	0	0	1	0	0	0	0	0	0	0	1	0
K00690	1	3	1	8	0	2	0	0	0	0	0	0
K00691	0	0	1	1	4	1	2	0	0	1	0	1
K00694	1	4	2	7	0	0	0	0	0	2	0	0
K00697	3	11	2	3	3	2	0	0	1	3	1	10
K00700	4	3	7	11	8	9	0	0	1	5	2	6
K00701	0	0	0	0	1	0	0	0	0	0	0	0
K00702	0	0	0	0	0	1	0	1	0	0	0	0
K00703	4	4	3	4	2	8	0	0	0	2	3	3
K00705	7	11	10	10	12	8	0	0	1	3	7	10
K00709	0	1	0	0	0	1	0	0	0	0	0	0
K00712	0	1	0	0	0	0	0	0	0	0	0	0
K00721	2	2	3	0	1	4	0	0	0	0	1	2
K00729	0	0	0	0	0	0	0	0	0	1	0	0
K00748	2	3	3	3	1	0	0	0	1	1	1	5
K00750	0	1	0	0	0	0	0	0	0	0	0	0
K00754	6	3	7	3	11	5	0	2	2	2	2	12
K00756	0	1	0	0	0	3	0	0	0	0	0	1
K00757	1	5	1	6	5	0	0	0	0	0	4	5
K00758	0	3	3	4	0	0	0	0	0	2	0	2
K00759	0	3	3	2	4	1	1	0	0	2	1	1
K00760	0	1	2	4	1	2	0	0	0	1	0	4
K00761	4	1	3	6	2	2	1	0	0	2	0	1
K00762	0	6	3	9	5	2	0	0	1	2	1	4
K00763	0	5	0	4	3	5	0	0	1	0	3	2
K00764	7	16	9	13	9	7	0	0	2	0	4	12
K00765	0	4	2	2	5	0	0	0	1	1	1	2
K00766	0	4	7	1	2	1	0	0	1	1	1	6
K00767	0	8	4	9	1	4	1	0	1	1	2	5
K00768	1	3	3	5	3	5	0	1	0	0	1	4
K00769	0	3	0	1	0	0	0	0	0	1	0	0
K00772	0	0	0	0	0	0	0	0	0	0	0	1
K00773	4	3	4	12	3	6	0	1	1	1	0	3
K00782	1	3	0	0	1	0	0	0	0	0	2	3
K00783	0	2	1	4	0	2	0	0	0	1	2	2
K00784	2	6	5	6	5	5	0	1	1	0	2	3
K00786	3	0	2	6	1	0	0	0	0	0	0	0
K00788	6	4	5	3	3	0	0	0	1	2	1	0
K00789	0	8	4	9	7	3	0	0	1	4	2	8
K00790	4	7	8	9	1	5	0	0	2	1	3	2
K00791	4	6	10	6	6	5	0	0	0	0	7	6
K00793	2	3	0	6	5	1	0	0	0	0	0	1
K00794	1	6	1	4	3	0	0	1	1	0	2	5
K00795	1	0	0	5	0	1	0	0	0	0	0	0
K00796	0	4	2	2	5	0	0	1	0	0	0	3
K00797	0	4	0	12	0	1	0	0	0	3	1	0
K00798	4	6	2	2	0	1	0	0	2	0	2	1
K00799	0	5	0	3	0	1	0	0	1	1	0	2
K00800	3	0	3	5	1	2	2	1	0	1	1	5
K00801	0	1	0	0	0	0	0	0	0	0	0	0
K00803	0	0	1	2	0	0	0	0	0	0	0	0
K00805	0	1	0	0	0	0	0	0	1	0	0	0
K00806	1	4	1	3	4	3	1	0	1	0	5	1
K00809	0	0	0	0	0	0	0	0	0	1	0	0
K00811	0	5	1	0	4	0	0	1	0	1	1	6
K00812	4	3	2	4	4	3	0	0	2	0	2	3
K00813	0	5	1	4	0	0	0	0	0	0	2	1
K00817	5	1	6	2	3	7	0	1	0	4	1	6
K00818	2	1	4	2	2	1	0	0	0	1	0	5
K00819	1	0	4	0	0	1	0	0	0	1	1	2
K00820	3	5	5	6	7	7	1	0	1	0	2	6
K00821	1	6	0	11	0	0	0	0	0	2	1	1
K00823	0	2	0	0	0	0	0	1	0	0	0	1
K00824	0	1	0	0	1	0	0	0	0	0	0	0
K00826	2	5	7	2	2	2	1	0	1	0	2	4
K00831	3	2	3	4	2	1	0	0	0	3	2	4
K00832	3	5	1	4	0	0	0	0	0	2	0	1
K00833	3	9	6	7	6	2	0	1	2	1	4	3
K00835	1	12	1	2	0	0	0	0	0	0	1	0
K00836	0	0	0	0	0	1	0	0	0	0	0	0
K00837	4	3	2	1	0	0	0	0	0	0	1	3
K00840	0	1	1	2	0	0	0	0	0	0	2	1
K00841	0	1	0	0	0	0	0	0	0	0	0	0
K00842	0	0	0	0	0	0	0	0	0	0	1	1
K00844	0	1	1	0	0	0	0	0	1	0	0	0
K00845	5	9	7	4	9	2	1	1	2	0	9	8
K00847	10	11	13	14	9	9	0	1	1	0	3	8
K00848	2	10	9	23	4	5	0	1	0	6	0	2
K00849	4	7	2	7	3	3	1	0	1	0	2	10
K00850	5	13	11	20	18	16	1	2	3	2	0	11
K00851	1	0	2	7	0	0	0	0	0	1	0	2
K00852	4	8	3	22	3	3	0	0	1	1	2	6
K00853	3	3	1	3	0	0	0	1	1	0	1	1
K00854	1	10	8	22	4	5	1	0	1	2	6	5
K00855	0	6	2	8	0	0	0	1	1	1	1	1
K00857	3	4	4	3	2	0	0	0	0	1	1	3
K00858	0	1	2	5	2	5	0	1	1	1	2	4
K00859	1	2	3	6	2	1	1	0	0	0	2	0
K00860	0	3	4	5	0	1	0	1	0	2	1	0
K00863	0	1	0	0	0	1	0	0	0	0	1	0
K00864	1	6	3	10	3	5	1	1	2	2	4	5
K00865	4	10	4	32	3	3	0	0	2	3	1	5
K00867	1	4	0	2	1	0	0	0	0	1	0	0
K00868	8	13	9	12	6	3	0	0	3	4	5	5
K00870	0	0	0	0	0	1	0	0	0	0	0	0
K00872	2	2	2	7	0	0	0	0	0	0	2	0
K00873	6	23	8	21	5	6	1	0	0	2	4	5
K00874	3	8	10	1	5	1	0	0	0	1	6	5
K00876	3	6	9	4	12	7	0	0	1	3	0	17
K00878	0	2	0	5	0	1	0	0	0	1	1	0
K00879	4	2	0	6	1	0	0	1	0	1	0	1
K00880	1	4	4	8	0	1	0	0	0	0	1	1
K00881	1	3	1	4	0	0	0	0	1	1	2	1
K00882	1	4	1	3	0	0	0	0	0	0	0	0
K00883	1	2	1	10	0	0	0	0	0	0	0	0
K00884	0	2	0	5	0	0	0	0	0	0	0	1
K00885	1	5	0	1	0	0	0	0	0	0	1	0
K00891	1	4	3	9	1	2	0	0	0	3	0	4
K00892	2	8	1	6	0	0	0	0	3	0	6	0
K00895	2	1	8	4	5	3	1	1	0	2	1	10
K00897	0	0	0	0	0	0	0	1	1	0	2	1
K00901	0	0	1	6	1	0	1	0	0	1	0	0
K00903	4	8	2	6	2	3	1	0	1	2	1	6
K00906	1	4	1	3	0	0	0	0	0	0	2	1
K00908	0	0	4	0	0	1	0	0	0	0	1	0
K00912	1	9	1	3	1	0	0	1	1	0	5	5
K00917	3	8	2	13	0	0	0	0	0	2	1	2
K00919	0	7	4	3	0	0	0	0	0	0	0	4
K00924	0	3	0	0	0	2	0	0	0	0	0	0
K00925	2	5	2	2	1	5	2	0	0	2	1	3
K00926	1	19	6	17	0	2	0	0	0	3	1	1
K00927	3	11	7	4	8	6	0	1	2	4	3	5
K00928	11	5	12	4	7	10	0	0	1	3	2	5
K00929	0	1	1	1	1	2	0	0	0	0	0	1
K00930	1	4	3	8	3	0	0	0	0	0	0	4
K00931	1	5	4	11	4	3	0	0	0	0	2	5
K00932	1	1	0	6	1	0	0	0	0	1	0	0
K00936	9	8	19	14	11	21	0	2	2	3	4	18
K00937	5	13	12	14	13	4	0	0	2	5	6	8
K00939	1	6	0	5	1	1	1	0	1	0	1	2
K00940	0	2	1	3	1	0	0	0	0	0	0	2
K00941	2	8	5	8	5	4	0	0	0	3	2	2
K00942	2	5	3	4	3	1	2	0	0	2	2	4
K00943	1	8	2	5	0	1	0	0	0	1	0	1
K00945	0	8	2	0	1	5	0	0	0	1	3	4
K00946	4	2	1	6	4	1	1	0	0	0	0	4
K00947	0	0	0	0	0	0	0	0	0	1	0	1
K00948	2	6	4	5	1	4	1	2	0	2	1	8
K00949	1	0	1	2	2	1	1	0	0	1	0	4
K00950	1	1	4	1	4	1	0	0	0	1	0	3
K00951	5	16	11	18	18	10	1	0	3	3	11	25
K00952	0	0	0	0	1	0	0	0	0	0	0	0
K00954	0	1	5	5	1	1	0	0	1	1	3	5
K00955	2	4	8	0	2	2	0	0	0	0	0	4
K00956	3	4	8	3	2	2	0	0	0	1	0	6
K00957	1	5	4	2	1	1	0	1	1	0	0	4
K00961	0	1	0	2	0	0	0	0	0	0	0	0
K00962	3	7	9	5	7	9	0	0	0	2	4	6
K00963	1	5	4	15	1	2	1	0	2	3	2	0
K00965	0	2	0	2	0	3	0	0	0	0	1	1
K00966	1	1	1	2	2	0	0	1	1	0	2	4
K00967	0	0	0	0	0	0	0	0	0	0	0	1
K00968	0	1	1	8	0	3	0	0	0	1	1	3
K00969	4	3	4	3	6	3	0	0	2	2	4	6
K00970	2	6	5	9	4	1	0	0	1	1	1	1
K00971	6	6	11	7	10	8	1	2	0	0	2	7
K00972	0	0	0	0	0	1	0	0	0	0	0	0
K00973	1	5	5	12	14	4	0	0	1	0	3	9
K00974	0	7	3	17	1	3	0	0	0	2	1	0
K00975	0	1	0	6	1	4	0	1	0	0	1	2
K00978	0	1	0	0	0	1	0	0	0	0	1	0
K00979	1	4	6	6	3	0	0	0	0	1	1	0
K00980	0	0	0	8	0	1	0	0	0	0	0	1
K00981	4	3	5	7	6	1	0	0	0	0	0	4
K00982	2	15	3	14	0	0	1	0	0	0	2	0
K00983	1	3	7	0	2	1	1	0	0	0	1	4
K00984	0	0	1	7	1	0	0	0	0	0	0	0
K00986	4	3	11	2	20	2	0	2	1	2	0	8
K00989	0	1	1	1	0	0	0	0	0	0	0	0
K00990	0	7	0	11	0	0	0	0	1	0	2	0
K00991	2	3	1	5	6	2	1	1	0	0	0	5
K00995	1	5	5	2	1	0	0	0	1	1	3	0
K00996	0	0	1	4	0	0	0	0	0	0	0	3
K00997	0	0	1	2	0	0	0	0	0	0	1	0
K00998	4	2	4	13	4	2	0	0	0	0	0	5
K01000	2	6	1	5	6	4	0	0	0	4	3	5
K01002	1	11	3	22	0	0	0	0	1	0	1	1
K01003	0	0	0	0	0	0	0	0	0	1	0	0
K01005	0	1	0	5	6	1	0	0	0	0	1	4
K01006	1	3	8	6	4	10	1	1	0	2	5	7
K01007	0	10	3	15	2	0	0	0	0	2	4	2
K01008	0	3	0	1	1	1	0	0	0	0	0	0
K01011	1	2	1	8	0	0	0	1	0	1	0	0
K01012	3	5	8	6	2	5	1	1	0	1	3	6
K01023	0	5	1	8	0	0	0	0	0	1	0	1
K01026	2	2	0	8	0	0	0	0	0	2	0	0
K01027	0	0	0	0	0	2	0	0	0	0	0	0
K01028	0	1	0	0	0	3	0	0	0	0	0	0
K01031	0	0	0	0	0	2	0	0	0	0	0	0
K01032	0	1	0	0	0	0	0	0	0	0	0	0
K01034	0	0	1	3	0	1	0	0	0	0	0	0
K01035	1	0	0	4	0	0	0	0	0	0	0	0
K01041	2	2	8	1	6	1	0	0	1	0	1	5
K01042	0	2	3	5	0	0	0	0	0	0	0	1
K01043	2	4	4	6	5	0	0	0	0	2	4	5
K01046	0	1	0	0	0	0	0	0	0	0	0	0
K01048	1	7	2	4	0	1	0	0	0	1	0	1
K01051	3	21	10	11	10	6	2	2	1	5	5	13
K01053	0	0	0	1	0	0	0	0	0	0	0	0
K01056	1	2	7	1	3	2	0	1	0	0	3	6
K01057	1	0	1	0	1	2	0	0	0	0	1	2
K01058	0	3	0	8	0	0	0	0	0	1	0	1
K01061	2	4	1	11	0	0	0	0	1	0	0	0
K01066	3	6	5	13	1	0	0	0	0	2	3	3
K01067	2	1	3	0	1	0	0	0	0	0	0	0
K01069	0	1	0	4	0	2	0	0	0	0	0	1
K01070	4	13	5	16	2	0	0	2	0	9	3	4
K01071	0	0	1	1	0	1	0	0	0	0	1	1
K01076	0	3	1	4	1	0	0	0	0	1	0	0
K01077	12	8	10	9	8	0	0	0	0	2	2	9
K01078	0	0	2	0	1	0	0	0	0	0	0	1
K01079	0	1	0	0	6	0	0	1	2	0	1	1
K01081	1	6	6	11	2	3	0	0	1	2	1	6
K01082	0	4	4	9	2	3	0	1	0	2	1	5
K01083	1	0	0	0	0	0	0	0	0	0	0	0
K01085	4	9	1	7	0	0	0	0	0	1	0	2
K01087	2	2	4	3	3	2	0	0	1	3	2	3
K01089	3	5	3	3	5	0	0	0	0	1	1	3
K01090	2	0	0	1	0	0	0	0	0	0	1	1
K01091	5	9	5	8	6	10	1	1	1	1	8	12
K01092	3	4	1	6	0	3	0	0	0	0	2	5
K01093	0	6	4	8	0	0	0	0	0	1	1	0
K01095	1	0	0	1	0	1	0	0	0	0	1	0
K01096	0	2	0	2	0	0	0	0	0	0	0	1
K01101	0	0	0	0	1	0	1	0	0	0	0	1
K01104	2	5	2	2	8	3	0	0	0	1	2	3
K01112	0	1	2	2	2	0	0	0	1	1	1	0
K01113	1	0	0	0	0	0	0	0	0	0	1	0
K01114	0	2	1	0	1	0	0	0	0	0	1	1
K01118	0	2	1	6	0	0	0	0	0	1	0	1
K01119	0	8	2	12	7	3	0	0	1	5	1	6
K01126	2	11	3	7	11	5	1	0	3	1	3	15
K01129	6	7	3	7	2	5	0	0	0	1	0	7
K01130	7	17	4	8	7	2	0	0	2	2	3	8
K01131	0	0	0	1	1	0	0	0	0	0	0	0
K01132	1	0	0	1	0	0	0	0	0	1	0	0
K01133	0	1	3	0	1	0	0	0	0	1	0	0
K01134	1	0	3	0	1	0	1	0	0	0	0	3
K01135	0	0	1	0	0	0	0	0	0	0	0	0
K01136	0	0	2	2	1	0	0	1	0	0	0	0
K01137	1	1	0	1	4	0	0	0	0	0	1	0
K01138	3	11	10	11	7	2	0	0	2	2	4	8
K01139	1	4	2	8	1	0	0	0	0	2	0	0
K01141	0	4	1	6	0	0	0	0	0	0	1	0
K01142	3	7	6	3	1	2	0	2	0	2	0	0
K01143	0	1	1	1	0	0	0	0	0	0	0	0
K01144	6	7	4	8	4	6	0	1	3	3	3	11
K01146	0	3	3	4	0	0	0	0	0	1	0	1
K01147	1	8	1	10	0	0	0	0	1	1	1	1
K01150	1	3	0	4	1	0	0	0	0	0	0	0
K01151	1	4	4	8	4	9	0	0	0	2	0	6
K01153	14	29	25	45	18	31	4	2	0	2	6	20
K01154	13	15	10	24	18	17	1	1	0	3	4	16
K01155	2	2	2	2	2	1	0	0	0	0	5	2
K01156	2	2	0	0	2	1	0	0	0	1	1	0
K01157	0	0	0	1	1	0	0	0	0	0	0	0
K01159	0	2	1	5	5	3	0	0	0	2	0	0
K01160	1	1	0	2	0	0	0	0	0	0	1	0
K01163	2	4	2	1	3	1	0	0	0	1	3	3
K01169	1	2	0	7	0	0	0	0	0	2	1	1
K01173	1	2	1	0	1	1	0	2	0	0	3	6
K01175	3	8	9	7	10	2	0	1	2	1	1	5
K01176	1	24	7	20	7	1	0	0	2	1	2	5
K01179	3	9	2	11	3	0	1	0	0	2	0	0
K01181	2	2	0	0	0	7	0	0	0	0	1	2
K01182	0	1	2	1	0	4	0	0	0	1	2	3
K01183	3	5	3	3	4	2	1	0	0	1	1	3
K01185	0	7	1	4	2	0	0	0	0	0	3	7
K01186	1	2	1	3	9	3	1	0	0	2	1	6
K01187	25	37	35	35	38	14	3	0	4	8	15	47
K01188	6	15	20	10	24	7	0	1	0	1	7	15
K01190	48	83	89	57	71	53	10	6	6	16	36	98
K01191	2	9	5	4	3	5	0	0	1	0	1	3
K01192	7	3	3	3	5	3	0	0	0	0	0	6
K01193	2	3	7	8	3	4	0	0	0	1	1	3
K01194	3	10	4	23	0	0	0	0	0	4	1	1
K01195	5	7	4	10	4	1	0	1	0	2	3	3
K01197	1	3	6	4	7	1	0	0	0	0	0	4
K01198	1	4	3	2	2	11	1	1	0	1	2	4
K01199	2	0	1	1	0	0	0	0	0	0	0	0
K01200	4	2	8	1	2	5	0	1	0	3	3	6
K01201	2	5	7	2	2	2	1	1	1	1	2	2
K01205	2	9	15	5	7	1	0	0	0	3	7	13
K01206	8	10	23	11	27	8	5	4	1	3	8	31
K01207	2	11	4	6	2	4	0	0	0	2	1	2
K01208	0	0	0	0	0	1	0	0	0	0	0	0
K01209	3	9	7	3	3	9	0	0	1	5	5	15
K01212	4	1	7	4	12	3	1	0	1	2	0	6
K01213	1	0	0	0	0	0	0	1	0	0	0	0
K01215	0	0	1	0	0	3	0	0	0	0	0	1
K01216	0	0	0	0	3	0	0	0	0	0	0	0
K01218	0	1	2	0	2	1	1	0	0	0	0	6
K01220	0	0	1	0	0	0	0	0	0	0	0	0
K01222	1	5	2	6	1	0	0	0	1	1	1	1
K01223	4	19	3	25	1	2	0	0	2	1	8	2
K01224	3	1	6	3	2	3	0	0	0	0	1	6
K01226	0	3	2	6	0	0	0	0	0	1	2	1
K01227	0	1	0	0	0	0	0	0	0	0	0	1
K01228	0	0	0	0	0	0	0	0	0	1	0	0
K01232	2	4	2	1	1	0	0	0	0	0	1	0
K01234	0	0	0	0	0	1	0	0	0	0	0	0
K01235	0	0	3	1	0	3	1	0	0	0	0	4
K01238	4	6	12	7	10	7	1	1	0	7	0	11
K01239	0	0	1	0	1	0	0	0	0	0	0	0
K01241	2	9	4	10	8	0	0	0	1	1	1	2
K01243	4	3	1	5	2	2	0	0	0	0	5	5
K01246	2	4	2	7	6	5	0	0	0	0	3	3
K01247	2	3	1	7	1	0	0	1	1	0	1	1
K01250	1	5	3	5	0	0	0	0	0	1	0	0
K01251	1	5	1	0	1	1	0	0	0	2	1	2
K01252	0	2	0	1	0	0	0	0	2	0	0	0
K01255	1	3	0	3	0	0	0	0	0	0	0	0
K01256	4	9	12	9	4	0	0	1	0	1	3	10
K01258	3	10	4	5	4	4	0	0	0	0	3	8
K01262	2	14	11	11	5	10	2	0	0	1	7	13
K01265	2	9	2	4	5	8	0	0	0	1	2	4
K01266	0	0	0	1	0	0	0	0	0	0	0	0
K01267	1	3	0	1	0	1	1	0	0	1	0	0
K01269	3	6	2	4	1	2	0	0	0	1	1	2
K01270	4	18	5	19	8	8	0	1	0	2	1	11
K01271	4	9	11	10	1	6	0	0	0	0	3	7
K01273	0	3	3	1	0	0	1	0	0	0	1	1
K01277	3	1	5	2	6	2	1	1	0	0	2	6
K01278	5	9	15	7	9	7	1	0	0	4	7	20
K01281	0	1	0	0	0	0	0	0	0	1	0	0
K01284	5	15	23	14	10	5	0	1	0	3	4	26
K01286	0	2	1	0	1	4	2	0	0	0	0	0
K01295	0	1	0	0	0	0	0	0	0	0	0	0
K01297	1	4	7	2	2	0	0	0	1	1	0	1
K01299	0	1	0	0	0	0	0	0	0	1	0	1
K01303	0	0	0	0	1	0	0	0	0	0	0	0
K01305	2	4	6	6	1	0	0	0	0	1	2	0
K01308	0	1	0	0	0	1	0	0	0	0	0	0
K01317	0	0	0	2	0	0	0	0	0	0	0	0
K01322	0	0	0	0	0	2	0	0	0	1	0	0
K01338	4	8	5	11	10	8	0	1	1	4	4	12
K01342	1	0	0	0	0	0	1	1	0	0	0	0
K01354	1	3	3	9	0	0	0	0	0	0	1	0
K01355	0	1	1	4	0	0	0	0	0	0	0	2
K01356	1	2	3	9	3	2	0	0	0	0	0	2
K01358	0	5	2	2	2	3	0	1	0	0	1	3
K01361	0	2	0	0	0	0	0	0	0	0	0	0
K01362	4	5	8	2	4	3	1	0	3	0	2	5
K01364	0	0	0	0	1	0	0	0	0	0	0	0
K01372	1	4	5	5	8	1	1	0	1	2	1	7
K01400	0	1	0	0	0	0	0	0	0	0	0	0
K01407	0	6	3	7	0	0	0	0	0	1	1	0
K01409	7	1	1	9	1	7	0	1	0	0	2	3
K01414	3	4	3	7	0	0	0	0	0	1	0	1
K01415	1	0	0	0	1	1	0	0	0	0	0	0
K01417	1	6	3	12	0	1	0	0	0	0	1	1
K01419	0	1	0	3	0	0	0	0	0	0	0	0
K01420	3	2	0	4	1	0	0	0	0	0	1	0
K01421	1	0	0	1	3	6	0	0	0	0	0	1
K01422	2	3	6	4	2	0	0	0	0	2	2	6
K01423	0	1	1	0	0	3	0	0	0	1	0	2
K01424	3	11	9	13	5	4	0	0	0	3	4	5
K01425	3	7	6	12	6	2	0	0	1	3	4	9
K01426	0	3	1	3	0	0	0	0	0	2	0	1
K01428	0	0	0	0	0	1	0	0	0	0	0	1
K01433	1	3	2	6	3	1	0	0	0	1	2	3
K01436	1	1	1	0	0	0	0	0	0	0	0	0
K01438	2	3	3	5	7	1	0	0	0	0	2	1
K01439	1	8	2	6	0	1	1	0	0	2	2	1
K01442	2	7	7	6	5	4	0	0	0	1	0	7
K01443	5	9	5	8	4	1	0	1	0	0	3	6
K01447	1	7	5	2	6	1	0	0	2	1	3	6
K01448	6	10	11	16	10	8	1	0	0	1	3	13
K01449	0	0	0	0	0	1	0	0	1	0	0	1
K01451	1	7	5	14	0	0	0	0	0	1	1	1
K01453	0	0	0	0	0	0	0	0	0	0	0	1
K01460	3	7	2	14	1	0	0	0	1	2	1	1
K01462	2	1	3	1	1	1	1	0	0	0	0	2
K01463	1	1	1	0	1	1	1	0	0	0	0	0
K01464	2	4	1	19	0	0	0	0	0	1	0	0
K01465	2	7	4	4	4	6	1	0	0	0	2	3
K01466	1	4	4	11	0	1	0	0	0	2	2	0
K01467	2	13	8	6	16	0	3	1	4	3	3	0
K01468	1	3	3	3	1	4	1	0	0	0	2	5
K01470	0	0	2	0	4	1	0	0	1	0	0	2
K01476	0	2	1	1	0	1	0	0	0	0	0	5
K01478	0	0	0	8	0	0	0	0	0	0	1	1
K01480	0	2	0	5	0	1	0	0	0	0	3	0
K01483	1	2	1	1	0	0	0	0	0	0	0	0
K01484	0	0	0	6	0	0	0	0	0	0	0	0
K01485	3	7	1	9	0	1	0	0	1	1	1	0
K01486	1	14	7	16	0	2	0	0	1	5	2	2
K01487	3	8	5	14	0	0	0	1	0	2	2	1
K01488	1	6	1	3	0	0	0	0	0	2	0	0
K01489	0	6	4	5	3	1	0	0	0	1	2	5
K01491	2	3	2	8	7	7	1	1	0	2	1	2
K01492	4	3	2	1	1	5	0	2	0	0	2	2
K01493	1	0	3	1	4	3	0	1	0	0	0	2
K01494	0	2	0	4	0	1	0	0	0	0	1	0
K01495	2	7	4	4	0	1	0	0	0	0	0	3
K01496	0	0	0	1	0	0	0	0	0	0	0	0
K01497	0	4	0	2	0	0	0	0	0	1	0	0
K01500	0	0	0	0	0	1	0	0	0	0	0	0
K01506	1	0	0	0	1	0	0	0	0	0	0	1
K01507	4	13	9	12	6	7	1	0	1	5	4	11
K01512	2	2	0	5	0	0	0	0	1	1	0	1
K01515	0	4	3	1	0	1	0	0	0	1	1	9
K01516	3	5	4	4	1	2	0	0	2	0	1	3
K01517	0	0	0	0	0	0	0	0	0	0	0	1
K01520	3	3	8	72	1	1	1	0	0	0	3	4
K01521	0	3	1	9	0	0	0	0	0	0	4	0
K01523	0	2	1	0	0	0	0	0	0	0	0	0
K01524	4	15	4	26	5	2	1	1	1	5	3	2
K01525	0	0	1	2	0	0	0	0	0	0	0	0
K01529	1	0	1	1	0	1	0	0	1	0	0	2
K01531	0	13	5	20	1	2	0	0	2	3	2	7
K01533	6	12	20	17	9	7	0	1	0	6	5	9
K01534	8	15	10	17	5	5	1	0	1	3	4	8
K01535	0	1	0	0	0	0	0	0	0	0	0	0
K01537	6	9	6	3	12	6	1	2	3	3	3	10
K01546	3	3	8	9	8	4	0	0	0	5	5	7
K01547	7	13	5	7	5	2	0	0	0	2	4	8
K01548	1	0	0	4	1	1	0	0	2	0	2	0
K01551	0	3	0	1	1	0	0	0	0	0	0	1
K01552	4	1	12	4	1	2	0	0	0	3	1	6
K01554	0	1	0	1	0	0	0	0	0	0	0	0
K01560	0	1	0	1	0	0	0	0	0	0	0	0
K01564	0	2	0	2	0	0	0	0	0	0	0	0
K01567	2	2	3	0	1	2	0	0	0	1	0	3
K01571	0	2	1	1	2	2	0	0	1	1	0	3
K01572	9	8	10	9	9	10	1	0	0	3	4	15
K01573	0	0	1	0	0	1	0	0	0	0	0	0
K01577	0	7	1	13	0	0	0	0	0	0	0	0
K01579	3	4	2	4	3	0	1	0	0	0	0	1
K01580	6	20	11	21	5	2	0	0	2	1	2	6
K01581	4	10	5	15	0	0	0	0	1	1	3	5
K01582	3	15	10	26	0	0	0	0	1	2	1	0
K01583	0	1	1	0	0	0	0	0	0	0	1	0
K01584	2	8	5	28	0	0	0	0	1	0	1	0
K01585	4	4	4	5	3	1	0	0	0	1	4	3
K01586	7	11	7	9	5	5	0	0	0	1	3	6
K01588	1	3	3	1	2	3	1	0	0	0	1	5
K01589	1	3	1	3	0	0	0	0	0	0	0	0
K01591	4	1	1	2	3	3	0	1	0	2	4	3
K01595	1	4	2	7	0	0	0	1	1	1	1	0
K01596	0	1	0	2	0	0	0	0	0	0	0	0
K01599	1	1	0	4	6	0	0	1	0	3	0	1
K01601	0	0	0	1	0	0	0	0	0	0	0	0
K01607	2	2	3	1	3	0	0	0	1	0	1	6
K01608	0	3	2	29	0	0	0	0	0	0	1	0
K01609	1	4	0	3	1	2	0	3	1	1	0	3
K01610	3	12	7	13	1	4	5	0	0	1	7	3
K01611	1	2	0	5	0	0	0	0	0	0	0	0
K01613	1	4	3	6	3	1	0	0	1	1	0	3
K01615	0	0	1	0	0	0	0	0	0	0	0	0
K01619	4	9	7	2	9	3	1	0	1	1	1	3
K01620	3	3	3	4	5	4	0	1	0	2	2	4
K01622	1	0	0	0	0	0	0	0	0	0	0	0
K01623	0	8	3	8	1	2	0	0	0	1	4	2
K01624	3	8	4	18	5	4	1	0	0	3	2	5
K01625	1	3	4	9	2	1	0	0	0	1	2	8
K01626	2	10	2	15	0	1	0	0	1	3	1	2
K01627	3	8	7	6	3	3	1	0	0	0	3	9
K01628	2	2	1	1	0	1	0	0	0	2	0	0
K01629	2	5	2	9	1	1	1	0	0	0	0	4
K01630	0	2	1	2	0	1	0	0	0	1	0	0
K01631	2	3	0	7	0	0	0	0	0	0	0	2
K01633	1	1	5	6	0	4	0	0	0	1	0	1
K01636	0	0	1	0	0	0	0	0	0	0	0	0
K01637	1	1	0	3	0	0	0	0	0	1	2	0
K01638	1	3	3	13	0	0	0	0	0	0	2	2
K01639	2	5	4	4	1	1	1	0	1	0	1	4
K01643	1	3	4	2	0	0	0	0	0	3	0	0
K01644	0	0	0	1	0	0	0	0	0	0	0	0
K01646	0	2	1	0	0	0	0	0	0	0	0	0
K01647	1	8	7	9	3	4	0	0	3	1	3	4
K01649	0	5	4	5	0	3	0	0	0	1	1	3
K01652	6	23	7	23	9	3	1	1	1	0	8	7
K01653	3	4	4	12	3	0	0	0	0	0	2	1
K01654	2	2	5	0	2	0	0	0	0	0	2	2
K01657	1	8	6	7	2	4	0	0	0	1	1	6
K01658	0	2	4	1	1	3	0	1	0	0	1	5
K01659	0	4	2	8	1	1	0	0	1	2	0	1
K01661	0	0	2	2	1	0	0	0	0	0	1	1
K01662	9	8	10	14	12	11	2	2	0	2	2	8
K01664	0	1	0	3	1	1	0	0	0	1	1	0
K01665	1	1	0	8	3	1	0	1	0	1	1	2
K01666	1	3	5	1	1	5	0	0	0	1	2	2
K01667	0	0	5	9	5	3	0	0	0	0	2	3
K01668	0	0	0	0	1	0	0	0	0	0	0	0
K01669	1	0	1	4	0	0	0	0	2	2	2	0
K01671	0	0	0	2	0	0	0	0	0	1	1	0
K01673	3	4	3	17	3	1	0	0	0	2	2	5
K01676	3	16	6	19	11	5	0	1	1	2	0	10
K01677	0	1	1	0	0	1	0	0	0	1	0	2
K01678	1	0	1	0	0	4	0	0	0	0	0	0
K01679	1	5	1	4	0	0	0	0	0	1	0	1
K01681	6	20	10	19	10	4	0	1	0	4	3	3
K01682	1	4	1	13	0	0	0	0	0	1	1	0
K01684	0	9	1	5	0	0	0	0	0	0	0	2
K01685	3	8	8	6	3	0	0	1	0	1	1	6
K01686	2	7	9	5	4	9	2	0	1	3	2	7
K01687	3	4	5	10	8	1	1	0	1	0	3	4
K01689	2	7	9	15	8	3	0	2	1	1	1	10
K01690	0	4	1	10	0	0	0	1	0	0	1	0
K01692	0	1	0	0	1	1	0	0	0	0	0	0
K01693	0	0	0	0	0	1	0	0	0	0	1	1
K01694	1	0	0	0	0	0	0	0	0	0	0	0
K01695	2	5	5	4	1	1	1	1	1	1	0	1
K01696	1	6	2	5	5	3	0	1	0	0	5	5
K01698	0	7	0	4	0	0	0	0	1	1	1	0
K01699	0	0	0	1	0	0	0	0	0	0	0	0
K01702	0	0	0	1	0	0	0	0	0	0	0	0
K01703	3	3	2	9	3	1	0	1	1	1	1	0
K01704	1	9	1	5	3	2	0	0	0	0	1	2
K01706	2	3	3	5	0	1	0	0	0	0	2	1
K01708	2	9	1	21	0	0	0	0	0	2	0	2
K01709	0	1	0	0	2	2	0	1	0	0	0	0
K01710	3	5	10	13	8	4	0	1	1	3	3	9
K01711	0	8	5	3	5	1	0	0	0	3	3	5
K01712	2	7	8	4	5	2	0	1	0	2	1	1
K01713	0	1	0	0	0	0	0	0	0	0	0	0
K01714	8	9	4	12	7	9	0	1	0	2	3	9
K01715	0	0	0	2	1	1	1	0	0	0	0	0
K01716	0	7	1	3	0	0	0	0	0	0	0	0
K01719	1	1	1	7	3	3	0	0	0	0	1	5
K01720	2	4	0	3	0	0	0	0	1	1	0	0
K01725	0	3	0	0	0	0	0	0	0	0	0	0
K01726	0	0	2	2	3	0	0	0	0	1	0	1
K01728	1	3	6	3	0	1	1	0	0	0	1	2
K01730	3	1	2	7	0	0	0	0	0	0	0	4
K01731	1	1	3	7	0	0	0	0	0	1	0	1
K01733	3	7	11	10	3	6	0	0	0	5	4	12
K01734	1	3	6	3	2	3	3	0	0	1	1	4
K01735	3	8	6	10	4	8	1	0	0	1	3	5
K01736	1	11	11	7	3	1	0	1	0	1	2	8
K01737	0	1	2	6	0	2	0	1	0	0	0	3
K01738	0	7	4	6	7	2	0	0	0	2	1	11
K01739	0	0	1	1	0	0	0	0	0	0	0	0
K01740	2	8	11	6	7	5	2	0	2	1	3	11
K01744	3	6	3	10	2	2	0	0	1	0	1	8
K01745	2	1	5	1	4	2	0	0	0	0	2	5
K01746	0	1	0	0	1	0	0	0	0	0	0	0
K01749	0	2	0	5	0	1	0	0	0	0	0	0
K01750	0	0	0	1	0	0	0	0	0	0	0	0
K01751	0	2	3	6	0	0	0	0	0	1	0	0
K01752	7	10	8	16	8	1	1	0	2	5	2	4
K01753	4	11	5	11	0	0	0	0	4	3	2	0
K01754	3	7	9	14	2	2	0	0	1	1	1	0
K01755	2	4	7	7	3	2	1	1	0	4	1	8
K01756	4	7	4	4	5	3	1	1	0	1	1	6
K01759	2	3	1	0	4	5	0	0	0	1	2	3
K01760	1	1	1	13	0	0	0	0	0	0	1	0
K01761	0	0	0	1	0	0	0	0	0	0	0	0
K01766	2	2	1	11	0	0	0	0	0	0	1	1
K01768	2	1	2	1	1	1	0	0	0	0	0	4
K01770	0	4	2	5	0	3	0	0	0	0	0	2
K01771	0	0	1	0	2	1	0	0	0	0	0	0
K01772	0	1	0	6	0	0	0	0	0	1	1	1
K01775	7	8	10	13	12	7	3	0	2	1	4	12
K01776	2	0	3	7	4	5	0	0	0	0	4	1
K01777	0	1	0	0	0	0	0	0	0	0	0	0
K01778	0	4	2	4	3	3	0	2	0	0	1	3
K01779	0	2	0	7	0	0	0	0	0	0	0	1
K01780	0	0	0	0	1	0	0	0	0	0	0	0
K01782	0	6	2	6	0	0	0	0	0	0	2	0
K01783	0	8	5	9	5	3	0	1	1	1	3	8
K01784	9	20	2	14	13	13	2	3	1	1	4	9
K01785	6	7	11	13	13	10	0	0	1	2	2	15
K01786	2	1	1	3	1	2	0	0	0	1	0	1
K01787	3	7	2	1	4	2	0	0	1	2	0	7
K01788	1	1	0	1	0	0	0	0	0	0	0	0
K01789	1	0	0	0	0	0	0	0	0	0	0	0
K01790	1	1	4	5	4	4	0	2	0	0	0	5
K01791	4	9	10	7	16	7	1	1	1	3	1	6
K01792	0	0	0	2	0	0	0	0	0	0	1	0
K01795	1	6	2	11	2	3	1	0	0	0	0	4
K01802	0	3	7	4	2	8	1	0	0	2	6	11
K01803	3	6	1	16	3	5	0	0	0	1	1	5
K01804	4	3	2	3	2	2	0	1	1	0	4	3
K01805	2	4	7	8	5	2	0	0	1	0	0	9
K01807	2	3	1	7	3	0	0	0	0	0	1	0
K01808	1	3	1	9	1	3	0	0	0	1	1	5
K01809	5	5	5	8	7	8	1	0	2	6	3	6
K01810	5	10	4	15	5	5	1	1	1	5	1	5
K01811	8	27	22	34	12	11	1	2	2	3	7	20
K01812	1	6	4	5	6	0	2	0	1	2	3	1
K01813	2	9	6	17	1	5	1	1	1	3	0	4
K01814	0	3	1	4	3	1	0	0	0	1	0	3
K01815	1	4	6	5	4	4	0	1	2	2	2	6
K01816	0	1	0	17	0	0	0	0	0	0	0	0
K01817	1	2	0	0	2	5	0	1	0	0	1	3
K01818	0	4	2	8	4	2	0	1	1	2	3	2
K01821	0	0	0	0	1	0	0	0	0	1	1	0
K01822	0	1	1	0	0	0	0	0	0	1	0	1
K01823	0	3	1	5	0	0	0	0	0	1	0	1
K01825	0	8	3	12	0	0	0	0	0	1	1	0
K01826	1	0	0	0	0	0	0	0	0	0	0	0
K01828	0	0	0	0	0	0	1	0	0	0	0	0
K01834	7	24	8	12	16	12	0	1	5	2	3	16
K01835	0	10	3	7	2	7	1	0	1	0	4	2
K01838	0	2	2	1	1	1	0	0	0	0	0	0
K01839	0	1	1	5	0	3	0	1	0	1	3	0
K01840	6	8	16	9	14	15	2	0	2	3	7	20
K01841	0	0	1	0	6	0	0	0	0	0	2	0
K01843	1	3	5	1	4	3	0	0	0	1	1	6
K01845	0	5	0	9	0	0	0	0	4	3	3	1
K01846	0	2	0	0	1	0	0	0	0	0	0	0
K01847	2	5	12	9	11	4	0	0	1	2	3	13
K01848	0	0	2	4	0	0	0	0	0	1	1	0
K01849	0	1	0	1	0	0	0	0	0	0	0	0
K01850	0	0	1	3	2	1	0	0	1	0	2	0
K01854	1	2	5	3	3	5	0	1	0	2	1	5
K01858	1	1	1	2	4	5	0	0	0	0	0	4
K01865	0	0	1	0	0	0	0	0	0	0	0	0
K01866	9	5	7	6	4	3	0	0	1	2	0	11
K01867	3	7	7	4	3	4	3	0	0	0	4	8
K01868	5	5	2	7	7	4	0	0	0	2	3	7
K01869	13	17	10	9	7	7	1	1	1	2	3	6
K01870	5	6	7	21	6	6	1	1	0	3	2	11
K01872	4	9	10	11	8	6	2	0	2	5	5	9
K01873	7	8	6	17	10	8	0	2	1	5	3	10
K01874	4	13	13	16	12	9	0	0	2	1	1	10
K01875	4	6	3	3	4	5	0	0	0	1	5	6
K01876	3	12	6	7	6	11	0	0	0	2	3	7
K01878	1	2	1	4	0	0	0	0	0	0	2	1
K01879	4	1	1	7	1	0	0	1	1	0	1	0
K01880	2	5	2	5	8	2	1	2	0	1	0	9
K01881	3	7	8	10	9	7	0	1	0	1	2	4
K01883	1	11	6	8	11	5	0	1	0	1	3	7
K01885	2	6	8	11	3	6	0	0	2	4	1	5
K01886	2	7	7	6	3	9	0	0	0	1	1	3
K01887	3	7	7	13	7	1	0	0	0	3	3	9
K01889	6	1	3	5	5	5	2	0	1	0	2	3
K01890	4	6	5	14	8	6	2	1	2	1	4	11
K01892	3	5	5	4	4	4	1	1	0	2	0	4
K01893	1	3	9	11	8	8	1	0	3	1	2	6
K01894	1	2	1	3	0	0	0	0	0	0	1	0
K01895	2	7	5	8	7	4	0	1	0	0	3	7
K01896	0	1	0	0	0	0	0	0	0	0	0	0
K01897	12	19	18	19	22	10	0	1	5	4	7	18
K01902	0	5	0	17	1	0	0	1	0	1	1	1
K01903	1	10	2	10	2	0	0	0	0	0	1	0
K01905	0	0	0	0	0	0	0	0	0	0	0	1
K01908	0	10	0	4	0	0	0	0	0	3	2	0
K01910	1	3	0	4	0	0	0	0	1	1	0	1
K01911	0	5	3	7	3	1	0	1	1	1	1	3
K01912	6	5	9	3	4	3	2	1	0	1	7	13
K01913	0	1	0	0	0	0	0	0	0	1	0	0
K01914	7	6	2	8	4	2	0	0	1	1	2	4
K01915	8	14	22	19	10	23	1	2	1	3	8	16
K01916	0	5	2	5	0	0	0	0	0	0	1	0
K01917	0	0	0	1	2	2	0	0	0	0	0	3
K01918	2	4	7	8	4	2	2	0	0	1	1	3
K01919	1	4	3	4	1	0	0	1	0	0	0	0
K01920	2	4	0	5	0	0	0	0	0	0	1	1
K01921	2	7	2	14	1	1	1	1	0	2	2	5
K01923	2	9	5	5	9	3	2	1	0	1	1	1
K01924	1	5	6	8	3	5	0	1	1	1	1	7
K01925	2	5	6	0	5	6	1	0	1	1	1	7
K01926	0	2	0	1	3	1	0	0	0	0	0	2
K01928	3	11	3	3	4	7	0	0	1	2	2	5
K01929	6	11	9	8	19	6	2	0	1	0	3	16
K01930	0	0	0	0	0	1	0	0	0	0	0	0
K01932	0	1	0	0	0	0	0	0	0	0	0	0
K01933	3	5	2	11	3	2	1	0	0	2	2	2
K01934	2	5	4	4	5	5	0	1	0	2	1	4
K01935	4	12	8	5	4	1	1	1	0	1	4	4
K01937	1	4	4	16	2	7	0	1	1	2	5	3
K01938	4	2	3	4	8	5	1	1	0	0	2	4
K01939	2	8	5	9	2	10	0	1	1	3	2	5
K01940	2	3	2	7	2	2	0	0	1	1	0	3
K01941	1	1	0	0	0	0	0	0	0	0	0	0
K01945	1	4	5	6	7	6	0	0	1	1	4	9
K01950	2	4	7	4	6	8	1	0	1	2	4	7
K01951	4	13	7	18	13	8	0	0	1	3	3	17
K01952	8	12	13	18	13	5	0	0	0	2	3	17
K01953	4	9	7	11	6	10	0	0	0	1	2	13
K01955	5	21	20	23	17	10	0	1	2	5	10	23
K01956	4	8	3	8	6	1	0	0	0	0	1	3
K01958	1	3	0	0	1	0	0	0	1	1	1	0
K01959	3	0	0	0	2	0	0	0	1	0	0	2
K01960	4	7	10	3	10	8	1	1	1	1	2	19
K01961	5	1	10	9	5	1	0	0	1	3	2	5
K01962	1	0	0	3	1	4	0	0	0	0	1	0
K01963	4	1	0	2	1	3	0	0	0	0	2	0
K01965	0	0	2	0	1	0	0	0	0	0	0	0
K01966	3	4	9	3	12	4	0	1	1	1	5	10
K01971	0	2	0	0	0	0	0	0	0	0	0	0
K01972	6	13	10	24	10	5	0	1	1	4	12	8
K01974	3	4	3	5	0	0	0	0	0	0	3	0
K01975	0	0	0	2	0	0	0	0	0	0	0	0
K01989	0	0	4	1	1	4	0	0	1	0	0	0
K01990	7	26	21	22	16	18	3	0	5	7	13	22
K01991	2	11	6	10	8	2	0	0	1	1	5	7
K01992	10	26	21	15	23	13	1	1	2	4	10	25
K01993	2	12	8	8	8	4	2	1	0	1	3	12
K01995	0	3	2	5	0	1	0	0	0	2	1	1
K01996	0	3	0	3	1	0	2	0	0	0	1	0
K01997	1	2	1	1	0	0	0	0	0	1	0	0
K01998	1	5	2	7	1	0	0	1	1	1	1	2
K01999	1	12	2	15	1	4	0	0	0	1	1	0
K02000	1	5	5	5	3	3	0	0	2	0	1	2
K02001	3	10	4	7	2	1	0	1	0	0	2	5
K02002	2	4	5	2	0	2	1	1	0	1	2	6
K02003	12	20	18	19	22	23	6	4	3	5	11	15
K02004	36	53	80	43	77	67	6	5	16	15	18	69
K02005	12	9	14	4	21	13	2	3	0	1	6	17
K02006	6	15	8	8	5	9	1	0	1	1	3	3
K02008	2	8	2	6	1	4	0	0	0	3	2	1
K02010	0	2	0	0	1	0	0	0	0	0	1	0
K02011	1	3	0	0	0	0	0	0	0	0	0	0
K02012	1	0	0	0	0	1	0	0	0	0	0	0
K02013	4	20	21	25	9	11	0	1	1	3	4	14
K02014	31	93	78	131	54	27	3	5	7	18	18	65
K02015	7	30	23	51	5	4	2	2	1	4	5	15
K02016	6	22	20	52	8	8	0	0	1	3	8	23
K02017	0	5	1	7	0	0	0	0	0	0	0	0
K02018	1	3	1	2	0	1	0	0	0	0	0	0
K02019	1	5	0	6	0	0	0	0	0	1	0	0
K02020	0	1	3	5	1	1	0	0	0	0	0	0
K02022	2	4	3	8	1	0	0	0	1	2	1	5
K02023	0	1	1	0	0	0	0	0	0	0	0	0
K02024	2	8	1	10	0	0	0	0	0	1	1	1
K02025	2	11	9	13	3	12	1	0	2	0	1	4
K02026	4	3	6	10	4	12	0	0	0	0	2	3
K02027	1	8	7	9	1	6	0	1	0	3	3	5
K02028	3	7	4	4	3	5	0	0	0	0	2	3
K02029	1	2	5	2	1	8	0	0	1	1	0	0
K02030	3	4	7	2	4	4	1	0	1	1	2	2
K02031	8	25	9	21	0	2	0	1	0	4	2	2
K02032	5	24	6	24	0	3	0	0	1	5	4	2
K02033	5	12	4	14	2	5	0	0	0	1	4	3
K02034	5	15	4	21	1	3	0	0	2	3	3	0
K02035	11	37	15	63	3	1	0	0	2	13	6	11
K02036	0	3	2	2	5	0	0	1	1	1	0	2
K02037	3	6	6	4	2	1	0	0	0	1	0	3
K02038	1	4	4	5	4	2	0	2	0	5	0	3
K02039	0	1	3	6	3	2	0	0	0	0	0	4
K02040	3	12	7	8	3	3	0	1	2	1	3	2
K02041	0	3	1	4	0	0	0	0	0	1	0	0
K02042	0	2	0	1	0	0	0	0	0	0	0	0
K02043	1	2	0	2	0	0	0	0	0	0	1	0
K02044	0	3	1	6	0	0	0	0	0	1	0	1
K02045	0	1	2	1	0	1	1	1	0	0	1	1
K02046	1	1	0	2	1	0	0	0	0	0	0	1
K02047	1	3	1	2	0	2	0	0	0	0	0	0
K02048	0	4	2	11	1	2	0	0	0	0	0	1
K02049	1	13	2	9	2	0	0	0	0	1	1	1
K02050	2	3	5	9	2	0	0	0	0	1	0	1
K02051	0	12	4	12	3	6	0	0	0	1	1	2
K02052	0	3	0	2	0	1	0	0	1	0	0	2
K02053	0	1	0	4	0	0	0	0	0	0	3	0
K02054	1	4	0	2	0	0	0	0	1	2	1	0
K02055	1	7	4	5	0	1	0	0	1	1	1	2
K02056	3	25	5	24	1	3	0	0	1	8	3	1
K02057	5	25	3	22	5	4	0	1	2	3	4	6
K02058	2	6	3	4	1	0	0	0	0	0	2	1
K02062	0	3	2	3	1	0	0	0	0	0	1	0
K02063	1	4	1	4	0	0	0	0	0	1	1	1
K02064	0	3	0	5	0	0	0	0	0	0	2	1
K02065	1	2	4	4	5	3	1	0	0	0	2	1
K02066	2	3	3	5	2	3	0	1	0	0	0	1
K02067	0	3	0	0	0	0	0	0	0	1	1	0
K02068	0	6	1	4	2	0	0	0	0	0	1	0
K02069	1	2	1	7	1	1	0	0	0	2	1	3
K02071	1	2	2	0	0	0	0	0	0	0	0	0
K02072	0	0	0	1	1	0	0	0	0	0	0	0
K02073	3	6	3	11	0	2	0	1	1	1	4	1
K02074	4	2	2	1	4	1	0	0	0	0	2	2
K02075	2	5	3	3	3	1	0	0	1	0	1	3
K02077	1	0	2	1	1	2	0	0	1	1	1	4
K02078	1	6	6	0	6	3	0	0	0	1	0	7
K02079	1	6	1	10	0	0	0	0	0	0	1	2
K02080	1	4	1	5	0	0	0	0	0	1	1	1
K02081	1	4	2	13	0	1	0	0	0	1	2	1
K02082	0	3	2	8	0	1	0	0	3	1	2	2
K02083	0	6	2	8	0	0	0	0	0	0	1	2
K02099	1	5	0	5	0	1	1	0	0	1	1	1
K02100	0	2	0	7	1	0	1	0	0	0	0	0
K02103	0	0	1	0	0	1	0	0	0	0	1	0
K02106	2	7	1	7	0	0	0	0	0	2	1	0
K02108	3	4	3	2	0	4	1	0	0	1	0	5
K02109	1	2	1	4	1	1	0	0	0	0	2	1
K02110	0	0	0	1	0	1	0	0	0	0	0	0
K02111	0	3	1	3	0	2	0	0	0	2	1	5
K02112	0	1	5	6	5	2	3	1	0	1	1	10
K02113	0	1	2	2	1	0	0	0	0	0	1	1
K02114	0	2	1	1	1	0	0	0	0	0	1	1
K02115	4	3	2	3	3	1	0	0	0	1	3	3
K02116	0	2	0	0	0	0	0	0	0	0	0	0
K02117	0	5	2	4	1	4	0	0	0	1	2	7
K02118	0	1	5	3	1	1	0	1	0	0	0	3
K02119	0	1	0	1	0	0	0	0	0	1	0	0
K02120	0	0	1	1	0	0	0	0	0	1	1	2
K02121	1	0	3	1	2	0	0	0	0	0	0	0
K02122	0	0	1	0	0	0	0	0	0	1	0	0
K02123	2	4	0	2	4	2	1	0	0	0	2	2
K02124	0	2	1	0	1	0	0	0	0	0	0	0
K02160	1	2	0	2	0	1	0	0	0	1	1	1
K02167	1	1	1	0	0	0	0	0	0	0	0	0
K02168	1	6	2	0	0	0	0	0	0	2	2	2
K02169	2	1	2	3	6	1	0	1	0	0	3	2
K02170	0	3	1	5	0	0	0	0	0	1	0	0
K02172	0	0	0	0	0	2	0	0	0	0	0	0
K02173	0	2	0	0	0	0	0	0	0	0	0	2
K02182	0	1	1	11	1	0	0	0	0	2	1	0
K02188	1	2	5	4	4	6	0	1	0	1	1	14
K02189	0	0	0	0	0	2	0	0	0	0	0	1
K02190	2	1	2	0	4	0	0	3	0	0	1	4
K02191	0	0	1	0	0	0	0	0	0	0	0	0
K02192	0	1	0	2	0	0	0	0	0	0	0	0
K02193	0	0	1	1	0	0	0	0	0	0	1	0
K02194	0	1	2	0	0	0	0	0	0	0	0	0
K02195	0	2	0	5	0	0	0	1	0	0	1	0
K02196	1	0	0	0	0	0	0	0	0	0	0	0
K02197	0	1	0	1	0	0	0	0	0	1	0	0
K02198	1	4	3	4	0	0	0	1	0	3	2	2
K02199	0	1	2	1	0	0	0	0	0	1	0	0
K02200	2	5	0	8	0	0	0	0	0	0	0	0
K02203	0	0	0	0	0	2	0	0	0	0	0	0
K02216	0	0	0	0	0	1	0	0	0	0	0	0
K02217	3	3	3	5	2	1	0	0	0	0	1	2
K02221	0	2	0	2	0	0	0	0	0	1	0	0
K02224	2	1	2	0	4	5	0	0	0	0	1	4
K02226	1	5	0	1	0	1	0	0	0	0	0	0
K02227	0	4	0	4	1	2	0	0	0	0	1	2
K02230	5	4	13	4	14	5	1	1	0	2	5	15
K02231	0	7	1	4	1	3	0	0	0	1	1	1
K02232	2	3	7	2	4	4	1	0	0	1	4	8
K02233	1	4	6	2	1	1	0	0	0	1	2	6
K02237	0	1	1	2	0	0	0	0	0	0	0	0
K02238	8	15	10	14	10	14	0	1	2	3	1	8
K02255	0	0	1	0	0	0	0	0	0	0	0	1
K02278	0	0	0	0	0	2	0	0	0	0	0	0
K02279	0	1	0	0	0	1	0	0	0	0	0	0
K02280	0	0	0	1	0	0	0	0	0	0	0	0
K02282	1	0	0	0	0	0	0	0	0	0	0	0
K02283	0	2	0	0	0	7	0	0	1	0	0	3
K02297	0	3	0	3	0	0	0	0	0	2	1	0
K02298	0	3	2	1	0	0	0	0	0	0	0	0
K02299	0	0	0	2	0	0	0	0	0	0	0	0
K02300	0	0	0	1	0	0	0	0	0	1	2	0
K02301	1	2	0	3	0	0	0	0	0	0	1	0
K02302	3	5	4	15	0	0	0	0	0	0	0	1
K02303	0	1	0	0	0	2	0	0	0	0	0	0
K02304	0	0	1	0	0	2	0	0	0	0	0	0
K02312	0	0	0	1	0	1	0	0	0	0	0	0
K02313	3	8	7	10	4	4	0	0	0	0	3	9
K02314	7	16	9	20	6	5	0	1	0	5	1	9
K02315	2	4	5	4	1	3	0	0	1	1	0	2
K02316	2	5	10	10	6	2	1	0	1	2	3	10
K02317	0	0	1	0	0	0	0	0	0	0	0	0
K02319	0	0	0	0	0	1	0	0	0	0	0	0
K02322	0	1	0	0	0	0	0	0	0	0	0	0
K02331	0	0	0	0	1	0	0	0	0	0	0	0
K02334	1	2	1	1	0	2	0	0	0	0	1	0
K02335	6	20	18	21	12	6	0	1	5	4	7	12
K02336	0	1	3	6	0	0	0	0	0	1	0	1
K02337	8	18	12	35	10	13	0	0	1	5	5	18
K02338	1	8	4	4	3	1	0	1	0	1	1	8
K02339	0	0	1	3	0	0	0	0	0	0	0	0
K02340	4	11	4	2	6	2	0	1	1	0	4	3
K02341	3	4	4	4	7	2	1	0	2	0	4	3
K02342	3	4	4	10	1	3	0	1	3	4	8	5
K02343	3	8	10	6	3	4	2	0	0	2	3	7
K02344	0	0	0	0	0	0	0	0	1	0	0	0
K02345	0	0	4	3	0	0	0	0	0	0	0	0
K02346	2	3	8	7	4	10	1	0	0	1	3	6
K02348	0	0	0	1	0	0	0	0	0	1	0	1
K02355	11	16	10	10	8	6	0	1	3	2	3	9
K02356	5	6	2	9	5	5	1	0	1	1	1	4
K02357	3	5	4	2	6	2	0	1	2	2	1	6
K02358	1	9	1	6	3	4	0	0	0	3	4	7
K02361	1	2	3	9	3	2	0	0	0	1	2	1
K02362	0	4	2	8	0	0	0	0	0	0	0	0
K02363	0	2	3	7	0	1	0	0	1	2	2	1
K02364	0	8	1	12	0	0	0	0	0	1	1	3
K02371	0	1	2	2	5	1	2	0	0	0	2	3
K02372	0	4	5	6	5	1	2	0	0	1	4	7
K02377	2	5	5	5	4	3	0	2	0	4	1	7
K02379	0	1	0	7	0	0	0	0	0	0	0	0
K02380	1	2	0	8	0	0	0	0	0	1	0	0
K02381	1	3	3	7	0	0	0	0	0	0	1	1
K02386	2	4	1	5	0	0	0	0	0	0	0	0
K02387	0	4	0	2	1	0	0	0	1	1	0	2
K02388	1	3	0	3	0	0	0	0	0	2	0	3
K02389	0	1	0	3	0	0	0	0	0	0	1	1
K02390	2	5	2	4	1	0	0	0	0	0	0	0
K02391	3	4	0	5	0	0	0	0	0	0	0	0
K02392	1	3	1	4	0	2	0	0	0	1	1	0
K02393	0	1	0	2	0	0	0	0	0	1	0	0
K02394	0	7	0	1	0	0	0	0	0	1	1	0
K02395	0	3	0	5	1	0	0	0	0	0	0	1
K02396	1	10	2	9	0	2	0	0	0	0	1	3
K02397	1	3	0	5	0	1	0	0	0	2	1	2
K02398	0	2	2	0	0	0	0	0	0	0	1	0
K02399	1	4	1	3	0	0	0	0	0	0	1	1
K02400	2	10	2	11	0	1	0	0	0	1	4	2
K02401	0	8	0	12	1	0	0	1	0	2	0	0
K02402	0	3	0	3	0	0	0	0	0	0	0	0
K02404	0	0	0	0	0	1	0	0	0	0	0	0
K02405	2	7	0	4	0	0	0	0	0	0	0	0
K02406	0	11	2	7	4	4	1	0	0	2	1	4
K02407	0	10	0	5	0	1	0	0	0	0	1	1
K02408	0	2	1	1	0	0	0	0	0	0	0	0
K02409	0	4	3	1	0	1	0	0	2	5	0	1
K02410	0	4	1	4	1	0	0	0	0	0	2	0
K02411	0	3	0	1	0	0	0	0	0	2	1	1
K02412	1	4	2	1	0	0	0	0	1	0	2	0
K02413	3	0	0	1	0	0	0	0	0	0	0	0
K02414	0	6	3	1	0	1	0	0	0	0	1	1
K02415	0	3	3	0	0	0	0	0	0	0	0	1
K02416	0	1	0	0	0	0	0	0	0	0	0	1
K02417	0	2	0	1	0	0	0	0	0	0	0	0
K02418	0	3	1	2	0	0	0	0	0	0	0	0
K02419	1	5	1	3	0	0	0	0	0	0	1	1
K02420	1	1	0	1	0	0	0	0	1	0	0	0
K02421	0	8	1	3	0	0	0	0	0	0	0	2
K02422	0	2	2	2	0	0	0	0	0	0	1	0
K02423	0	4	0	4	0	0	0	0	0	0	0	1
K02424	0	3	1	4	0	0	0	0	0	1	2	0
K02425	0	4	0	6	0	0	0	0	0	0	1	0
K02426	1	10	3	7	2	0	0	0	1	1	3	3
K02427	0	0	0	1	0	0	0	0	0	0	0	1
K02428	3	2	2	5	5	0	0	0	0	1	2	7
K02429	9	9	16	29	11	10	0	1	1	6	6	24
K02430	0	3	0	8	0	0	0	0	0	0	0	2
K02431	0	1	1	4	0	0	0	0	0	1	0	1
K02433	0	0	1	1	2	2	0	0	0	0	0	1
K02434	2	1	0	1	0	4	0	0	0	0	0	1
K02435	0	0	1	2	0	2	0	0	0	0	0	1
K02436	1	4	0	3	0	0	0	0	0	0	1	0
K02437	1	4	4	4	0	0	0	0	0	0	1	3
K02438	0	5	2	4	0	2	0	0	0	2	0	1
K02439	1	1	0	3	0	0	0	0	0	0	1	0
K02440	1	1	0	3	0	0	0	0	0	1	0	1
K02441	1	2	0	5	0	0	0	0	0	0	0	0
K02443	0	0	3	1	0	0	1	0	0	0	0	0
K02444	0	1	0	4	0	0	0	0	0	1	0	0
K02445	4	7	2	2	5	1	0	1	0	0	2	3
K02446	0	3	0	8	0	0	0	0	1	0	2	1
K02450	0	0	1	5	0	0	0	0	0	2	0	0
K02452	0	3	1	6	0	0	0	0	0	1	2	0
K02453	1	7	2	9	0	0	0	0	1	1	3	0
K02454	0	4	3	5	0	1	0	0	1	1	1	0
K02455	1	2	2	4	0	2	0	0	0	0	1	1
K02456	1	0	0	3	0	0	0	0	0	0	0	0
K02457	1	2	0	3	0	0	0	0	0	0	0	0
K02458	2	1	1	2	0	0	0	0	0	0	1	1
K02459	0	1	0	8	0	0	0	0	0	1	1	1
K02460	2	9	0	3	0	0	0	0	1	0	0	1
K02461	1	5	1	7	0	0	0	0	1	1	1	0
K02462	0	1	2	8	0	0	0	0	0	0	1	1
K02464	0	0	2	3	0	0	0	0	0	1	0	1
K02466	0	0	0	1	0	0	0	0	0	1	0	1
K02467	3	5	2	4	0	0	0	0	0	1	0	1
K02468	0	3	0	3	0	0	0	0	0	0	0	1
K02469	1	10	2	8	5	9	1	1	2	1	2	4
K02470	5	14	11	12	8	10	1	2	3	1	5	16
K02471	0	1	1	6	0	0	0	0	1	0	0	0
K02472	1	3	0	3	4	2	0	0	0	0	0	1
K02474	5	0	2	0	4	1	1	0	0	0	0	1
K02476	0	0	0	0	0	1	0	0	0	0	0	0
K02477	4	12	6	18	7	4	1	0	0	2	9	6
K02478	5	16	6	23	0	1	0	0	1	0	2	1
K02479	0	2	1	0	0	0	0	0	0	0	0	0
K02480	0	0	0	0	2	0	0	0	0	0	0	1
K02481	3	3	7	3	8	1	0	0	0	2	2	6
K02482	0	0	3	0	0	0	0	0	0	0	0	0
K02483	0	0	3	4	2	1	0	1	0	2	0	0
K02484	7	8	15	12	9	1	1	0	1	1	2	7
K02485	1	2	1	8	0	0	0	0	0	1	0	0
K02488	0	0	2	1	2	1	0	0	1	0	0	0
K02492	0	3	3	3	0	0	0	0	0	1	1	0
K02493	1	1	2	1	3	1	0	0	1	0	1	3
K02494	0	2	0	1	0	0	0	0	0	0	0	0
K02495	6	10	7	34	5	8	0	0	0	2	2	7
K02496	0	4	1	6	0	0	0	0	1	1	1	1
K02498	0	6	3	7	0	0	0	0	0	0	1	1
K02499	0	1	0	0	0	0	0	0	0	0	0	1
K02500	1	4	2	7	0	2	0	0	1	1	1	4
K02501	0	2	2	4	0	1	0	0	0	0	1	3
K02502	0	0	0	1	1	3	0	0	0	0	0	0
K02503	4	1	2	0	1	3	0	0	1	0	0	0
K02504	2	7	4	8	0	0	0	0	0	1	0	1
K02505	0	3	1	1	0	0	0	0	1	0	2	1
K02507	1	2	0	5	0	0	0	0	0	0	1	1
K02509	0	0	0	1	0	0	0	0	0	0	0	0
K02510	0	0	1	0	0	1	0	0	0	0	0	0
K02517	0	4	4	12	2	1	0	0	0	1	1	5
K02518	1	3	0	5	2	0	0	0	0	0	0	1
K02519	0	4	3	4	7	4	1	1	0	0	2	4
K02520	0	1	2	1	1	2	0	0	0	0	2	1
K02521	0	0	0	0	0	0	0	0	0	1	0	0
K02523	0	3	3	5	5	2	0	0	0	0	1	4
K02525	0	0	0	1	0	0	0	0	0	0	0	0
K02526	0	5	4	3	1	0	0	0	1	1	0	2
K02527	1	6	5	9	2	1	0	0	0	0	4	4
K02528	46	25	49	19	2	5	1	2	8	5	35	155
K02529	7	27	18	37	12	15	2	0	3	3	7	19
K02532	3	13	3	13	0	0	0	0	0	1	2	0
K02533	0	1	1	6	0	0	0	0	0	0	0	0
K02535	0	6	4	7	4	1	2	0	0	0	3	5
K02536	0	4	6	4	3	1	1	0	0	0	0	3
K02538	0	2	1	9	0	0	0	0	0	0	1	0
K02547	0	0	0	0	0	2	0	0	0	0	0	0
K02548	5	7	4	3	1	1	0	1	1	0	0	2
K02549	0	4	0	3	1	0	0	0	0	2	0	0
K02550	0	3	0	8	0	0	0	0	1	2	0	0
K02551	4	3	5	5	1	1	0	1	0	1	3	2
K02552	1	2	2	5	0	0	0	0	0	2	0	1
K02553	2	2	0	4	0	0	0	0	0	0	0	1
K02554	0	3	1	0	0	0	0	0	0	0	0	0
K02556	1	2	0	3	0	0	0	0	0	0	0	0
K02557	1	3	2	6	1	0	0	0	0	2	0	1
K02558	2	5	2	8	0	1	0	0	0	1	0	1
K02560	1	3	1	5	0	0	0	0	1	0	0	1
K02562	1	3	1	3	0	0	0	0	0	0	2	1
K02563	0	2	3	3	5	7	0	1	0	0	1	6
K02564	9	8	15	11	4	5	2	0	2	1	1	14
K02565	0	3	1	5	0	0	0	0	0	1	0	0
K02566	0	5	0	3	2	1	0	0	0	1	0	0
K02567	2	1	1	2	0	0	0	0	1	1	1	0
K02568	0	1	0	0	0	0	0	0	0	0	2	0
K02569	0	0	0	3	0	0	0	0	0	0	0	0
K02572	1	1	1	0	0	0	0	0	0	0	0	0
K02573	0	1	0	1	0	1	0	0	0	0	0	1
K02574	1	2	3	0	0	0	0	1	0	1	0	0
K02575	0	6	1	9	0	0	0	0	1	1	0	0
K02584	0	0	0	0	0	1	1	0	0	0	1	0
K02585	0	0	1	0	0	0	0	0	0	0	0	0
K02586	0	1	1	0	0	0	0	0	0	0	0	0
K02587	1	1	0	0	0	0	0	0	0	0	0	0
K02588	0	0	0	0	0	0	0	0	0	1	0	0
K02591	0	0	0	0	1	0	0	0	0	0	0	0
K02598	1	2	1	4	0	0	0	0	1	0	0	0
K02600	4	2	5	4	2	2	0	0	0	0	2	3
K02601	3	0	3	2	2	0	0	0	0	0	0	2
K02609	0	3	0	0	0	0	0	0	0	0	0	0
K02612	1	1	0	0	0	0	0	0	0	0	0	0
K02614	0	2	1	1	0	0	0	0	0	0	1	1
K02615	1	0	0	0	0	0	0	0	0	0	1	0
K02616	0	1	0	0	0	0	0	0	0	1	0	0
K02617	0	0	0	0	0	0	0	0	1	0	0	0
K02618	2	4	1	0	0	0	0	0	1	3	0	1
K02619	0	3	2	2	2	1	0	0	0	0	2	1
K02621	7	11	16	10	7	5	0	1	1	4	1	11
K02622	4	8	8	9	4	5	0	0	0	0	6	7
K02647	0	9	4	10	0	1	0	0	0	3	0	4
K02651	1	2	1	0	1	1	0	0	0	0	0	1
K02652	0	0	1	0	0	3	0	0	0	1	0	0
K02653	0	0	0	0	0	2	0	0	0	0	0	0
K02654	0	2	0	3	0	1	1	0	0	1	0	0
K02662	0	1	0	0	0	1	1	0	0	0	0	0
K02666	0	0	0	1	0	0	0	0	0	0	1	1
K02667	0	0	0	0	0	1	0	0	0	0	0	0
K02669	1	5	0	5	0	0	1	0	1	1	0	2
K02679	0	1	0	2	0	0	0	0	0	0	1	0
K02680	0	1	0	1	0	0	0	0	0	0	1	0
K02681	0	0	1	0	0	0	0	0	0	0	0	1
K02682	0	3	1	3	0	0	0	0	0	0	0	0
K02686	1	1	1	2	0	1	0	0	0	0	3	0
K02687	0	1	3	8	3	0	0	1	0	0	2	0
K02688	0	2	4	14	0	0	0	0	1	1	1	1
K02742	0	0	0	1	0	0	0	0	0	0	1	0
K02744	0	0	1	3	0	0	0	0	0	1	0	0
K02745	0	3	1	3	0	0	0	0	0	0	0	0
K02746	0	1	0	4	0	0	0	0	0	0	0	0
K02747	1	2	1	2	0	0	0	0	0	0	1	0
K02749	0	5	1	0	0	0	0	0	0	0	1	0
K02750	0	5	1	0	0	0	0	0	0	0	1	0
K02752	1	2	1	3	0	0	0	0	0	0	0	1
K02753	1	2	1	3	0	0	0	0	0	0	0	1
K02755	0	2	2	9	3	2	0	0	0	0	0	3
K02756	0	2	2	9	3	2	0	0	0	0	0	3
K02757	0	2	2	9	3	2	0	0	0	0	0	3
K02759	2	4	1	6	1	0	1	0	0	0	0	1
K02760	1	4	0	5	0	0	0	0	0	0	1	1
K02761	2	12	3	12	1	0	0	0	0	3	1	1
K02763	0	1	1	6	1	3	0	0	2	0	3	1
K02764	0	1	1	6	1	3	0	0	2	0	3	1
K02765	0	1	1	6	1	3	0	0	2	0	3	1
K02768	1	5	2	24	1	1	0	0	1	2	1	2
K02769	1	6	3	11	0	1	0	0	2	1	2	3
K02770	1	6	4	15	1	1	0	0	1	1	3	3
K02773	1	3	1	2	0	0	0	0	1	1	1	0
K02774	0	2	0	0	0	0	0	1	0	0	0	0
K02775	2	13	9	7	3	4	0	1	0	1	0	10
K02777	0	2	1	0	0	0	0	0	0	1	1	4
K02778	0	5	1	12	0	0	0	0	1	0	3	1
K02779	0	5	1	12	0	0	0	0	1	0	3	1
K02781	0	2	0	0	0	0	0	0	1	0	0	0
K02782	0	3	1	3	0	0	0	0	1	0	0	0
K02783	2	4	2	5	0	0	0	0	1	0	0	0
K02784	0	1	0	1	0	0	0	0	0	1	0	0
K02786	0	0	0	0	1	0	0	0	0	0	0	0
K02790	1	6	4	14	0	1	0	1	0	1	2	2
K02791	1	6	4	14	0	1	0	1	0	1	2	2
K02793	1	3	1	2	0	1	0	0	0	0	1	0
K02794	1	3	1	2	0	0	0	0	0	0	1	0
K02795	0	4	0	3	0	0	0	0	0	0	0	1
K02796	0	2	0	9	0	1	0	0	1	1	1	2
K02798	0	10	2	9	0	0	0	0	0	1	0	0
K02799	1	11	1	6	0	0	0	0	0	1	0	0
K02800	1	11	1	6	0	0	0	0	0	1	0	0
K02802	0	1	0	9	0	0	0	0	0	2	0	0
K02803	0	1	0	9	1	0	0	0	0	2	0	0
K02804	0	1	0	9	1	0	0	0	0	2	0	0
K02805	1	3	0	4	0	4	0	0	1	1	1	1
K02806	1	1	2	5	1	0	0	0	0	0	0	0
K02808	0	0	1	0	0	0	0	0	0	1	0	0
K02809	1	0	2	0	1	0	0	0	0	1	0	1
K02810	1	0	2	0	1	0	0	0	0	1	0	1
K02812	0	0	0	3	0	0	0	0	0	0	0	0
K02813	1	3	2	6	0	0	0	0	1	1	0	1
K02814	1	3	0	4	0	0	0	0	0	1	1	0
K02815	1	5	2	6	0	0	0	0	0	0	1	0
K02818	1	1	2	3	0	0	0	0	0	0	1	1
K02819	1	1	2	3	0	0	0	0	0	0	1	1
K02821	1	8	5	9	0	0	0	0	0	1	1	3
K02822	0	3	1	0	0	0	0	0	0	0	1	0
K02823	1	1	0	2	3	1	0	0	0	0	0	1
K02824	4	4	3	12	2	5	0	0	1	1	3	3
K02825	0	0	0	0	0	0	0	0	0	0	1	0
K02834	2	1	3	2	0	0	0	0	0	0	0	0
K02835	0	0	2	4	3	4	1	0	1	0	3	6
K02836	1	9	6	6	4	4	0	0	1	1	2	5
K02837	6	4	4	9	8	8	0	0	0	0	3	6
K02838	1	2	1	4	3	6	0	0	0	1	0	5
K02839	0	0	0	0	0	0	0	0	0	0	0	1
K02841	0	1	2	6	1	3	0	0	1	0	2	0
K02843	1	1	2	6	1	5	0	0	0	1	0	1
K02844	1	5	0	6	1	0	0	1	1	0	1	0
K02846	1	3	2	5	0	0	0	0	0	0	1	0
K02847	0	5	0	17	0	0	0	0	0	0	0	1
K02848	0	4	2	8	0	0	0	0	0	0	1	1
K02849	0	8	2	9	0	0	0	0	0	1	1	1
K02850	0	1	0	8	0	0	0	1	0	0	0	0
K02851	0	1	1	3	0	0	0	0	1	0	0	1
K02852	0	7	2	5	0	0	0	0	0	1	0	0
K02853	0	5	2	10	0	0	0	0	1	0	1	1
K02854	0	4	2	4	0	0	0	0	0	1	0	0
K02855	2	2	1	4	0	0	0	0	0	0	0	0
K02856	0	6	5	8	2	1	0	1	0	1	1	5
K02858	0	5	1	4	1	0	0	0	1	0	2	0
K02860	0	0	2	2	1	0	1	0	0	0	0	3
K02863	1	2	2	5	1	4	1	0	0	0	0	0
K02864	0	0	4	4	1	2	0	0	1	0	0	0
K02867	0	3	1	4	1	0	1	0	0	0	2	0
K02871	2	2	0	2	2	2	0	0	0	0	1	6
K02874	0	1	1	4	1	0	1	0	0	0	0	1
K02876	1	2	3	1	0	0	0	0	0	0	1	2
K02878	0	1	0	4	0	2	0	0	0	0	1	0
K02879	1	1	3	0	1	1	0	0	0	1	1	2
K02881	0	2	0	1	2	1	0	0	0	0	0	0
K02884	0	1	2	2	1	1	0	0	0	0	1	2
K02886	1	2	2	0	1	1	0	0	0	1	0	2
K02887	0	2	1	2	2	0	0	0	0	0	0	2
K02888	2	0	2	1	1	3	1	0	1	1	0	4
K02890	2	0	0	0	0	1	0	0	0	2	0	0
K02892	1	0	0	2	0	0	0	0	0	0	0	0
K02895	2	0	0	0	1	2	0	0	0	0	0	1
K02897	0	2	1	2	3	0	0	0	1	0	0	4
K02899	1	0	2	2	3	3	1	0	0	1	1	4
K02902	2	2	0	2	0	0	0	0	1	0	0	2
K02904	0	0	1	1	0	2	0	0	0	0	1	0
K02906	0	3	1	5	2	2	0	0	0	0	0	3
K02907	0	1	1	0	0	1	0	0	0	0	0	0
K02909	0	1	2	7	2	0	0	0	0	1	1	2
K02911	0	1	0	1	0	0	0	0	0	0	0	0
K02913	0	0	1	1	0	1	0	0	1	0	0	0
K02914	1	0	1	0	1	1	0	0	0	0	1	0
K02916	0	2	1	1	1	0	0	0	0	0	0	2
K02919	0	0	0	1	0	0	0	0	0	0	1	2
K02926	2	2	2	2	2	0	0	0	0	1	0	0
K02931	1	3	0	2	0	2	0	0	1	0	0	1
K02933	0	1	0	1	3	2	0	0	0	0	0	0
K02935	0	1	0	1	0	0	0	0	2	0	0	1
K02937	0	0	0	0	0	0	0	0	0	1	0	0
K02939	1	5	1	5	1	3	1	0	0	0	1	4
K02945	5	10	7	8	8	8	1	0	0	1	3	5
K02946	0	1	1	3	2	2	0	0	0	0	1	1
K02948	0	0	0	4	2	2	0	1	1	2	1	0
K02950	1	0	1	2	1	1	0	0	0	0	1	1
K02952	1	1	2	5	1	3	0	0	1	1	0	4
K02954	0	0	1	0	0	0	0	0	0	0	0	1
K02956	1	0	1	1	0	0	0	0	0	1	0	1
K02959	1	2	0	1	2	2	0	0	0	0	2	3
K02961	0	0	1	2	0	1	0	0	0	0	0	0
K02963	0	1	1	1	1	1	0	0	0	0	1	1
K02965	2	0	0	0	1	0	0	0	0	0	0	1
K02967	0	7	0	7	3	3	1	0	0	0	1	2
K02968	0	0	0	1	0	3	0	0	0	0	2	0
K02970	2	1	0	0	0	0	0	0	0	0	1	2
K02972	0	0	0	3	0	0	0	0	0	1	0	0
K02982	1	2	0	3	1	1	0	0	0	1	1	0
K02986	1	1	2	6	0	0	1	0	0	0	1	3
K02988	0	0	2	1	3	2	0	0	0	0	0	1
K02990	1	3	1	0	2	2	0	0	1	0	3	2
K02992	2	1	0	3	2	2	0	0	0	1	1	1
K02994	0	3	0	0	1	2	0	0	0	0	1	0
K02996	1	3	1	3	1	1	0	0	1	0	0	4
K03040	1	8	6	5	1	3	0	0	0	1	1	4
K03043	6	6	5	8	8	6	0	0	0	2	0	5
K03046	5	11	5	16	10	11	0	0	1	2	5	12
K03060	0	0	0	1	0	1	0	0	0	0	0	0
K03070	8	8	16	15	11	18	1	0	2	4	4	6
K03071	0	2	1	2	0	0	0	0	1	1	0	1
K03072	2	5	2	4	1	1	0	0	0	0	0	2
K03073	0	0	2	1	0	0	0	0	0	0	0	2
K03074	3	3	1	4	0	0	0	0	0	0	0	1
K03075	1	4	1	7	2	0	0	0	0	1	0	3
K03076	2	4	3	2	1	4	2	2	1	1	2	5
K03077	2	0	2	6	1	1	0	0	0	1	0	1
K03078	0	2	0	5	0	0	0	0	0	0	0	0
K03079	0	6	0	3	0	0	0	0	0	0	0	1
K03080	0	3	2	7	0	1	0	0	0	0	0	2
K03081	0	2	0	0	0	0	0	0	0	0	0	0
K03082	0	2	2	3	0	0	0	0	0	1	0	2
K03086	3	11	4	13	3	5	1	0	0	0	2	0
K03087	0	4	0	12	0	0	0	0	0	2	0	0
K03088	25	45	33	76	36	31	3	7	8	5	17	57
K03089	1	1	1	4	0	0	0	0	1	2	1	0
K03091	1	1	2	9	3	10	2	0	0	1	2	1
K03092	1	2	5	11	4	3	0	0	1	1	1	7
K03098	0	4	0	7	0	0	0	0	0	1	2	0
K03100	7	6	12	6	12	8	0	0	3	6	9	14
K03101	0	3	2	4	0	1	0	0	1	0	0	3
K03106	4	9	4	4	6	2	0	0	3	3	2	4
K03110	1	6	3	6	1	2	1	0	1	0	0	3
K03111	3	5	2	4	4	5	0	0	2	0	1	7
K03112	0	4	2	15	0	0	0	0	0	4	0	0
K03113	0	2	2	0	1	1	0	1	0	0	2	1
K03116	0	2	2	1	3	0	0	0	0	0	0	1
K03117	0	3	0	1	0	0	0	0	0	0	0	0
K03118	1	5	3	7	3	0	0	0	0	2	3	5
K03119	0	6	1	3	0	0	0	0	1	0	0	0
K03147	3	4	2	4	1	2	0	0	0	2	3	8
K03148	0	0	0	0	1	0	0	0	0	0	0	0
K03149	1	7	3	1	1	4	0	0	1	0	0	2
K03150	2	3	6	9	6	8	0	2	0	0	1	9
K03151	1	9	3	9	1	0	0	0	0	1	1	2
K03152	1	4	5	1	2	3	0	0	0	0	1	3
K03154	0	1	0	0	1	0	1	0	0	0	0	0
K03168	2	9	6	10	12	10	1	0	0	5	5	10
K03169	7	18	25	27	22	18	1	1	1	6	6	35
K03177	3	2	1	2	4	0	1	1	1	1	1	1
K03179	2	3	3	7	0	0	0	0	0	0	0	0
K03181	0	2	0	1	0	0	0	0	0	0	0	0
K03182	1	4	3	11	0	0	0	0	2	2	0	1
K03183	2	2	2	2	5	1	0	0	0	1	1	2
K03184	0	4	1	4	0	0	0	0	0	1	0	0
K03185	0	0	0	3	0	0	0	1	0	0	0	0
K03186	2	2	0	3	0	0	0	0	2	2	0	0
K03188	0	0	0	0	0	0	0	0	0	0	1	0
K03189	0	0	1	0	0	0	0	0	0	0	0	1
K03195	0	0	0	0	0	0	0	0	0	0	2	0
K03201	0	1	2	0	0	0	0	0	0	0	0	0
K03203	0	0	0	0	0	0	0	0	0	1	0	0
K03204	0	1	0	0	0	0	0	0	0	1	1	0
K03205	2	9	4	13	10	19	0	0	1	2	4	4
K03207	0	1	0	1	0	0	0	0	0	0	0	0
K03208	0	3	0	4	1	0	0	0	0	0	0	0
K03210	1	3	3	2	1	1	0	1	0	0	1	1
K03212	0	5	2	5	0	0	0	0	1	0	2	0
K03214	1	3	0	4	0	2	0	0	1	1	0	1
K03215	0	6	0	5	0	0	0	0	0	0	3	1
K03216	0	4	2	1	0	0	1	0	0	1	2	1
K03217	4	2	5	5	5	4	0	0	0	0	0	7
K03218	1	4	2	7	2	5	0	1	1	1	1	2
K03219	0	0	0	0	0	0	0	0	0	1	0	0
K03221	0	0	1	0	0	0	0	0	0	1	0	0
K03222	0	0	0	0	0	0	0	0	0	2	0	0
K03224	0	0	2	0	0	0	0	0	0	0	0	0
K03225	0	1	1	0	0	0	0	0	0	0	1	0
K03226	0	1	0	0	0	0	0	0	0	0	0	0
K03228	0	3	1	0	1	0	0	0	0	0	0	1
K03229	0	2	2	0	2	0	0	0	0	1	0	0
K03230	1	4	0	0	0	0	0	0	0	0	0	0
K03235	0	0	0	0	0	0	0	0	0	0	0	1
K03269	2	6	1	8	6	0	0	0	1	0	3	4
K03270	1	4	3	2	1	1	1	1	0	0	1	5
K03271	0	4	1	1	0	0	0	0	0	0	0	1
K03272	2	12	6	13	0	1	0	0	1	1	1	0
K03273	0	0	0	2	1	0	0	0	0	1	0	1
K03274	0	0	2	4	0	0	0	0	1	0	0	0
K03275	2	4	1	8	0	0	0	0	0	0	1	2
K03276	1	3	0	10	0	0	0	1	0	0	0	0
K03279	0	0	0	0	0	0	0	0	0	1	0	0
K03281	3	10	5	15	7	5	0	0	0	4	2	9
K03282	0	3	0	8	0	3	0	0	0	1	0	1
K03284	7	11	7	15	8	1	1	2	1	1	5	5
K03286	4	5	4	9	6	4	0	0	2	0	3	7
K03287	8	20	18	6	26	11	0	0	1	7	3	20
K03289	0	7	2	1	0	4	0	0	1	1	1	2
K03290	0	1	0	3	0	0	0	0	0	0	0	0
K03291	0	10	4	4	0	0	0	0	1	0	0	0
K03292	7	25	16	46	7	12	1	1	0	1	3	8
K03293	0	7	2	6	0	0	0	0	0	1	1	3
K03294	1	6	5	7	2	4	0	1	1	2	7	8
K03295	2	3	1	3	2	0	0	0	0	0	0	0
K03296	31	52	70	89	38	22	4	6	9	14	16	58
K03297	0	3	0	3	0	0	0	0	0	1	1	0
K03299	3	11	1	17	0	0	0	0	0	1	1	1
K03300	0	0	0	0	1	0	0	0	0	0	0	0
K03302	0	0	0	1	0	1	0	0	0	0	0	0
K03303	1	5	3	0	0	3	0	1	0	0	2	7
K03304	0	4	1	5	0	0	0	0	0	1	3	0
K03305	5	18	17	30	7	3	1	0	1	4	3	10
K03306	0	12	7	21	1	1	0	0	2	3	3	2
K03307	13	22	16	14	8	7	3	1	4	2	7	24
K03308	7	6	11	8	7	12	2	1	1	7	4	14
K03310	4	17	9	17	5	4	0	1	1	2	2	7
K03311	1	14	2	4	0	3	0	0	0	1	3	0
K03312	3	4	3	9	1	1	0	0	1	0	1	2
K03313	5	5	5	8	7	1	1	0	1	0	2	6
K03314	1	2	5	10	0	0	0	0	0	0	0	1
K03315	2	6	5	13	2	4	0	0	0	0	2	4
K03316	3	8	9	28	0	0	0	0	0	1	0	3
K03317	1	17	2	8	0	1	0	0	2	2	0	4
K03319	1	7	1	5	0	0	0	0	0	1	0	0
K03320	2	4	3	8	0	3	0	0	0	2	3	4
K03321	2	9	3	6	4	7	1	1	0	3	4	5
K03322	2	5	5	5	0	0	0	0	0	1	1	4
K03324	5	12	15	20	8	5	0	0	2	2	4	14
K03325	0	0	0	0	0	0	0	0	0	0	2	0
K03326	2	3	3	7	0	0	0	0	1	3	1	1
K03327	3	17	14	30	7	4	1	2	0	5	3	9
K03328	1	25	4	23	7	2	0	0	2	4	4	6
K03329	1	2	1	7	0	0	0	0	0	1	0	1
K03332	0	0	1	0	0	0	0	0	0	0	0	0
K03335	0	0	0	1	0	0	0	0	0	0	0	0
K03336	1	0	0	0	0	0	0	0	0	0	0	0
K03338	0	0	0	1	0	0	0	0	0	0	0	0
K03340	1	0	5	2	4	1	1	0	0	0	2	4
K03366	0	0	0	1	0	0	0	0	0	1	0	1
K03367	0	0	1	1	0	0	0	0	0	1	0	1
K03385	2	5	2	9	1	0	0	0	0	1	0	1
K03386	1	2	2	5	3	1	0	0	1	0	2	5
K03387	1	7	7	10	4	0	0	0	0	0	1	3
K03388	0	0	0	1	0	2	0	0	0	0	0	0
K03389	0	0	0	0	0	1	0	0	0	0	0	0
K03394	0	0	3	0	0	0	0	0	0	2	0	0
K03402	2	2	1	4	1	0	0	0	0	0	0	0
K03404	0	0	0	0	0	1	0	0	0	0	0	0
K03406	2	1	3	1	2	6	2	0	1	2	7	8
K03407	0	5	1	5	0	0	0	0	0	0	0	0
K03408	0	1	0	1	0	0	0	0	0	0	0	1
K03410	0	1	0	0	0	1	0	0	0	0	0	1
K03411	0	0	1	0	0	0	0	0	0	0	0	0
K03412	1	2	1	1	0	0	0	0	0	1	0	1
K03413	0	4	0	2	0	1	0	0	0	0	0	1
K03414	0	2	2	5	0	0	0	0	0	0	0	0
K03417	1	2	1	6	0	0	0	0	0	1	3	1
K03421	0	1	0	0	0	0	0	0	0	0	0	0
K03423	0	0	0	0	0	1	0	0	0	0	0	0
K03424	4	4	6	21	5	5	0	1	0	3	7	11
K03425	0	1	0	2	0	0	0	0	0	0	0	0
K03426	0	2	9	3	2	2	0	0	0	2	1	2
K03427	6	19	14	23	13	23	3	3	0	4	0	14
K03429	0	0	0	0	0	4	0	0	0	0	1	0
K03430	2	4	1	2	5	1	0	1	0	2	1	6
K03431	2	3	0	5	0	2	0	0	0	1	0	0
K03435	1	5	0	7	0	0	0	0	0	0	0	0
K03436	0	0	1	2	0	3	0	0	0	0	1	0
K03437	1	0	3	1	3	1	0	1	1	0	1	1
K03438	4	8	3	2	1	4	0	1	1	0	2	5
K03439	0	4	2	1	2	4	1	0	0	0	3	0
K03442	8	4	4	5	1	2	1	1	1	3	4	6
K03444	0	2	4	1	4	0	0	0	1	0	0	2
K03445	0	12	4	16	0	0	0	0	0	0	0	2
K03446	1	4	0	8	2	0	0	0	0	1	0	1
K03449	0	10	2	4	0	0	0	0	0	0	0	0
K03451	0	2	3	16	0	0	0	0	0	0	2	2
K03453	2	2	2	3	4	3	0	0	1	2	2	5
K03455	8	12	16	14	11	6	0	1	3	1	8	16
K03457	0	0	0	0	0	0	0	0	0	0	1	0
K03458	1	0	4	4	5	3	1	0	0	1	2	4
K03459	0	4	0	0	0	0	0	0	0	0	0	1
K03465	0	2	0	0	0	1	0	0	0	1	1	0
K03466	5	10	9	17	7	8	0	3	2	6	6	7
K03469	3	4	1	6	6	2	2	0	0	0	2	7
K03470	1	7	1	4	4	0	1	0	0	1	3	4
K03472	0	0	1	6	0	0	0	0	0	0	1	0
K03473	2	1	5	3	3	2	0	0	0	0	2	2
K03474	3	1	1	2	1	2	0	0	0	0	0	2
K03475	1	4	4	13	0	0	0	0	1	1	0	2
K03476	1	5	1	7	0	0	0	0	0	0	0	0
K03477	0	5	2	4	0	0	0	0	0	0	1	0
K03478	3	1	1	1	0	0	0	0	0	0	2	0
K03480	0	0	0	0	0	0	1	0	0	0	0	0
K03482	2	5	2	8	0	0	0	0	0	1	1	1
K03484	0	4	2	0	1	2	0	0	0	1	1	0
K03485	1	0	0	4	0	0	0	0	0	0	1	1
K03486	0	0	0	0	0	1	1	0	0	0	0	0
K03487	2	3	1	6	0	1	0	1	0	0	1	0
K03488	0	3	2	6	0	1	0	0	0	1	0	0
K03490	1	1	0	6	0	1	0	0	0	0	0	0
K03491	0	0	0	0	0	0	0	0	0	0	0	1
K03495	7	10	8	4	6	5	0	1	0	0	2	7
K03496	3	5	6	7	8	11	0	1	1	4	11	9
K03497	10	7	18	16	9	10	0	0	2	7	7	19
K03498	7	13	7	9	6	5	3	1	1	6	7	13
K03499	5	7	7	7	8	8	5	1	1	0	3	10
K03500	1	2	1	9	0	0	0	0	0	0	0	1
K03501	0	5	0	3	5	2	0	0	0	1	2	2
K03502	3	9	0	4	3	6	0	1	0	1	0	2
K03503	1	0	1	2	0	0	0	0	1	0	1	0
K03516	0	1	0	1	0	0	0	0	0	1	0	0
K03517	4	10	4	3	6	4	0	0	0	2	1	6
K03518	0	0	0	0	0	0	0	0	0	0	0	1
K03521	0	4	2	8	1	3	0	0	1	1	2	4
K03522	0	6	3	6	5	0	0	1	1	1	0	3
K03523	1	0	1	1	1	1	0	0	0	0	0	1
K03524	3	5	6	7	5	5	0	0	2	0	4	7
K03525	1	1	1	0	5	0	0	0	0	0	0	2
K03526	4	3	6	6	4	2	0	1	0	2	2	9
K03527	1	2	2	9	4	2	1	1	0	0	3	3
K03528	0	0	0	2	0	0	0	0	0	0	1	0
K03529	2	2	6	3	2	3	4	2	1	3	8	14
K03530	4	3	1	2	5	2	0	0	0	1	1	4
K03531	2	1	4	3	7	2	0	0	0	0	1	6
K03532	0	2	0	3	1	0	0	0	1	0	0	0
K03533	1	4	0	3	0	0	0	0	0	0	0	0
K03534	3	6	3	3	2	1	0	0	0	1	0	4
K03535	0	5	2	10	1	0	0	0	0	0	1	1
K03536	1	1	1	1	1	2	0	0	0	0	0	4
K03543	5	3	3	11	8	0	0	0	0	1	3	2
K03544	2	3	4	2	6	4	0	1	0	0	0	6
K03545	4	1	5	4	5	6	0	0	1	0	1	2
K03546	4	14	4	16	5	2	3	1	2	1	3	11
K03547	0	4	4	3	1	0	0	0	2	1	1	3
K03548	0	3	1	2	0	0	0	0	0	0	1	0
K03549	1	2	3	10	0	0	0	0	0	1	0	1
K03550	1	4	3	5	0	0	1	0	2	1	1	1
K03551	4	7	4	7	7	1	0	0	0	1	3	6
K03553	4	3	7	10	5	6	0	0	0	0	3	2
K03554	0	4	1	7	0	0	0	0	1	1	0	1
K03555	3	13	4	22	9	8	1	1	2	1	5	11
K03556	1	10	4	10	0	0	0	0	1	1	2	7
K03557	0	3	0	1	0	0	0	0	0	0	0	0
K03558	1	0	2	3	1	0	0	0	0	1	0	1
K03559	0	0	0	4	1	0	1	0	1	0	0	4
K03560	0	1	0	0	0	0	0	0	0	0	0	0
K03561	4	5	5	7	8	1	0	0	0	1	1	5
K03562	0	1	0	1	0	0	0	0	0	0	0	0
K03563	0	2	0	1	0	0	0	0	0	0	0	0
K03564	1	4	3	1	1	5	0	0	0	0	1	0
K03565	0	2	2	3	3	0	0	0	0	1	0	0
K03566	1	2	2	5	0	0	0	0	0	2	1	0
K03567	1	1	0	1	0	0	0	0	0	0	0	0
K03568	2	13	3	16	1	2	0	0	0	3	0	4
K03569	4	7	4	4	3	8	1	0	0	4	3	2
K03570	3	5	2	6	6	2	0	0	0	0	3	3
K03571	0	5	0	1	0	1	0	0	0	0	0	1
K03572	2	9	9	5	12	9	0	0	0	1	1	10
K03573	1	2	2	5	0	2	0	0	0	1	0	0
K03574	0	4	1	4	2	3	0	0	1	0	1	3
K03575	2	5	3	11	5	3	0	1	1	0	1	7
K03576	0	2	0	3	0	0	0	0	0	1	0	0
K03578	5	6	2	13	0	0	1	0	0	1	0	2
K03579	0	2	0	3	0	0	0	0	0	0	0	2
K03580	2	3	1	7	0	0	0	0	0	1	0	0
K03581	1	4	1	14	3	9	0	0	0	0	3	2
K03582	1	9	2	10	0	0	0	0	1	1	0	0
K03583	2	13	3	13	0	0	0	0	1	0	4	1
K03584	3	4	3	2	4	2	0	0	0	3	0	3
K03585	5	13	9	18	6	5	1	0	2	1	6	7
K03586	1	0	0	2	0	0	0	0	0	0	0	1
K03587	6	9	6	10	3	1	0	0	0	2	2	11
K03588	1	2	0	4	4	4	0	0	0	2	2	2
K03589	0	0	1	4	1	0	0	0	1	0	0	2
K03590	2	1	4	8	5	2	0	0	0	0	0	5
K03591	0	1	0	3	0	0	0	0	1	1	0	0
K03592	1	6	1	10	5	3	0	0	0	0	2	3
K03593	3	2	2	11	4	3	1	0	0	0	1	3
K03594	2	0	2	2	1	2	0	0	1	0	1	4
K03595	1	2	2	3	2	3	0	0	0	0	1	2
K03596	3	6	5	6	7	7	2	0	3	0	3	4
K03597	0	2	0	1	0	0	0	0	0	0	0	0
K03598	2	2	0	1	0	0	0	0	0	0	0	0
K03599	0	0	0	2	0	0	0	0	1	2	1	0
K03600	0	1	1	1	0	0	0	0	1	0	0	0
K03601	2	8	9	4	4	2	0	0	0	4	0	4
K03602	0	1	1	2	0	0	0	0	0	0	0	0
K03603	0	5	1	2	1	0	0	0	0	0	1	0
K03604	0	4	3	6	1	4	1	0	1	2	2	0
K03605	0	4	1	3	0	0	0	0	0	0	1	0
K03606	3	3	3	18	3	2	0	1	0	0	1	9
K03607	0	1	1	1	0	0	0	0	0	0	0	0
K03608	0	4	0	2	0	1	1	0	0	0	0	0
K03609	0	2	3	9	0	1	0	0	0	1	0	1
K03610	0	1	0	6	0	2	0	0	0	1	2	0
K03611	0	2	1	11	0	0	0	0	0	2	1	0
K03612	0	1	1	2	0	3	0	0	0	0	0	1
K03613	1	1	3	5	1	1	0	0	1	1	1	0
K03614	4	6	1	3	1	3	1	0	1	2	0	2
K03615	3	5	6	7	6	6	0	0	0	1	4	6
K03616	0	0	0	0	0	0	1	0	1	0	0	1
K03617	1	1	1	2	1	4	0	0	2	0	0	2
K03618	0	0	0	1	0	0	0	0	0	0	0	0
K03619	0	1	1	2	0	0	0	0	0	0	0	0
K03620	0	0	0	5	0	0	0	0	0	0	0	0
K03621	0	2	0	2	0	1	0	0	0	0	0	0
K03623	0	0	0	3	0	0	0	0	0	0	1	0
K03624	4	4	5	0	2	3	1	0	0	0	0	4
K03625	2	4	1	4	2	2	0	0	1	2	0	4
K03628	6	6	4	9	7	6	1	0	3	1	1	11
K03629	5	7	3	7	4	5	0	0	0	1	0	3
K03630	5	5	6	8	6	5	1	0	1	2	2	8
K03631	2	7	5	8	3	4	0	0	0	2	0	7
K03632	0	6	5	12	0	0	0	0	0	0	0	1
K03633	1	3	1	5	0	0	0	0	0	0	0	1
K03634	0	0	0	3	0	0	0	0	0	0	0	0
K03635	3	3	0	1	0	0	0	0	0	1	0	0
K03636	0	1	0	3	0	0	0	0	0	0	0	0
K03637	0	4	0	2	0	0	0	0	0	1	1	2
K03638	0	1	0	1	0	0	0	0	0	0	0	0
K03639	0	2	1	4	0	0	0	0	0	0	1	2
K03640	1	1	1	0	0	1	0	0	0	0	0	1
K03641	0	6	0	1	0	0	0	0	0	0	1	1
K03642	0	2	1	4	0	1	0	0	0	1	0	0
K03643	0	2	1	3	0	0	0	0	0	0	0	0
K03644	4	6	3	6	2	1	1	0	1	3	1	2
K03645	0	0	2	4	0	0	0	0	0	0	1	0
K03646	0	2	1	1	0	0	0	0	0	1	0	0
K03647	0	2	1	0	0	0	0	0	0	0	0	0
K03648	3	5	4	3	4	2	0	1	0	2	1	5
K03649	0	1	2	7	0	0	0	0	0	0	1	1
K03650	3	1	2	9	5	5	1	0	2	1	4	9
K03651	0	0	2	1	0	0	0	0	0	0	0	0
K03652	0	0	0	0	0	0	0	0	0	0	0	1
K03654	13	19	27	26	26	18	2	5	3	3	6	20
K03655	12	16	16	17	19	16	2	1	1	6	7	18
K03656	0	6	4	7	0	1	0	0	0	0	0	2
K03657	9	16	19	25	11	18	3	5	2	7	6	21
K03658	2	8	5	7	1	2	0	0	0	0	1	2
K03660	0	1	0	0	0	1	0	0	1	1	0	1
K03663	0	0	0	0	1	0	0	0	0	0	0	0
K03664	0	2	0	7	1	0	0	0	1	1	2	2
K03665	2	7	4	4	6	4	0	1	0	1	1	3
K03666	0	0	1	2	0	0	0	0	0	0	0	0
K03667	0	4	0	7	0	0	0	0	0	0	1	0
K03668	0	0	0	2	0	0	0	0	0	0	1	0
K03669	3	6	4	6	0	0	0	0	0	1	1	1
K03670	0	2	1	5	0	0	0	0	0	0	0	0
K03671	2	5	4	4	3	4	1	0	0	4	4	2
K03672	0	0	0	2	0	0	0	0	0	0	0	0
K03673	0	5	0	10	0	0	0	0	0	0	2	0
K03674	0	0	0	3	0	0	0	0	0	0	1	0
K03675	0	5	1	3	0	0	0	0	0	0	0	0
K03676	0	1	1	2	0	0	0	0	0	0	1	1
K03683	2	2	0	1	0	0	0	0	0	0	1	0
K03684	1	7	4	8	0	0	0	0	0	1	1	0
K03685	3	3	3	4	3	2	0	0	0	2	3	5
K03686	3	5	6	8	11	4	0	1	0	2	4	2
K03687	2	4	4	2	5	1	0	0	0	0	1	2
K03688	1	4	0	9	0	1	0	0	0	1	0	2
K03690	0	3	1	2	0	0	0	0	0	0	0	0
K03693	0	0	0	0	0	0	0	0	0	0	0	1
K03694	6	4	3	13	2	0	0	0	0	1	1	4
K03695	3	9	5	8	6	11	0	0	1	1	2	13
K03696	5	5	6	3	12	6	2	1	0	2	1	3
K03697	0	1	0	1	0	3	0	0	0	0	0	0
K03698	0	1	1	0	1	2	0	0	0	0	0	0
K03699	2	6	5	1	5	4	0	0	0	1	0	6
K03700	0	0	0	1	0	0	0	0	0	0	0	0
K03701	10	22	17	19	18	19	2	4	1	5	9	21
K03702	5	8	10	14	4	4	2	0	1	0	2	6
K03703	8	5	5	12	7	5	1	1	0	1	0	11
K03704	2	8	2	12	0	0	0	0	0	2	1	3
K03705	1	0	0	0	0	0	0	0	0	2	1	1
K03707	0	0	1	0	0	0	0	0	0	0	0	0
K03709	0	0	0	1	0	0	0	0	0	0	0	0
K03710	0	1	2	2	0	3	0	0	0	0	0	1
K03711	1	3	7	1	3	2	0	0	1	0	1	4
K03712	1	1	1	5	0	0	0	1	1	0	0	2
K03716	0	0	0	0	0	0	0	0	0	0	1	1
K03717	0	0	1	6	0	0	0	0	0	1	0	1
K03718	0	5	8	4	6	2	0	1	2	1	2	7
K03719	2	2	0	4	2	0	0	0	0	0	1	0
K03720	0	1	2	1	0	0	0	0	0	0	0	1
K03721	1	4	1	5	0	0	0	0	0	1	0	1
K03722	0	3	0	5	0	1	0	0	0	0	1	0
K03723	3	26	12	17	3	7	2	2	0	7	5	12
K03724	2	6	1	0	0	0	0	1	2	2	0	0
K03732	0	5	1	4	0	0	0	0	0	0	0	1
K03733	3	10	2	1	4	9	1	0	0	0	1	4
K03734	3	6	7	4	2	8	0	1	2	1	3	5
K03735	0	2	2	2	0	0	0	0	0	0	0	0
K03736	0	3	3	2	0	0	0	0	1	0	1	0
K03737	4	10	7	16	2	9	1	3	1	1	3	11
K03739	0	0	0	0	0	1	0	0	0	1	0	0
K03741	2	4	2	0	1	1	0	0	0	0	0	2
K03742	0	6	3	7	2	0	0	0	1	1	2	0
K03743	0	2	2	2	0	0	0	0	0	0	0	0
K03744	3	2	2	5	2	3	0	1	0	0	0	3
K03745	0	1	2	5	0	0	0	0	0	0	0	0
K03746	0	0	0	9	0	0	0	0	0	0	0	0
K03747	0	1	0	2	0	0	0	0	0	0	0	0
K03748	0	9	1	4	0	0	0	0	0	1	1	2
K03749	0	1	0	3	0	0	0	0	0	0	0	0
K03750	1	1	1	5	0	0	0	0	0	0	1	0
K03752	0	1	0	1	0	0	0	0	0	0	0	1
K03753	0	3	0	5	0	0	0	0	1	0	0	1
K03755	1	4	0	1	0	0	0	0	0	2	0	0
K03756	1	11	3	4	0	0	0	0	0	1	2	0
K03757	0	0	2	4	0	0	0	0	0	0	1	0
K03758	0	8	7	19	0	0	0	0	0	0	0	1
K03759	0	4	0	6	0	0	0	0	0	0	0	3
K03760	2	6	3	9	0	0	0	0	1	1	1	2
K03761	1	2	2	11	0	0	0	0	1	1	1	0
K03762	1	15	2	14	0	0	0	0	0	0	1	0
K03763	0	1	3	1	3	11	0	1	0	1	2	2
K03764	0	0	0	3	0	0	0	0	0	0	0	0
K03765	0	2	2	7	0	0	0	0	0	1	0	0
K03767	0	0	0	2	0	1	0	0	0	1	0	0
K03768	2	3	7	4	1	5	0	0	0	1	2	2
K03769	0	0	1	1	0	0	0	0	0	0	1	0
K03770	3	5	6	10	8	2	0	0	0	0	3	6
K03771	2	4	4	6	9	5	0	2	1	0	2	5
K03772	1	3	3	9	1	1	0	0	2	2	1	1
K03773	1	3	7	5	3	5	0	0	1	4	3	5
K03774	0	0	0	2	0	0	0	0	1	1	0	0
K03775	1	3	1	7	0	0	0	0	0	0	0	0
K03776	2	7	3	12	0	0	0	0	0	2	1	0
K03777	0	2	0	5	0	0	0	0	0	0	0	0
K03778	5	1	5	4	1	2	0	0	0	2	0	1
K03779	1	5	1	6	0	0	0	0	1	1	0	1
K03780	0	4	0	6	0	0	1	0	0	0	0	0
K03781	5	11	5	10	6	0	0	0	1	2	3	0
K03782	2	8	3	11	1	0	0	0	0	1	2	0
K03783	0	1	2	2	2	2	0	1	0	0	1	2
K03784	1	1	1	3	0	2	0	0	0	0	0	0
K03785	2	2	4	6	0	1	0	0	0	2	1	0
K03786	3	1	1	2	1	0	0	0	0	0	0	0
K03787	2	2	4	1	6	0	1	0	0	0	0	4
K03788	1	1	0	7	0	0	0	0	0	0	0	1
K03789	2	3	0	1	0	0	0	0	0	0	0	1
K03790	1	0	1	0	1	1	0	0	0	0	0	1
K03791	0	0	0	2	0	0	0	0	0	0	1	0
K03796	2	3	0	4	0	0	0	0	0	1	0	0
K03797	8	12	8	13	13	14	1	0	3	3	11	26
K03798	4	7	11	9	7	14	0	0	2	5	3	16
K03799	1	2	1	6	2	1	0	1	0	1	1	4
K03800	0	4	2	2	1	0	0	0	0	0	0	2
K03801	4	3	1	8	2	2	2	0	1	0	1	6
K03803	0	1	1	2	2	0	0	0	0	0	1	3
K03804	0	2	0	4	0	0	0	0	0	0	1	1
K03805	1	1	0	5	0	0	0	0	0	0	0	0
K03806	0	2	1	4	0	0	0	0	0	0	0	0
K03807	0	4	3	3	0	0	0	0	0	0	0	0
K03808	0	1	2	6	0	0	0	0	1	0	0	1
K03809	1	4	1	0	0	0	0	0	0	3	1	1
K03810	2	5	1	4	0	0	0	0	0	1	1	1
K03811	1	2	3	6	1	0	0	0	1	1	0	2
K03812	1	0	0	2	0	0	0	0	0	0	0	0
K03813	0	1	1	2	0	0	0	0	0	0	1	1
K03814	1	3	6	6	1	1	0	0	0	0	0	1
K03815	0	3	2	1	0	0	0	0	0	1	0	0
K03816	2	0	4	0	4	2	0	0	0	0	2	7
K03817	1	0	2	4	0	0	0	0	0	0	0	1
K03818	0	4	0	2	0	0	0	0	0	0	1	0
K03819	0	1	0	0	0	0	0	0	0	0	0	0
K03820	3	5	1	8	0	0	0	0	0	2	1	1
K03823	1	4	2	5	0	0	0	0	0	0	1	2
K03824	0	1	1	1	0	0	0	0	0	0	0	0
K03825	2	1	2	5	0	0	0	0	0	0	0	0
K03826	1	2	0	1	0	0	0	0	0	0	0	0
K03827	5	3	4	6	5	1	0	0	0	2	1	4
K03828	0	2	0	2	2	0	0	0	0	0	0	0
K03829	0	1	1	0	0	0	0	0	0	0	0	0
K03830	1	3	1	1	0	0	0	0	0	0	0	0
K03831	1	0	3	3	0	0	0	0	0	1	1	1
K03832	5	10	11	6	6	6	0	2	0	1	0	9
K03833	2	3	0	8	0	0	0	0	1	0	1	0
K03834	0	6	3	4	1	0	0	0	1	0	0	1
K03835	2	5	1	4	0	0	0	0	0	0	0	0
K03836	1	3	1	7	0	0	0	0	0	1	0	1
K03837	0	5	0	3	0	0	0	0	1	0	1	0
K03838	1	2	0	5	0	0	0	0	0	2	1	0
K03839	5	3	3	3	1	0	0	0	1	1	2	4
K03840	1	1	0	2	0	0	0	0	0	0	1	0
K03841	0	6	6	4	0	0	0	0	0	1	1	0
K03855	0	1	0	1	0	0	0	0	0	0	0	0
K03856	0	0	0	0	0	1	0	0	0	0	2	0
K03881	0	0	0	0	0	0	0	0	0	1	0	0
K03885	0	7	1	8	2	0	0	0	0	0	1	2
K03892	0	3	1	0	1	1	0	0	0	1	1	1
K03893	0	3	0	0	0	0	0	0	0	0	0	1
K03894	0	1	1	0	1	0	0	0	0	0	0	0
K03895	0	1	1	0	0	0	0	0	0	0	0	0
K03896	0	1	0	0	0	0	0	0	0	0	1	0
K03897	0	1	0	0	0	0	0	0	0	0	0	0
K03919	0	1	0	1	0	0	0	0	1	0	0	0
K03923	0	6	2	11	0	0	0	0	0	0	1	0
K03924	8	8	10	14	13	2	1	0	0	0	2	9
K03925	2	4	3	3	1	2	0	0	0	0	1	0
K03926	0	1	1	0	0	1	0	0	0	0	0	1
K03927	3	0	0	1	0	0	0	0	1	0	0	2
K03931	4	4	7	13	4	1	0	0	2	1	4	7
K03969	0	0	0	3	0	0	0	0	0	0	0	0
K03970	0	0	1	1	0	0	0	0	0	0	0	0
K03971	0	0	0	0	1	0	0	0	0	1	0	0
K03972	0	0	1	6	0	0	0	0	0	1	0	0
K03973	0	0	0	1	2	1	0	0	1	0	0	0
K03974	1	2	0	1	0	0	0	0	0	1	0	0
K03975	0	3	0	4	2	0	0	0	0	0	3	0
K03976	2	1	1	2	4	1	0	0	0	0	2	6
K03977	2	6	6	6	1	2	0	0	0	0	5	7
K03978	4	2	2	7	3	2	0	0	2	2	0	3
K03979	0	2	2	5	2	4	0	1	1	1	2	1
K03980	1	4	2	9	0	0	0	1	0	0	0	1
K03981	0	1	0	5	0	0	0	0	0	0	0	0
[truncated: 1,887 more rows]

## Sheet: Normalized KEGG values
	HB1	HB2	HB3	HB4	HB5	HB6	HB7	HB8	HB9	HB10	HB11	HB12
K00001	0.000804882	0.000279235	0.000436394	0.000319067	0.000914267	0.000366457	0	0.00146195	0	0	0	0.000981217
K00002	0	0.000153941	0	0	0	0.00020239	0	0	0	0	0.000236948	0
K00003	0.000187379	0.00012999	0.000101551	4.9508e-05	0	0.00102232	0	0	0	0	0	0
K00005	0.000208168	0.000433353	0.000225778	0.000440164	0	0	0	0	0	0.000674305	0.000222355	0
K00008	0	0.000224413	0.000116935	0.000113974	0	0.000196587	0.00157153	0.00156686	0	0.000349151	0.000230286	0
K00009	0	0.000275492	0.000107631	0.000472179	0	0	0	0	0	0.0006431	0	0
K00010	0	0	0	0	0.00049701	0	0	0	0	0	0	0
K00011	0	8.05021e-05	0	0	0	0.000211865	0	0	0	0	0.000247809	0
K00012	0.00151268	0.000918237	0.00133225	0.000599523	0.00186068	0.00103181	0.00275533	0.00137335	0	0.000918777	0.000605816	0.000716917
K00013	0.000364735	0.000506021	9.88198e-05	0.000192719	0.00110411	0.000331494	0.00132854	0	0	0	0.000584259	0.000790089
K00014	0.00025359	8.80375e-05	0.000275426	0.000335395	0.00038475	0.000928554	0	0	0	0	0.000541957	0.000412757
K00015	0	0	0	0	0	0	0	0	0	0.000745225	0	0
K00016	0.000224943	0.000156126	0.000244098	0.00107049	0.000511436	0.00082128	0	0	0.000937979	0	0.000240308	0.000121952
K00018	0	0.000239857	0.000125015	0.000182738	0.000349248	0	0.00167985	0	0	0	0	0.000749476
K00019	0	0	0	0	0	0	0	0	0	0	0	0.000146174
K00020	0	0.000250159	0	0.000698846	0	0	0	0	0.00100196	0	0	0
K00024	0.00162369	0.000483024	0.00100705	0.000981332	0.00211001	0.000423741	0	0.0016866	0.000967317	0.00150264	0.000247814	0.00113199
K00027	0.000813477	0.00033849	0.000176214	0.000343742	0	0	0	0	0	0	0.000521147	0.000176125
K00029	0.000583521	0.000202216	0.000441784	0.000184781	0.000176251	0.000421493	0	0	0.000485884	0	0.00012456	0.000315469
K00031	0.00076288	0.000198471	0.000620232	0.000453543	0.000721875	0.000173484	0	0	0	0.000308906	0.000203687	0.000206613
K00033	0.000335882	0.00029119	0.000181925	0.000221786	0.000762204	0.000152415	0	0	0.000699718	0.000272025	0.000179325	0.000181829
K00036	0.000488766	0.000112987	0.000705842	0.000258166	0.000369649	0.000443355	0	0.00118252	0	0	0.000695831	0.000529115
K00040	0	0.000109844	8.57684e-05	0.000209148	0	0.000143616	0	0	0	0	0.000169121	8.5727e-05
K00041	0.000336798	0.000525574	0.000638481	0.000756134	0.000509529	0	0	0	0	0.000272766	0.000179814	0.00027349
K00042	0.000487222	0.00101474	0.000132253	0.00128856	0	0	0	0.00177188	0.00101609	0	0.000260293	0
K00045	0	0	0	0	0	0.000149055	0	0	0	0	0	0
K00046	0.00026459	0.000826827	0.00100615	0.000840028	0.00120477	0	0	0	0	0.000856967	0.00028276	0.00028719
K00048	0.00020047	0.000208644	0.000434757	0.000211916	0	0.000730126	0.00146095	0	0	0	0.00107059	0.00097754
K00052	0.000418675	0.00029053	0.00102175	0.000221323	0.000475703	0.000381551	0	0	0	0	0.000223606	0.000340337
K00053	0.000786057	0.000477203	0.000639189	0.000259649	0.000446371	0.000715433	0	0.00142759	0.0016382	0.00095486	0.000209886	0.000745228
K00054	0	0	0	0	0	0	0	0	0	0	0	0.000199622
K00057	0	0.000307558	0.000240414	0.000234308	0.000671616	0.000606521	0	0.00161066	0.000923875	0.000358851	0.000946797	0.000480456
K00058	0.000766288	0.000398719	0.000830693	0.00106301	0.000435073	0.000697094	0	0.0013915	0.00159689	0.000930856	0.000204599	0
K00059	0.000829304	0.000191994	0.00075112	0.000585209	0.00104934	0.00152182	0.00403518	0	0.00115354	0	0.000590895	0.00180083
K00060	0.000218808	0.000455568	0.000118698	0.000694123	0	0	0.00159517	0	0.000912317	0.000708756	0.000467484	0.000237215
K00064	0	0.000155313	0	5.91616e-05	0.000339172	0.000408458	0	0	0	0	0	0.000121315
K00065	0	0.000282407	0.000147297	0.000143462	0	0	0	0	0.00113117	0	0.000289726	0
K00066	0	0	0.000195424	0	0.000136466	0	0.00131368	0	0	0	0	0.00019531
K00067	0.000485782	0.000168623	0.000527438	0.000321185	0.000552577	0.00111052	0.00354317	0.00176661	0.00202616	0.000786724	0.000778566	0.000263489
K00068	0	0.000641325	0.000143339	0.000628292	0	0	0	0	0	0.000427314	0	0.0001432
K00073	0.000215752	0.000224594	0.000468117	0.000798458	0	0	0	0	0.000899536	0	0.000230471	0.000116942
K00074	0.000218189	0.000227138	0	0.000403755	0.000165322	0	0	0	0	0	0	0
K00075	0.00068595	0.000634827	0.000372223	0.000241823	0.000519929	0.000417563	0	0	0	0.00037031	0.000488552	0.000371922
K00076	0	0.000565883	0.000147577	0.000359334	0	0.000249083	0	0	0.00113331	0.000439836	0	0
K00077	0.000236252	0.000573998	0.00115406	0.000374844	0.000895588	0.00107944	0	0	0	0.00076523	0.000504828	0.00102497
K00086	0	6.93867e-05	0	0	0	0	0	0	0	0	0	0
K00087	0	0.000157964	0.000123247	0.000481144	0	0	0	0	0	0.000184611	0	0.000184819
K00088	0.000163154	0.000396022	0.00026507	0.000430893	0.000493573	0.000443997	0	0	0	0.000528548	0.000871031	0.000353249
K00090	0	0.000157866	0.000617073	0.00012027	0	0	0	0	0	0	0	0.000123315
K00091	0	7.70876e-05	0	0	0	0.000202704	0	0	0	0.000359772	0	0
K00094	0.000217137	0.000452078	0.000235571	5.74001e-05	0	0	0	0	0.000905326	0	0.000231953	0
K00096	0	0	0.000116278	0	0	0	0	0	0	0	0	0.000116192
K00097	0.000219295	0.000152195	0.000951713	0.000347837	0.000332333	0.000200051	0	0	0	0.000710333	0	0.000118873
K00098	0.000217974	0.000226913	0.000118243	0.000230489	0	0	0	0	0.000908828	0	0.000232849	0
K00099	0	0.000275151	0.000644982	0.000366795	0.000450419	0.000180502	0	0	0.000826501	0	0.00021178	0.000429701
K00100	0.00118933	0.000825188	0.000967163	0.000628591	0.00150092	0.00162399	0	0.0028801	0.000826237	0.00032105	0.00105856	0.00171825
K00101	0	0.000406952	0.000211976	0.000309994	0	0	0	0	0.00162987	0	0.00020882	0.000105919
K00102	9.46802e-05	0	5.11674e-05	2.49754e-05	0.000214325	0	0	0	0	0	0.000101034	0
K00104	0.000500419	0.000115687	0	0.00013217	0	0.000151367	0	0	0	0	0	0
K00108	0	0.000461693	0	0	0	0	0	0	0	0.000239687	0	0
K00111	0.000157152	0.000653866	0.000255271	0.000414997	0	0.000142468	0	0.00114047	0	0.000509109	0.000503365	0.00025515
K00112	0	0.000323382	0.000101051	0.000246325	0.000141132	0	0	0	0.000777092	0.000302013	0.0005974	0.000201979
K00113	0.000194015	0.00047112	0.000525844	0.000256337	0.000146886	0.00017654	0	0	0.000808657	0	0.000207213	0.000210201
K00116	0.000150475	0.000417353	8.14585e-05	7.94637e-05	0	0	0	0	0	0	0.00016065	0
K00117	0.000218806	0.000379093	5.91504e-05	0.000346398	0	0	0	0	0	0.000354459	0.00011676	0
K00121	0.000414574	0.000287677	0.000224817	0.000273935	0	0	0	0	0.00259241	0.000671455	0.000221413	0
K00122	0.000168502	0	9.12675e-05	0	0	0	0	0	0	0	0	0
K00123	0.000107805	0.000560322	0.000233134	0.00099554	0	0.000194503	0	0.000781357	0	0.000174641	0.000230105	0.000174807
K00124	0	8.35299e-05	0.000261264	0.000381846	0	0	0	0	0.00100369	0	0	0
K00125	0	0	0	0	0	0	0	0	0	0.000317484	0	0
K00127	0	0.00019535	0	0.000297725	0.000213557	0	0	0	0	0	0	0
K00128	0.000344352	5.97099e-05	9.32682e-05	0	0	0	0.00125404	0	0	0	0.000183853	0
K00130	0.000165123	0.000229035	0	0	0	0	0	0	0	0	0	0
K00133	0.00106306	0.000442631	0.00103783	0.000842994	0.000644265	0.000193824	0	0.00154517	0	0.000688695	0.000227111	0.000921843
K00134	0.000221754	0.000769532	0.00120307	0.000703505	0	0.000809376	0.00161674	0	0.00184928	0.00143659	0.00118447	0.000360641
K00135	0	5.83555e-05	9.11465e-05	0.00013334	0	0	0	0	0	0.000272572	0	0
K00137	0.000508087	0.000293659	0.000275208	0.000536804	0	0	0	0	0	0	0.000180844	0.000183374
K00138	0.000314373	0.000381506	8.51094e-05	0.000456598	0	0	0	0	0.000654808	0.000509222	0.000167826	8.50688e-05
K00145	0.000222772	0.00030923	0.000362589	0.000412269	0.000168821	0.00101647	0	0	0	0	0	0.000362306
K00146	0	5.63292e-05	0	0	0	0	0	0	0	0	0.000173451	0
K00147	0.000560406	0.000129589	0.000101236	0.000444195	0.00113112	0.000509559	0.00136097	0.00135669	0	0.000605125	0.000398993	0.000303523
K00150	0	7.65544e-05	0	0	0	0	0	0	0	0	0	0.000119589
K00151	0	0	8.95897e-05	0	0	0	0	0	0	0	0	0
K00153	0	7.23774e-05	0	0	0	0	0	0	0	0	0	0
K00156	0	5.10012e-05	0.00015926	0.000349576	0.000333602	0.000133233	0	0.00213468	0	0	0	0.000159192
K00162	0	0	9.50189e-05	0	0	0	0	0	0	0.000284087	0	0
K00163	0	6.89077e-05	0.000268747	2.62341e-05	0	0	0	0	0	0	0	0
K00164	9.54478e-05	9.92032e-05	0.000103167	0.000201426	0	0	0	0	0	0.000154627	0.000203708	5.15735e-05
K00166	0	0	0.000120607	0	0	0	0	0	0	0	0	0.00036154
K00167	0	0	0	0	0	0	0	0	0	0	0.000242428	0
K00169	0	0	0	0	0	0.000178765	0	0	0	0	0	0
K00170	0	0	0.000127071	0	0	0.000427814	0	0	0	0	0	0
K00171	0	0	0	0	0	0.000442647	0	0	0	0	0	0
K00172	0	0	0	0	0	0	0.00238141	0	0	0	0	0
K00174	0.00150955	0.000654524	0.00092041	0.000199426	0.00199964	0.00137285	0	0	0	0.000305626	0	0.000715428
K00175	0.000760557	0.000528076	0.000137674	0.000201181	0.00134624	0.00116036	0	0	0	0.000410564	0	0.00178811
K00176	0	0	0.000578373	0	0	0	0	0	0	0	0	0.000288547
K00177	0.000337449	0.000586395	0.000183725	0	0.000513436	0.000311546	0	0.00246039	0	0	0.000360848	0.000183483
K00179	0.000149269	0.000207001	0.000161606	3.94127e-05	0.000338517	0.000405647	0	0.00108305	0	0	0.000318723	0.000403836
K00180	0.000649157	0.000112787	0	0.000171926	0.000246819	0.000598541	0.00237125	0	0	0	0.000347046	0.000352852
K00183	0	0	0	0	0	0.000105129	0	0	0	0	0	0
K00184	0	3.20391e-05	0	0	0	0	0	0	0	0	0	0
K00200	0	0	0	0	0	0	0	0	0	0	0	7.87589e-05
K00201	0	0	0	0	0	0	0	0	0	0	0	9.64708e-05
K00207	0	0	0	0	0	7.98053e-05	0	0	0	0	0	0
K00208	0.000260537	0.000361829	0.000707577	0.000482475	0.000593074	0.00047733	0	0.00189582	0.00108695	0	0.000278418	0.00042414
K00210	0	0	0.000145922	0.000142127	0.000407705	0.000246237	0	0	0.00112066	0	0.000574074	0
K00215	0.000260742	0.000271586	0.000849765	0.000413877	0.000989241	0.001672	0	0	0.00108781	0.000844508	0.000557275	0.00070746
K00216	0.000274778	0.000477098	0.000149316	0.000218132	0	0	0	0	0	0	0	0
K00219	0	0.000351217	0.000205565	0.000434619	0	0	0	0	0.000527447	0.000410384	0	6.84987e-05
K00226	0.00183101	0.000635457	0.000372594	0.000665674	0.000867412	0.00125396	0.0016689	0.00166408	0.000954434	0.000741352	0.000733554	0.00136507
K00228	0	0.000251156	0.000130929	0.000382711	0	0	0	0.00175416	0	0	0	0
K00230	0	0	0	0.000268552	0	0	0	0	0	0	0	0
K00231	0	0	0	0	0.000130802	0	0	0	0	0	0	0
K00239	0.000140871	0.000244168	0.000762375	3.71899e-05	0.000319383	0.000255003	0	0.00102189	0	0	0.000751925	0.000533448
K00240	0	0.000385969	0.000151002	7.35288e-05	0.000210956	0	0	0.00202275	0	0.000449952	0.00029697	0.000150846
K00241	0	0.000222656	0.000697398	0	0.00048721	0.000590579	0	0.00233503	0.00133784	0	0	0.000522402
K00242	0.000435566	0	0	0.000115582	0	0	0	0	0	0	0.000466162	0
K00243	0.000252907	0	0.000137339	0	0.000959261	0.000462994	0	0.00183994	0	0.000409573	0.000540493	0.000548849
K00244	0.000280468	9.72244e-05	0	0.00029617	0	0.000126916	0	0	0.000584045	0	0.000149704	7.58608e-05
K00245	0	9.66656e-05	0	0.000294645	0	0	0	0	0	0	0	0
K00246	0	0.000141598	0	0	0	0	0	0	0	0	0	0.00044346
K00247	0	0.000295776	0.000232034	0.00056383	0	0	0	0	0	0.000688068	0	0
K00248	0.0002018	0.000140021	0	0	0	0.000367534	0	0	0	0	0	0
K00249	0	0	0	0	0	0.000183607	0	0	0	0	0	0
K00257	0.000175781	0.000487704	0.000666621	0.000557211	0.000265999	0.000638621	0	0	0	0.000569438	0	0.000285534
K00259	0.000201432	6.98825e-05	0	0	0.000305079	0	0	0	0	0	0.000215148	0.000436558
K00260	0.000188081	6.5239e-05	0	0	0.000142364	0	0	0	0	0	0	0
K00261	0.000182615	0	0	0	0	0	0	0	0	0	0	0
K00262	0.000532861	0.000739227	0.00134727	0.000844589	0.00120959	0.0014522	0	0	0.000740147	0.00086309	0.000569027	0.000865605
K00264	4.44712e-05	1.53967e-05	0	2.34414e-05	0	7.97322e-05	0	0	0	0	0	2.39976e-05
K00265	0.000122291	0.00025409	0.000429137	0.00011284	0.000368686	0.000219617	0	0	0	0	0.00019569	0.000561161
K00266	0.000651122	0.000508002	0.00149861	0.000558874	0.00160042	0.00177186	0.00118539	0.00118149	0	0	0.00121665	0.00167407
K00275	0.000602473	0.000104644	0.00049148	0.000159497	0	0	0	0	0	0.00048779	0.000322024	0.000327277
K00276	0.00023188	0.000321423	6.26972e-05	3.05947e-05	0	0	0	0	0.000482697	0.000187816	0.000123743	0
K00278	0.000789049	0.000328305	0.000512691	0.000333392	0.00107397	0.000858447	0	0	0	0	0.000505476	0.000768667
K00281	0.000185862	0.000515114	0.000301316	0.000318672	0.000490823	0.000334838	0	0.000673293	0.000386775	0.000301101	9.9166e-05	0.000200841
K00282	0	0.000122643	0	0	0	0	0	0	0	0	0	0
K00284	0	0.000104925	0.000294437	3.19517e-05	0.000228367	0.000326466	0.000440398	0	0	0	0.000129294	0.000196285
K00285	0.000182257	0	9.87597e-05	0.000192602	0	0	0	0	0	0	0.000194635	0
K00286	0.000260646	0.000180991	0.00028315	0.000413724	0	0.000477536	0	0	0	0.000422099	0.000278535	0.000282879
K00287	0	0.000618376	0.000193807	0.00103702	0.000541644	0.00131629	0	0	0.00148629	0.000576024	0	0.000580607
K00288	0	0	0	0	0	0.000162286	0	0	0	0	0	0
K00290	0.000381711	6.62039e-05	0.000310338	0	0.000144478	0.00104165	0.00139061	0.00138627	0	0	0	0.000206761
K00294	0	0	0.000174655	0	0	0	0	0	0	0	0	0
K00297	0.000729279	0.000168763	0.00065985	0.000642907	0.000368693	0	0	0	0	0.000393688	0.000519476	0.000527418
K00298	0	0	0	0	0	0.000210424	0	0	0	0	0	0
K00299	0.000326818	0.000113568	0	0.000346239	0	0	0	0	0	0	0	0
K00302	0	0	0	0	0.000140901	0.000169257	0	0	0	0	0	0
K00303	0	0	0	0	0.000154158	0	0	0	0	0	0	0
K00313	0.000735987	0.00070201	0.000498537	0.000826395	0	0	0	0	0	0.000894062	0.000982478	0.000199295
K00318	0	0	0	0	0	0	0	0	0	0	0	0.000105797
K00322	0	0.000357101	9.29658e-05	0.000317324	0	0	0	0	0	0.000277983	0.000183259	9.29152e-05
K00324	0	0.000220546	0.000344418	0.000251959	0	0	0	0	0.000662445	0	0	0
K00325	0.000343846	0.000536598	0.000651914	0.000408709	0	0	0	0	0.000716349	0	0.000550749	0
K00330	0	0.000141278	0.000221589	0.000323151	0.000309693	0	0	0	0	0	0	0
K00331	0	0.000857003	0	0.000163285	0.000234351	0	0	0	0	0	0.00032965	0
K00333	0	0	0	0	0	0	0	0	0	0.000308977	0	0
K00334	0	0.000250701	0	9.5554e-05	0.000274518	0.000333674	0	0	0	0	0	0
K00335	0.000314418	0.000109017	8.51215e-05	8.30296e-05	0.000356619	0.000142521	0	0	0	0	0	8.50809e-05
K00336	0.000404991	0.000280762	0	7.12709e-05	0.000102001	0.000366338	0.000982525	0	0	0.000437358	0	0.000146036
K00337	0.000874848	0.000227683	0.000355937	0.000231272	0.00116005	0.000199507	0	0	0	0	0.000233639	0.00023711
K00338	0.000350096	0.000121695	0.000381369	0.000278288	0.000532907	0	0	0	0	0	0.000374413	0.000380845
K00339	0.000339928	0.000354433	0.000185088	0.000180105	0	0	0	0	0.00141979	0	0.00109052	0
K00340	0	0.000161585	0.0002537	0.000123231	0	0.000434141	0	0	0	0	0.00149066	0
K00341	0.000672212	0.000605814	0.000436464	0.000248421	0.000812643	0.000364813	0	0	0.000559878	0.000435561	0.000430542	0.000363584
K00342	0.000966969	0.00027941	0.000523633	0.000425615	0.000609389	0.000438487	0	0	0.000671405	0	0.000172075	0.000697832
K00343	0	0.000469935	0.00055051	0.000223706	0.000384411	0	0	0	0.000705773	0.000274372	0.000180875	0.000733622
K00344	0.000191931	0.000399467	0	0.000304287	0	0	0	0	0.000799943	0	0	0
K00346	0.000176712	6.12864e-05	0.000191477	0.000140042	0.000267415	0.000160515	0	0.00128307	0	0.000572451	0	0.000382736
K00347	0	0	0.000106498	5.19134e-05	0.000148743	0.000357601	0	0	0	0	0.00020982	0.000106427
K00348	0.000274021	9.51559e-05	0	0	0.000208018	0.000251361	0	0	0.00114343	0.000887493	0	0.000148749
K00349	0.000306782	0.000213156	0	0	0.000233146	0	0	0	0	0.000496764	0	0.000333351
K00350	0.00090775	0.000105114	0	0	0.000459844	0.000278367	0	0	0	0.00048997	0	0.000164376
K00351	0.000746396	0.000258895	0.000505628	4.93012e-05	0.000141236	0.000169665	0	0	0.000777662	0.000302234	0	0.000202127
K00355	0	0.000114704	0	0	0	0	0	0	0	0	0	0
K00358	0	0.000227806	0.000356811	0.00017363	0.000249278	0.000302317	0	0	0	0	0.000350475	0.000356357
K00359	0	0	0	0	0.000112749	0	0	0	0	0.000241598	0	0
K00362	0	3.58908e-05	0.00011199	0.00021863	0	0	0	0	0	0.000167807	0.000110546	0
K00363	0	0	0	0.00023853	0	0	0	0	0	0	0	0
K00364	0	0.000149957	0	0.000342718	0	0	0	0	0	0.000349962	0	0
K00366	0	0	0	4.17304e-05	0	0	0	0	0	0	0	0.000171047
K00370	0.00029228	0.00010123	7.89254e-05	5.78031e-05	0	0	0	0	0	0	7.79594e-05	7.89185e-05
K00371	0.000161572	5.60248e-05	8.74958e-05	4.26703e-05	0	0	0	0	0	0	0	0
K00373	0	9.88872e-05	0	0	0	0	0	0	0	0	0	0
K00374	0	0.000204228	0.000319691	7.78182e-05	0	0	0	0	0	0	0.000314249	0
K00375	0.000175147	0.000121485	9.4886e-05	0.000370129	0	0.000159069	0	0	0.00145963	0	0	0
K00378	0.000601708	0.000573678	0.000732893	0.000317753	0.000227438	0.00122652	0.00109516	0.00109148	0.000626588	0.000243665	0.000642397	0.000976755
K00380	0.000136977	0.000237405	7.41209e-05	0.000433911	0	0	0	0	0	0.000221884	0.000438667	0.000148185
K00381	0.000136081	0.00033019	7.36342e-05	0.000395145	0	0	0	0	0	0	0.000145265	0
K00382	0.00017089	0.000474102	0.00101824	0.000677074	0.000646385	0.000465408	0	0.00124061	0.000712032	0.000553597	0.000547433	0.000740141
K00383	0	0.000306094	0.00038253	0.000233147	0	0	0	0	0	0	0.000376992	0
K00384	0.00134322	0.000466137	0.000728777	0.000532683	0.00135727	0.00143023	0	0	0	0	0.000239159	0.000364102
K00386	0	0	0	0	0	0	0	0	0	0	0	0.000141544
K00389	0	0.000305719	0.000479789	0	0.000335312	0	0	0	0	0	0	0
K00390	0.000646458	0.000149544	0	0.00028481	0	0.0001965	0.00157084	0	0	0	0	0
K00394	0.000145983	0	0	0	0	0	0.00106272	0	0	0	0	0
K00399	0.000149734	0	0	0	0	0	0	0	0	0	0	0
K00400	0	0	0	0	0	0	0	0	0	0	0.000328805	0
K00425	0.00031507	0.000436976	0.00085299	0.000416012	0.000595604	0.000142821	0	0	0	0.000255175	0.000504594	0.000170516
K00426	0.000620749	0.000502532	0.000448825	0.000328132	0.000626885	0.000188523	0	0.00150356	0	0	0.000221016	0.000448507
K00427	0.000149473	0	0.000161828	0.000276267	0	0	0	0	0.000622606	0.000242121	0.00015958	0
K00428	0.000346735	6.01239e-05	0.000281751	0.000549536	0.0010493	0.000157425	0	0	0.000722381	0	0	9.38651e-05
K00432	0.000338264	0.00035269	0.000184173	0.000448045	0.000772034	0	0	0	0	0	0	0.00018393
K00433	0.000259707	0	0	0	0	0	0	0	0	0	0	0
K00459	0	0	0	0	0	0	0	0	0	0	0	0.000113887
K00480	0	0	0.000105658	0	0	0	0	0	0	0	0	0
K00483	0	5.44578e-05	0	0	0	0	0	0	0	0	0	0
K00517	0	7.08141e-05	0	0	0	0	0	0	0	0	0	0
K00520	0	5.23716e-05	0	0	0	0	0	0	0	0	0.000161273	0
K00525	0.000446469	0.000425455	0.000482814	0.00047123	0.00109551	0.000302187	0	0.000809069	0	0.000361631	0.000714752	0.000844699
K00526	0.000423288	0.000514046	0.00034436	0.000335657	0.000320655	0.000192922	0	0	0	0.000342781	0.000678225	0.000344109
K00527	0.000358313	0.000331136	0.000968935	0.000535835	0.000270594	0.00118658	0.000869014	0.000865932	0.00198914	0.000580444	0.00114733	0.000645762
K00528	0.000529068	0.0005511	0.000574817	0.000419924	0.000602255	0.00048485	0	0	0	0.000428392	0.000848099	0.000574256
K00529	0	0.000403313	0.000105037	0	0	0	0	0	0	0.000627699	0.000206954	0
K00532	0	0	0	0	0	0.000111045	0	0	0	0	0	0
K00533	0	0.000120338	9.39877e-05	0	0	0.000157545	0	0	0	0	0	9.39358e-05
K00537	0.000418542	0.000291235	0	0.000999281	0	0.000389638	0	0	0.00175012	0	0.000895753	0
K00538	0.00023664	0	0.000128441	0	0.000179414	0	0	0	0	0	0.000252829	0
K00540	0.00456676	0.00317029	0.00326183	0.00591143	0.00236931	0.00109865	0.00175301	0	0.00200494	0.00311407	0.00128404	0.00247685
K00547	0.000379302	6.57851e-05	0.000102789	0	0.000143561	0	0	0	0	0	0	0.000102725
K00548	0.000713072	0.0005558	0.000770591	0.000634774	0.000941421	0.000802591	0	0.000645722	0	0.000144401	0.000475557	0.000770465
K00549	0	0.000210372	0.000196989	0.000512635	9.16888e-05	0.000219336	0	0	0.00101097	0.000196666	0.000129581	0.000196928
K00554	0.000818322	0.000284164	0.000296436	0.000360889	0.000414124	0.00050037	0	0	0	0.000883456	0	0.000296135
K00556	0	0.000100916	0	0.000153809	0	0	0	0	0	0.000470492	0	0
K00557	0.000415033	0.000287996	0.000112534	0.000767868	0	0	0	0	0	0	0.00132995	0
K00558	0.00113477	0.00078724	0.00102504	0.00029983	0.00186111	0.00292414	0.0248036	0.127751	0.0212823	0.000306329	0.00100992	0.00215125
K00560	0.000771847	0.000535942	0.000698669	0.000408361	0.000976002	0.00212046	0	0	0	0	0.000274933	0.00125642
K00561	0.00717932	0.00124657	0.00345128	0.000730695	0.000419264	0.000253347	0	0.00201009	0.00576129	0.00268294	0.00708285	0.0137909
K00563	0	0.000361298	0	0.000344118	0	0	0	0	0.00108536	0	0	0
K00564	0.000217974	0.000226913	0	0.000230489	0	0	0	0	0	0	0	0
K00566	0.00186593	0.000863193	0.00101187	0.000712364	0.00266957	0.00132233	0	0.00150655	0.0017286	0.00134316	0.00155018	0.0011235
K00567	0	0.000968353	0.000948295	0.000830396	0.0013251	0.000643713	0.00254526	0.00253973	0	0.000563834	0.000372415	0.0013258
K00568	0.000280314	0.000389396	0.0006094	0.000148365	0	0	0	0	0	0.000453931	0	0
K00571	0.000351979	0.000244142	0	0.000139468	0.000399474	0.000959086	0	0	0	0.000285056	0.000187932	9.52913e-05
K00573	0.000309531	0.000107537	0	0.000163913	0	0	0	0	0	0.000501213	0	0
K00574	0	0.000336022	0	0.000358345	0	0	0	0	0	0.000313782	0.000413819	0.000209893
K00575	0	0.000177601	0	0.000270645	0	0.000234196	0	0	0	0	0	0
K00590	0	0	0	0	0	0	0	0	0	0.000346018	0	0.000115793
K00591	0	0	0	0	0	0	0	0	0	0	0.000202994	0
K00595	0.00018078	0	0.00019591	9.5518e-05	0	0.000492834	0	0	0	0	0.000386111	0.00039159
K00598	0.000271879	0.000377638	0.000147728	0.000647459	0	0	0	0	0	0.000880561	0.000290568	0.000295157
K00599	0.00144656	0.000376287	0.00117572	0.000286617	0.00191569	0.0023004	0.00263445	0	0.000753514	0.000585753	0.000579292	0.00107711
K00600	0.000373359	0.000647519	0.0010117	0.000295935	0.000706486	0.000509218	0	0.00271159	0.000777998	0.000604728	0.000199365	0.000505537
K00602	0.000836332	0.000348021	0.00054357	8.83569e-05	0.000759124	0.00106254	0	0.00242839	0	0.000812797	0.000357206	0.000543285
K00603	0.000240705	0.000250651	0.000261328	6.36565e-05	0.000730084	0.000440113	0	0	0.00100393	0.000389823	0.000257181	0.000522204
K00604	0.000928883	0.000402982	0.000504103	0.000245615	0.000352074	0.000636355	0.0016934	0	0	0.00037609	0.000248098	0.000881452
K00605	0	0.00021731	0.000452882	0.000110363	0.00110697	0.000761008	0	0.00151714	0	0.000338136	0.000892018	0.00113139
K00606	0.000776708	0.000629217	0.000421862	0.000753398	0.000785762	0.00118565	0.00188897	0.00188385	0	0.00125783	0	0.000280975
K00609	0.000701674	0.00040589	0.00101551	0.000494778	0.000354627	0.000427361	0.00170564	0	0	0.00113638	0.000499774	0.000634166
K00610	0	0.000659182	0.000620045	0.000402025	0.000288834	0	0	0	0	0.000613816	0	0.00103185
K00611	0	0.000310205	0	0.000649897	0.000169356	0	0	0	0	0	0.000238734	0.000242301
K00612	0	4.98332e-05	0	0	0.000108647	0	0	0	0	0	0	0
K00615	0.000340737	0.00118163	0.000738272	0.00144001	0.000902165	0.000927931	0.00124083	0	0.00141971	0.000551911	0.00109152	0.00147575
K00616	0.000775779	0.000897803	0.000280903	0.000820902	0.000392407	0.000236838	0	0	0.00107882	0.00293144	0	0.000561273
K00620	0	6.67275e-05	0	0	0	0.00035001	0	0	0	0	0	0.0001042
K00625	0.000626088	0.000362047	0.000339532	0	0.000474236	0.000190179	0.00152114	0	0.000870029	0	0.000668761	0.000226193
K00626	0.000591295	0.000615375	0.00010685	0.000781271	0.000149235	0.0001794	0	0	0.000821542	0	0.000421022	0.000106779
K00627	0.000467724	0.000108113	8.44138e-05	0.000288192	0	0.000141323	0	0	0.00194841	0.000252541	0	0
K00631	0.000107715	0.00041056	0.000291174	0.000284203	0	0	0	0	0.000448401	0	0	5.82203e-05
K00632	0	0.000596983	0.000103646	0.000505268	0	0	0	0	0	0	0.000408449	0.00010358
K00633	0.000611753	0.000743836	0.000831869	0.000485902	0.00116225	0.00140745	0	0	0	0.000495299	0.000653995	0.00116326
K00634	0.000232465	0	0.000126159	0	0.000704895	0.000212347	0	0.00169032	0.000969449	0	0.000496719	0.00025211
K00638	0.000606532	0.000842813	0.000989643	8.02888e-05	0.00115223	0.000558028	0.00885842	0	0	0.000491074	0	0.001318
K00639	0.000961842	0.000467111	0.000938437	0.000406645	0.000582524	0.000350024	0	0	0.00160355	0	0.000410902	0.000208408
K00640	0.000286456	0.00109439	0.000934306	0.000454897	0.00130529	0.00157859	0	0	0.00119554	0.000927742	0.000918554	0.00108885
K00641	0	6.45951e-05	0	0	0	0	0	0	0	0.000301634	0	0.000100862
K00645	0.000229807	0.00039878	0	0.000607628	0.000696773	0.000209862	0	0.00167088	0	0.000372182	0.000491028	0.000623025
K00647	0.000193367	0.000536618	0.000524076	0.000357667	0	0	0	0	0	0	0.000413038	0.000628485
K00648	0.000443518	0.000230865	0.000360929	0.000410387	0.00117633	0.000607046	0	0.00161203	0	0.000359155	0.0004738	0.000721298
K00651	0.000236224	8.199e-05	0.00064107	0.000624665	0.000358192	0.000431724	0.00172273	0.00171782	0	0	0.000757152	0.00102485
K00652	0.00059727	0.000897882	0.000971427	0.000578742	0.00135678	0.000724999	0	0	0.000829868	0.000967371	0.000425284	0.000647183
K00655	0	0.000192273	0.000752216	0.000659317	0.000210174	0.000762042	0.00202053	0.00201527	0	0.0004483	0	0.000751439
K00656	0.00077672	0.00123039	0.00107991	0.000995455	0.0011728	0.000500646	0.000807195	0.00321716	0	0.000719004	0.000828962	0.00113961
K00657	0	0.000121163	0.000379694	0.000738858	0.00159169	0.000966551	0	0	0	0.000564387	0.000372781	0.000189588
K00658	0.000358382	6.21484e-05	0.000291267	0.000520717	0	0.000162808	0	0	0	0.00029024	0	9.70329e-05
K00661	0.00163511	0.00102276	0.00142392	0.000606298	0.00124349	0.00120639	0	0.00238372	0	0.000529515	0.001049	0.00177765
K00662	0	0	0.000142357	0	0	0.000240111	0	0	0	0	0	0.00014222
K00666	0.000582788	0.000808153	0.000552024	0.000500072	0.000330377	0.000131933	0.00106063	0	0.000606844	0.000472012	0.000155543	0.000236482
K00673	0	0.000227268	0.000118428	0.000288562	0	0	0	0	0	0	0	0
K00674	0.0002649	0.000183955	0.00028781	0.000210254	0	0.00024277	0	0	0	0	0.000283092	0
K00675	0	0.000176206	0	0.000537031	0	0	0	0	0	0	0	0.000137688
K00676	0.000349801	0	0.000190522	0	0.000798678	0	0	0.00255127	0	0.00113274	0	0.00038052
K00677	0.000794511	0.000367822	0.00100709	0.000140136	0.00100492	0.00024271	0	0	0	0.000428883	0.000566048	0.000574918
K00680	0.000599279	0.000520435	0.0019554	0.000237971	0.000455325	0.00192903	0	0.00218257	0.00125079	0.000485206	0.000640625	0.00130212
K00681	0	0.000347835	0.000387895	0.00060549	0	0	0	0	0	0.000696565	0	0
K00684	0.000287699	0.00029977	0	0.000304587	0.000218502	0	0	0	0	0.000465882	0.000307516	0.000312459
K00687	0	0	6.58275e-05	0	0	0	0	0	0	0	0	0
K00688	0.000969613	0.00100792	0.000698946	0.000511659	0.00105726	0.000971876	0.00156736	0.0015617	0	0.000523583	0.00137973	0.000524079
K00689	0	0	3.27055e-05	0	0	0	0	0	0	0	6.46279e-05	0
K00690	0.000156165	0.000162438	8.45536e-05	0.000329907	0	0.00028312	0	0	0	0	0	0
K00691	0	0	6.17618e-05	3.0139e-05	0.000344957	0.000103101	0.00166187	0	0	0.000185025	0	6.17446e-05
K00694	0.000100877	0.000139805	0.000109054	0.000186291	0	0	0	0	0	0.000326843	0	0
K00697	0.000416678	0.000529611	0.000150324	0.000109999	0.000314876	0.000251371	0	0	0.000578448	0.000674963	0.00014827	0.000751326
K00700	0.000490241	0.000127427	0.000464035	0.0003558	0.000740524	0.000996528	0	0	0.000510308	0.00099269	0.000261633	0.000397618
K00701	0	0	0	0	0.000108436	0	0	0	0	0	0	0
K00702	0	0	0	0	0	9.70824e-05	0	0.000780009	0	0	0	0
K00703	0.000708558	0.000245741	0.000287915	0.000187177	0.000268067	0.00128729	0	0	0	0.000573837	0.000567485	0.000287751
K00705	0.000921654	0.000502003	0.00071235	0.000347538	0.00119367	0.000952472	0	0	0.000548289	0.000639848	0.00098382	0.000712095
K00709	0	5.6763e-05	0	0	0	0.000148499	0	0	0	0	0	0
K00712	0	5.6054e-05	0	0	0	0	0	0	0	0	0	0
K00721	0.000481224	0.000167035	0.000391839	0	0.00018245	0.000879877	0	0	0	0	0.000257082	0.000261
K00729	0	0	0	0	0	0	0	0	0	0.000432612	0	0
K00748	0.000402465	0.000209439	0.000327315	0.000159543	0.000152387	0	0	0	0.000838824	0.000325925	0.000214934	0.000545154
K00750	0	6.95549e-05	0	0	0	0	0	0	0	0	0	0
K00754	0.00123232	0.000213775	0.000779602	0.000162849	0.0017111	0.000935505	0	0.00298477	0.00171239	0.000665302	0.000438759	0.00133552
K00756	0	6.253e-05	0	0	0	0.00049147	0	0	0	0	0	9.763e-05
K00757	0.000266533	0.000462732	0.000144799	0.000423112	0.00101141	0	0	0	0	0	0.00113936	0.000723281
K00758	0	0.000185881	0.000290384	0.000188778	0	0	0	0	0	0.000578729	0	0.000193478
K00759	0	0.000353717	0.000554137	0.000179741	0.0010324	0.000313261	0.00247911	0	0	0.00109858	0.000362773	0.000184468
K00760	0	9.90978e-05	0.000310201	0.000302067	0.000216686	0.00052407	0	0	0	0.00046205	0	0.000619737
K00761	0.00121037	0.000105117	0.000493712	0.000480657	0.000459858	0.000556751	0.00220966	0	0	0.000979969	0	0.000164381
K00762	0	0.00063407	0.000496364	0.000724843	0.00115583	0.000559805	0	0	0.00126992	0.000985179	0.000325203	0.000661051
K00763	0	0.000316194	0	0.000192676	0.000413949	0.000828549	0	0	0.000759814	0	0.000584131	0.000197479
K00764	0.00111453	0.000883314	0.000775938	0.000546613	0.00108361	0.00101061	0	0	0.00132659	0	0.000679995	0.00103408
K00765	0	0.000371074	0.000290296	0.000141376	0.00101385	0	0	0	0.00111473	0.000432658	0.000285523	0.000290009
K00766	0	0.000307359	0.000840904	5.8539e-05	0.00033559	0.00020204	0	0	0.000923277	0.00035862	0.000236546	0.000720216
K00767	0	0.000685608	0.000536169	0.000587672	0.000187244	0.000903376	0.00180083	0	0.00102978	0.000399821	0.000527589	0.000669612
K00768	0.000212767	0.000221477	0.000346198	0.000281203	0.000483553	0.000969838	0	0.0015463	0	0	0.000227276	0.000461258
K00769	0	0.000390647	0	9.92686e-05	0	0	0	0	0	0.000606313	0	0
K00772	0	0	0	0	0	0	0	0	0	0	0	0.000142978
K00773	0.000810967	0.000211014	0.000439713	0.000642976	0.000460613	0.00110785	0	0.00147306	0.000845134	0.000328369	0	0.000329558
K00782	0.000301675	0.00031439	0	0	0.000229225	0	0	0	0	0	0.000644988	0.000491636
K00783	0	0.00025485	0.000199721	0.00038855	0	0.00067875	0	0	0	0.00059339	0.000784027	0.000398862
K00784	0.000479288	0.000499084	0.000650419	0.000380248	0.00090855	0.00109532	0	0.00174285	0.00099949	0	0.000512091	0.000389916
K00786	0.000645437	0	0.000233396	0.000341231	0.000162999	0	0	0	0	0	0	0
K00788	0.00174288	0.000403571	0.000789621	0.000230659	0.000661903	0	0	0	0.0012124	0.000940764	0.000310496	0
K00789	0	0.000539583	0.000421585	0.000462401	0.00103043	0.00053078	0	0	0.0008104	0.00125967	0.000415318	0.000842622
K00790	0.0007415	0.000450088	0.000803669	0.000440791	0.000140304	0.000842656	0	0	0.00154509	0.000300252	0.00059391	0.000200795
K00791	0.000936446	0.000487527	0.00127059	0.000371434	0.00106489	0.00106943	0	0	0	0	0.00175086	0.00076172
K00793	0.000614133	0.000320032	0	0.000487802	0.00116682	0.00028262	0	0	0	0	0	0.000166831
K00794	0.000366205	0.000763926	0.000199557	0.000388234	0.000836598	0	0	0.00267206	0.00153012	0	0.00078339	0.00099634
K00795	0.000241728	0	0	0.000319641	0	0.000221015	0	0	0	0	0	0
K00796	0	0.0003458	0.000270438	0.000131736	0.000944442	0	0	0.00181157	0	0	0	0.00040529
K00797	0	0.000344382	0	0.000787173	0	0.000226906	0	0	0	0.00120496	0.000265007	0
K00798	0.00133912	0.000698085	0.000364514	0.000177362	0	0.000308998	0	0	0.00279638	0	0.000715972	0.000182019
K00799	0	0.000537483	0	0.000245777	0	0.00028485	0	0	0.00129178	0.000501026	0	0.000336235
K00800	0.000551592	0	0.000298906	0.000242881	0.000139153	0.000334264	0.00267897	0.00133525	0	0.000297806	0.000196354	0.000497877
K00801	0	8.37331e-05	0	0	0	0	0	0	0	0	0	0
K00803	0	0	7.93756e-05	7.74356e-05	0	0	0	0	0	0	0	0
K00805	0	0.000115126	0	0	0	0	0	0	0.0013835	0	0	0
K00806	0.000275265	0.000382357	0.000149583	0.00021852	0.000835882	0.000757599	0.002009	0	0.00114864	0	0.00147097	0.000149429
K00809	0	0	0	0	0	0	0	0	0	0.000384156	0	0
K00811	0	0.000336035	0.000105018	0	0.000586703	0	0	0.00140733	0	0.000313795	0.000206918	0.000629703
K00812	0.000780629	0.0002031	0.000211583	0.00020628	0.000591025	0.000532797	0	0	0.00162686	0	0.000416869	0.000317167
K00813	0	0.000337564	0.000105498	0.000205709	0	0	0	0	0	0	0.000415717	0.000105429
K00817	0.00105544	7.32414e-05	0.000686896	0.00011159	0.000479709	0.00134683	0	0.00153403	0	0.00136752	0.000225479	0.000686396
K00818	0.000402002	6.97324e-05	0.000435914	0.000106239	0.000304421	0.000183024	0	0	0	0.00032555	0	0.000544522
K00819	0.00018662	0	0.000404548	0	0	0.000169684	0	0	0	0.000302268	0.000199302	0.00020215
K00820	0.0004175	0.000241208	0.000376555	0.000220433	0.000736166	0.000881559	0.00101296	0	0.000579591	0	0.000297126	0.000451688
K00821	0.000193465	0.000402668	0	0.000562334	0	0	0	0	0	0.000626699	0.000206623	0.000104801
K00823	0	0.000129142	0	0	0	0	0	0.001352	0	0	0	0.000100824
K00824	0	8.67594e-05	0	0	0.000189568	0	0	0	0	0	0	0
K00826	0.000445325	0.000386346	0.000845622	0.000117733	0.000337474	0.000406383	0.00162339	0	0.000928439	0	0.000475734	0.000482835
K00831	0.000627761	0.000145207	0.000340445	0.000221234	0.000317008	0.000190697	0	0	0	0.00101673	0.000447034	0.000453601
K00832	0.000580789	0.000335786	0.00010494	0.000204625	0	0	0	0	0	0.000627125	0	0.000104873
K00833	0.000526423	0.000547707	0.000570386	0.000324471	0.000796595	0.000318743	0	0.00127405	0.00146236	0.000284222	0.000749522	0.000285033
K00835	0.000186557	0.000776511	0.000101103	9.85801e-05	0	0	0	0	0	0	0.000199234	0
K00836	0	0	0	0	0	0.000168104	0	0	0	0	0	0
K00837	0.000733112	0.000190708	0.000198632	4.8421e-05	0	0	0	0	0	0	0.000195727	0.000297769
K00840	0	6.64403e-05	0.000103816	0.000101219	0	0	0	0	0	0	0.000409119	0.00010375
K00841	0	6.90387e-05	0	0	0	0	0	0	0	0	0	0
K00842	0	0	0	0	0	0	0	0	0	0	0.000206752	0.000104866
K00844	0	5.56994e-05	8.69861e-05	0	0	0	0	0	0.00066921	0	0	0
K00845	0.00116839	0.00072993	0.000887752	0.000247161	0.00159435	0.00042696	0.00170407	0.00169919	0.00194904	0	0.00224692	0.00101373
K00847	0.00235927	0.000900753	0.00166467	0.000873428	0.00160982	0.00194026	0	0.00171565	0.000983936	0	0.000756198	0.00102355
K00848	0.00033085	0.000573636	0.000806334	0.00100489	0.000500481	0.000750466	0	0.00120077	0	0.00160771	0	0.000179093
K00849	0.000776698	0.000471507	0.000210511	0.000359166	0.000441022	0.000530062	0.00141489	0	0.000809321	0	0.000414766	0.00105187
K00850	0.00106817	0.000963661	0.00127461	0.00112942	0.00291324	0.00311642	0.00155729	0.00310529	0.00267204	0.000692007	0	0.00127366
K00851	0.0003403	0	0.000370586	0.000631062	0	0	0	0	0	0.000550999	0	0.000370094
K00852	0.000920567	0.000638981	0.000374668	0.00133874	0.000523347	0.000630526	0	0	0.000959728	0.000372724	0.000491746	0.000748726
K00853	0.000445049	0.000154293	8.0303e-05	0.000117508	0	0	0	0.00107635	0.000617917	0	0.000158379	8.0268e-05
K00854	0.000162353	0.00056296	0.000703365	0.000943295	0.000491135	0.000736302	0.00118227	0	0.00067638	0.000525953	0.0010401	0.000439383
K00855	0	0.000514193	0.000268078	0.000522362	0	0	0	0.00179578	0.00102976	0.000399811	0.000263788	0.000133919
K00857	0.000941869	0.000436323	0.000683243	0.000249404	0.000477312	0	0	0	0	0.000508373	0.000335658	0.000511815
K00858	0	8.57458e-05	0.000268225	0.000326656	0.000374684	0.00112982	0	0.00179676	0.00103032	0.000400029	0.000527865	0.000535971
K00859	0.000298552	0.000207415	0.000487059	0.000474205	0.000453655	0.000274545	0.00217997	0	0	0	0.000638293	0
K00860	0	0.000329592	0.000688177	0.000418662	0	0.000291298	0	0.0023042	0	0.00102401	0.000338065	0
K00863	0	5.15589e-05	0	0	0	0.000134709	0	0	0	0	0.000158772	0
K00864	0.000161904	0.00033684	0.000263028	0.000427581	0.000367327	0.000734232	0.00117898	0.0011751	0.00134901	0.000524498	0.000691476	0.000438162
K00865	0.000802043	0.000695619	0.000434845	0.00169567	0.00045551	0.000547707	0	0	0.00167161	0.00097427	0.000214162	0.000543188
K00867	0.000231923	0.000321971	0	0.000122649	0.00017581	0	0	0	0	0.000375608	0	0
K00868	0.00200354	0.00113024	0.00122392	0.000794915	0.0011398	0.000687553	0	0	0.00313407	0.00162234	0.00133804	0.000679334
K00870	0	0	0	0	0	0.000117512	0	0	0	0	0	0
K00872	0.000469959	0.000163114	0.000255068	0.000434953	0	0	0	0	0	0	0.000502104	0
K00873	0.00095321	0.00126696	0.000688195	0.000881039	0.000600672	0.000864296	0.00115681	0	0	0.000514668	0.000678495	0.000429913
K00874	0.000670162	0.000620173	0.00121199	5.90589e-05	0.000846453	0.000203868	0	0	0	0.000361791	0.00143186	0.000605521
K00876	0.000586507	0.00040692	0.000953817	0.000206646	0.00177623	0.00124543	0	0	0.000814872	0.000949945	0	0.00180047
K00878	0	0.000176346	0	0.000335911	0	0.000232503	0	0	0	0.000411308	0.000271394	0
K00879	0.00067087	0.000116321	0	0.000265788	0.000126864	0	0	0.00121748	0	0.000271663	0	9.07929e-05
K00880	0.000162149	0.000224901	0.000351239	0.000342585	0	0.000147073	0	0	0	0	0.000173131	8.77658e-05
K00881	0.000234647	0.000244323	0.000127352	0.000248192	0	0	0	0	0.00097858	0.000380017	0.000501392	0.000127245
K00882	0.000236022	0.000327679	0.000128104	0.000187239	0	0	0	0	0	0	0	0
K00883	0.000237464	0.000164844	0.000128892	0.000627959	0	0	0	0	0	0	0	0
K00884	0	0.000165852	0	0.000315903	0	0	0	0	0	0	0	0.000129573
K00885	0.000245735	0.000426509	0	6.49924e-05	0	0	0	0	0	0	0.000262567	0
K00891	0.000335729	0.000466715	0.000548336	0.000800404	0.000255395	0.000619808	0	0	0	0.00163081	0	0.000730159
K00892	0.000362833	0.000503376	9.83015e-05	0.000287566	0	0	0	0	0.00226802	0	0.00116242	0
K00895	0.000300581	5.21052e-05	0.000650867	0.000158732	0.000568076	0.000408464	0.00109417	0.00109049	0	0.000486889	0.000160453	0.000813222
K00897	0	0	0	0	0	0	0	0.00191879	0.00110008	0	0.000563552	0.000143093
K00901	0	0	0.000227138	0.000662398	0.000317458	0	0.003046	0	0	0.000673747	0	0
K00903	0.000482788	0.000334633	0.000130558	0.000191116	0.000182305	0.000327065	0.000878198	0	0.000502537	0.000391041	0.000128826	0.000391555
K00906	0.000144156	0.000199897	7.80228e-05	0.000114178	0	0	0	0	0	0	0.000307791	7.79902e-05
K00908	0	0	0.000340843	0	0	0.000142672	0	0	0	0	0.000168025	0
K00912	0.000215528	0.000673078	0.000116907	0.00017092	0.000163291	0	0	0.00156648	0.000898598	0	0.00115116	0.000584097
K00917	0.000556395	0.000514636	0.000201015	0.000637008	0	0	0	0	0	0.000600795	0.000198066	0.000200893
K00919	0	0.0006073	0.000542806	0.000198308	0	0	0	0	0	0	0	0.000542313
K00924	0	0.000127871	0	0	0	0.000222229	0	0	0	0	0	0
K00925	0.000388576	0.000336989	0.000210635	0.000102679	0.000147094	0.000883964	0.00283144	0	0	0.000629366	0.000207505	0.000315748
K00926	0.00023365	0.00154078	0.000760841	0.00105031	0	0.000426909	0	0	0	0.00113521	0.000249628	0.000126701
K00927	0.000580789	0.000738728	0.000734582	0.000204625	0.00117253	0.00105691	0	0.00140628	0.00161381	0.00125425	0.000620293	0.000524363
K00928	0.00199842	0.000315059	0.00118131	0.000191984	0.000962402	0.00165106	0	0	0.000757087	0.000882784	0.000388024	0.000491921
K00929	0	7.32118e-05	0.000114436	5.57725e-05	0.000159838	0.00038465	0	0	0	0	0	0.000114353
K00930	0.000259727	0.000360702	0.000423217	0.000549679	0.000591215	0	0	0	0	0	0	0.000563751
K00931	0.00021374	0.000370822	0.000463724	0.000621488	0.000647708	0.000584623	0	0	0	0	0.000456636	0.000579226
K00932	0.000191882	6.65611e-05	0	0.000304211	0.000145261	0	0	0	0	0.000310788	0	0
K00936	0.00140341	0.000432528	0.00160414	0.000576485	0.00129695	0.00296831	0	0.00226321	0.00129916	0.000757752	0.00066595	0.001519
K00937	0.00060794	0.000547798	0.000789155	0.000449237	0.00119377	0.000439345	0	0	0.00101251	0.000984818	0.000778668	0.000525939
K00939	0.000298015	0.000621122	0	0.000394457	0.000226416	0.000274037	0.00217603	0	0.00124398	0	0.000318571	0.00032375
K00940	0	0.000263542	0.000206578	0.000301369	0.000288689	0	0	0	0	0	0	0.000412533
K00941	0.000514232	0.000714126	0.000698214	0.000544128	0.000975366	0.000941801	0	0	0	0.00124916	0.000549509	0.000279023
K00942	0.000623173	0.00054127	0.000508527	0.000330015	0.000710506	0.000286912	0.00455149	0	0	0.00100908	0.000666236	0.000677227
K00943	0.000292633	0.000813149	0.000318211	0.000387296	0	0.00026894	0	0	0	0.000473867	0	0.000158929
K00945	0	0.000806127	0.000315449	0	0.000220355	0.00133279	0	0	0	0.000469793	0.000930316	0.000630207
K00946	0.000887155	0.00015393	0.000120326	0.000351808	0.00067228	0.000202376	0.00161699	0	0	0	0	0.00048093
K00947	0	0	0	0	0	0	0	0	0	0.000316003	0	0.000105693
K00948	0.000451448	0.000470009	0.000489903	0.000298395	0.000171075	0.000824196	0.00164581	0.00328204	0	0.000731147	0.000241144	0.000979026
K00949	0.000303766	0	0.000165215	0.000160844	0.00046166	0.000279488	0.00221828	0	0	0.000491883	0	0.000660094
K00950	0.000371179	0.000129059	0.000809194	9.83851e-05	0.0011308	0.00034387	0	0	0	0.000600956	0	0.000606001
K00951	0.000583377	0.000646931	0.000694061	0.000554207	0.00158586	0.00105347	0.000848869	0	0.00145729	0.000567023	0.00136982	0.00157695
K00952	0	0	0	0	0.000266501	0	0	0	0	0	0	0
K00954	0	0.000127156	0.000996488	0.000484664	0.000278503	0.000338637	0	0	0.00152815	0.000592148	0.00117357	0.000995045
K00955	0.000268232	0.000185951	0.000580534	0	0.000202665	0.000242611	0	0	0	0	0	0.000290159
K00956	0.000493845	0.000228328	0.000713214	0.000130428	0.000249008	0.000298692	0	0	0	0.000266639	0	0.000534637
K00957	0.000239678	0.000415964	0.000520411	0.000126768	0.000181736	0.000219095	0	0.0017431	0.000999635	0	0	0.000519964
K00961	0	5.08385e-05	0	7.74356e-05	0	0	0	0	0	0	0	0
K00962	0.000358598	0.000289974	0.000581824	0.000157724	0.000631888	0.000971616	0	0	0	0.000387269	0.000510327	0.000387765
K00963	0.000240647	0.000417649	0.000522529	0.000954615	0.000182477	0.000440004	0.00175514	0	0.00200737	0.00116919	0.000514238	0
K00965	0	0.00011898	0	9.06231e-05	0	0.000467221	0	0	0	0	0.000183177	9.28734e-05
K00966	0.000160354	5.56013e-05	8.68326e-05	8.46951e-05	0.000242527	0	0	0.0011638	0.000668031	0	0.000342423	0.000347159
K00967	0	0	0	0	0	0	0	0	0	0	0	7.85282e-05
K00968	0	9.33116e-05	0.000146002	0.000568818	0	0.000739121	0	0	0	0.000435181	0.000287193	0.000437569
K00969	0.00118843	0.000309611	0.000646241	0.000235949	0.00135431	0.00081953	0	0	0.00248035	0.000962215	0.00127039	0.000968269
K00970	0.000342114	0.000355926	0.000463294	0.000406644	0.000517618	0.000155291	0	0	0.000712731	0.00027707	0.000182657	9.26087e-05
K00971	0.00108324	0.000375705	0.00107607	0.000333869	0.00136622	0.00131245	0.00131519	0.00262201	0	0	0.000385598	0.00068437
K00972	0	0	0	0	0	0.00014908	0	0	0	0	0	0
K00973	0.000245492	0.000426086	0.000666412	0.000779136	0.00260654	0.000898168	0	0	0.00102397	0	0.000786922	0.00119848
K00974	0	0.000445816	0.000298506	0.000824696	0.000138967	0.000500718	0	0	0	0.000594821	0.000196092	0
K00975	0	6.77679e-05	0	0.000309731	0.000147905	0.000711121	0	0.0014191	0	0	0.000208643	0.000211658
K00978	0	9.33166e-05	0	0	0	0.000246387	0	0	0	0	0.000287208	0
K00979	0.000271064	0.000376502	0.000883687	0.000430339	0.000617258	0	0	0	0	0.000438961	0.000289695	0
K00980	0	0	0	0.000843868	0	0.000369514	0	0	0	0	0	0.000216624
K00981	0.000992105	0.000258299	0.000673343	0.000459207	0.00112871	0.000226918	0	0	0	0	0	0.00053819
K00982	0.000191103	0.000496555	0.000154919	0.000352879	0	0	0.00069489	0	0	0	0.00020393	0
K00983	0.000259571	0.000270363	0.000986909	0	0.000393905	0.000237758	0.00189388	0	0	0	0.000277384	0.000563411
K00984	0	0	0.000140235	0.000478123	0.000195901	0	0	0	0	0	0	0
K00986	0.000657133	0.0001709	0.000978683	8.67766e-05	0.00248504	0.00029808	0	0.00238489	0.000684441	0.000532204	0	0.000711406
K00989	0	9.74069e-05	0.000152441	7.42267e-05	0	0	0	0	0	0	0	0
K00990	0	0.000242268	0	0.000289881	0	0	0	0	0.000415792	0	0.000213203	0
K00991	0.000568298	0.000296058	0.000154452	0.000376013	0.00129468	0.000521837	0.00207421	0.00206891	0	0	0	0.000771439
K00995	0.000330411	0.000574111	0.000899269	0.000175033	0.000251304	0	0	0	0.00137985	0.000534998	0.0010599	0
K00996	0	0	9.05491e-05	0.000176625	0	0	0	0	0	0	0	0.000271505
K00997	0	0	0.000229324	0.000222913	0	0	0	0	0	0	0.000449585	0
K00998	0.000846901	0.000146927	0.000459323	0.000727536	0.000641558	0.000385996	0	0	0	0	0	0.000573735
K01000	0.000428346	0.00044589	0.000116167	0.000283068	0.000973543	0.000781109	0	0	0	0.0013875	0.000686343	0.000580405
K01002	0.000113663	0.000433264	0.000184385	0.000659839	0	0	0	0	0.000473201	0	0.000121311	6.14446e-05
K01003	0	0	0	0	0	0	0	0	0	0.000400377	0	0
K01005	0	6.84022e-05	0	0.000260527	0.00089577	0.000179473	0	0	0	0	0.000210594	0.000427287
K01006	9.95242e-05	0.000103445	0.000430345	0.000157532	0.000300436	0.000897074	0.000723839	0.000721186	0	0.000322459	0.000531039	0.000376472
K01007	0	0.00037736	0.000176638	0.000431017	0.000164427	0	0	0	0	0.000352841	0.000464905	0.000117729
K01008	0	0.000226376	0	5.74857e-05	0.000164765	0.000198339	0	0	0	0	0	0
K01011	0.000202911	0.000140794	0.000110021	0.00042901	0	0	0	0.0014743	0	0.000328643	0	0
K01012	0.000651979	0.000377061	0.000943111	0.000344702	0.000329327	0.000991077	0.00158432	0.00157963	0	0.000351979	0.000696468	0.000706799
K01023	0	0.00024238	7.56778e-05	0.000295339	0	0	0	0	0	0.000226524	0	7.56478e-05
K01026	0.000312154	0.000108231	0	0.00032972	0	0	0	0	0	0.000505628	0	0
K01027	0	0	0	0	0	0.000318052	0	0	0	0	0	0
K01028	0	0.000100813	0	0	0	0.00080006	0	0	0	0	0	0
K01031	0	0	0	0	0	0.000547094	0	0	0	0	0	0
K01032	0	0.000103651	0	0	0	0	0	0	0	0	0	0
K01034	0	0	0.000162348	0.000237095	0	0.000274537	0	0	0	0	0	0
K01035	0.000302014	0	0	0.000319822	0	0	0	0	0	0	0	0
K01041	0.000324791	0.000112621	0.000703549	4.28883e-05	0.000736896	0.000147299	0	0	0.000676557	0	0.000173395	0.000439498
K01042	0	0.000126077	0.000295452	0.000240082	0	0	0	0	0	0	0	9.84257e-05
K01043	0.000388243	0.000269359	0.000420906	0.000307772	0.000734834	0	0	0	0	0.000628825	0.000829305	0.000525792
K01046	0	6.37848e-05	0	0	0	0	0	0	0	0	0	0
K01048	0.000219295	0.000532682	0.000237928	0.000231892	0	0.000200051	0	0	0	0.000355167	0	0.000118873
K01051	0.000574827	0.00139579	0.00103857	0.000556922	0.00145052	0.00104585	0.00279224	0.00278355	0.000798599	0.00155172	0.00102319	0.00134928
K01053	0	0	0	5.98741e-05	0	0	0	0	0	0	0	0
K01056	0.000320088	0.00022244	0.00121926	8.47673e-05	0.000730102	0.00058999	0	0.00233276	0	0	0.0010267	0.00104379
K01057	0.000282607	0	0.000153607	0	0.000214598	0.000518925	0	0	0	0	0.000302061	0.000306889
K01058	0	0.000257462	0	0.000523106	0	0	0	0	0	0.000400377	0	0.00013411
K01061	0.000496697	0.000344847	0.000134845	0.000722552	0	0	0	0	0.00103592	0	0	0
K01066	0.000688228	0.000477706	0.000622446	0.000788545	0.00017389	0	0	0	0	0.000743078	0.000735266	0.000373165
K01067	0.00031502	5.46133e-05	0.000255856	0	0.000119102	0	0	0	0	0	0	0
K01069	0	9.59997e-05	0	0.000292612	0	0.000507288	0	0	0	0	0	0.000150073
K01070	0.00102029	0.0011512	0.000692621	0.00107957	0.000387019	0	0	0.0037116	0	0.00371771	0.000817698	0.000553581
K01071	0	0	0.000150173	7.31266e-05	0	0.00025355	0	0	0	0	0.000295349	0.000150019
K01076	0	0.000249584	0.000130106	0.000253542	0.000181741	0	0	0	0	0.000388171	0	0
K01077	0.00194487	0.000449589	0.00087768	0.000385225	0.000980565	0	0	0	0	0.000525045	0.000346099	0.000789517
K01078	0	0	0.000246262	0	0.000171991	0	0	0	0	0	0	0.000123033
K01079	0	7.41629e-05	0	0	0.000971542	0	0	0.00155339	0.00178221	0	0.000228313	0.000115843
K01081	0.000158818	0.000330406	0.000515981	0.000461349	0.000240192	0.000432008	0	0	0.000661618	0.000514504	0.000169569	0.000515731
K01082	0	0.000371264	0.00058089	0.000636518	0.000405749	0.000735103	0	0.00194542	0	0.000865758	0.000285669	0.000725395
K01083	5.14285e-05	0	0	0	0	0	0	0	0	0	0	0
K01085	0.000759386	0.000592678	0.000102896	0.000351134	0	0	0	0	0	0.000307492	0	0.000205662
K01087	0.000411684	0.000142833	0.000446479	0.000163211	0.000467705	0.000375047	0	0	0.000858095	0.00100016	0.000439732	0.000334624
K01089	0.000628792	0.000363615	0.000341008	0.000166199	0.000793831	0	0	0	0	0.000339467	0.000223885	0.000340763
K01090	0.000489728	0	0	6.47611e-05	0	0	0	0	0	0	0.000261634	0.000132821
K01091	0.00148398	0.000927861	0.00080695	0.000628538	0.00135289	0.00272883	0.00216709	0.00216171	0.00123888	0.000480606	0.00253813	0.0019345
K01092	0.000783745	0.000362821	0.000141905	0.000414684	0	0.000718003	0	0	0	0	0.00055836	0.000708844
K01093	0	0.0003765	0.000392127	0.000382372	0	0	0	0	0	0.000293042	0.000193207	0
K01095	0.000359392	0	0	9.52413e-05	0	0.000332549	0	0	0	0	0.000384385	0
K01096	0	0.00018805	0	0.000143293	0	0	0	0	0	0	0	0.000146976
K01101	0	0	0	0	0.000204248	0	0.00196377	0	0	0	0	0.000146059
K01104	0.000614531	0.000533733	0.000334273	0.000162707	0.00186813	0.000848426	0	0	0	0.000497546	0.000656972	0.00050082
K01112	0	0.000107989	0.000338184	0.000164603	0.000472504	0	0	0	0.0012977	0.00050331	0.000332304	0
K01113	7.41638e-05	0	0	0	0	0	0	0	0	0	7.91271e-05	0
K01114	0	7.50689e-05	5.85643e-05	0	8.17731e-05	0	0	0	0	0	0.000115606	5.85496e-05
K01118	0	0.000221033	0.000173072	0.000505382	0	0	0	0	0	0.000515033	0	0.00017286
K01119	0	0.000334828	0.000130635	0.000382456	0.000638442	0.000327258	0	0	0.00050283	0.000978173	0.000128901	0.000391784
K01126	0.000468113	0.000893589	0.000381087	0.000433237	0.00195184	0.00106917	0.00170685	0	0.00292832	0.000379061	0.000750191	0.00190385
K01129	0.001089	0.000440655	0.00029504	0.000335647	0.000274705	0.000824716	0	0	0	0.000293977	0	0.00068802
K01130	0.0010017	0.000843331	0.000309796	0.000302239	0.000757074	0.000259095	0	0	0.00119201	0.000463602	0.000458302	0.000619337
K01131	0	0	0	3.86801e-05	0.000110737	0	0	0	0	0	0	0
K01132	0.00015971	0	0	4.21771e-05	0	0	0	0	0	0.000258697	0	0
K01133	0	5.33273e-05	0.000249815	0	0.000116288	0	0	0	0	0.000249141	0	0
K01134	0.000161867	0	0.000262968	0	0.000122414	0	0.00117872	0	0	0	0	0.000262837
K01135	0	0	7.77636e-05	0	0	0	0	0	0	0	0	0
K01136	0	0	0.000155077	7.56469e-05	0.000108279	0	0	0.00103932	0	0	0	0
K01137	0.000142547	4.94154e-05	0	3.76333e-05	0.000430932	0	0	0	0	0	0.000152176	0
K01138	0.000463698	0.000589495	0.000836838	0.000448965	0.000818049	0.000280176	0	0	0.00128773	0.000500735	0.000660096	0.000669159
K01139	0.000121346	0.000168218	0.000131263	0.000256196	9.1645e-05	0	0	0	0	0.000393144	0	0
K01141	0	0.000234451	9.15496e-05	0.000267858	0	0	0	0	0	0	0.000180478	0
K01142	0.000802609	0.000650272	0.000872091	0.000212356	0.00020305	0.000490502	0	0.00389422	0	0.000866502	0	0
K01143	0	0.000106072	0.000166075	8.08388e-05	0	0	0	0	0	0	0	0
K01144	0.000971233	0.000392903	0.000350636	0.000341998	0.000489673	0.000880903	0	0.00117487	0.00202312	0.000786593	0.000518506	0.000963767
K01146	0	0.000268738	0.000420407	0.000273021	0	0	0	0	0	0.000417843	0	0.000140003
K01147	0.00013126	0.000363969	7.10152e-05	0.000346468	0	0	0	0	0.0005466	0.000212627	0.000140113	7.09898e-05
K01150	0.000281599	0.000293391	0	0.000298098	0.000213825	0	0	0	0	0	0	0
K01151	0.000248268	0.000344735	0.000539202	0.000525321	0.000753215	0.0020443	0	0	0	0.000804129	0	0.000808076
K01153	0.00126318	0.000906448	0.00121885	0.00107095	0.00122528	0.00251881	0.0026244	0.00130732	0	0.000292342	0.000577671	0.000974919
K01154	0.00246485	0.000986532	0.00102764	0.00120235	0.00258345	0.00293164	0.00138146	0.00137714	0	0.000921297	0.000809975	0.00164319
K01155	0.000384388	0.000133339	0.000208351	0.000101569	0.000290996	0.00017485	0	0	0	0	0.00102632	0.000208218
K01156	0.000182689	6.32889e-05	0	0	0.000137834	8.22676e-05	0	0	0	0.000147981	9.7472e-05	0
K01157	0	0	0	6.09041e-05	0.0001746	0	0	0	0	0	0	0
K01159	0	0.000241452	0.000189157	0.000460116	0.00132158	0.000962952	0	0	0	0.00112472	0	0
K01160	0.000425379	0.000148009	0	0.000225717	0	0	0	0	0	0	0.000455219	0
K01163	0.000479092	0.000332586	0.00026006	6.33486e-05	0.000544905	0.000218971	0	0	0	0.000387947	0.000767821	0.000389755
K01169	0.000259585	0.000180252	0	0.000480704	0	0	0	0	0	0.000840764	0.000277399	0.00014086
K01173	0.000234924	0.000163075	0.000127503	0	0.000178103	0.000214646	0	0.00341663	0	0	0.000752977	0.00076438
K01175	0.000792738	0.000733997	0.00129192	0.000489376	0.00200531	0.000484308	0	0.001923	0.00220498	0.000427926	0.000282391	0.000717033
K01176	0.000142215	0.0011832	0.000538773	0.000750908	0.000752366	0.000128734	0	0	0.00118462	0.000230367	0.000303641	0.000384681
K01179	0.000552736	0.00057515	0.000199686	0.000535451	0.00041833	0	0.00134227	0	0	0.000596847	0	0
K01181	0.000316725	0.000109819	0	0	0	0.00100508	0	0	0	0	0.000169083	0.000171416
K01182	0	5.13474e-05	0.000160344	3.91056e-05	0	0.000536596	0	0	0	0.000239912	0.000316243	0.000240412
K01183	0.000482695	0.000278953	0.000261387	0.000127475	0.000486711	0.000291839	0.00117164	0	0	0.000260621	0.000171794	0.000261258
K01185	0	0.0008149	0.000182362	0.000354928	0.000509624	0	0	0	0	0	0.00107457	0.00127487
K01186	0.000130999	9.08109e-05	7.08734e-05	0.000103733	0.000890705	0.000355347	0.000953352	0	0	0.000424409	0.000139834	0.000425089
K01187	0.00302738	0.00155279	0.00229234	0.00111853	0.00347527	0.0015314	0.00264331	0	0.00201679	0.00156932	0.00193877	0.00307733
K01188	0.000672018	0.000582175	0.00121122	0.000295539	0.00202949	0.000707567	0	0.000811874	0	0.00018144	0.000836763	0.000908171
K01190	0.00450393	0.0026981	0.00451298	0.00141082	0.00502677	0.00448002	0.00682362	0.00407902	0.00234318	0.00243216	0.00360462	0.00496843
K01191	0.000186545	0.000290818	0.000252022	9.84138e-05	0.000211128	0.0004201	0	0	0.000388198	0	9.95308e-05	0.000151186
K01192	0.000741149	0.000110059	0.000171716	8.38044e-05	0.000399608	0.000286486	0	0	0	0	0	0.00034335
K01193	0.000327027	0.000170098	0.000619866	0.000345476	0.000371	0.000593322	0	0	0	0.000264856	0.00017459	0.000265522
K01194	0.000440114	0.000508596	0.000317634	0.000890878	0	0	0	0	0	0.000950551	0.00015662	7.93744e-05
K01195	0.000693148	0.000336385	0.000300076	0.000365967	0.000419035	0.000125444	0	0.00100557	0	0.000449123	0.000443967	0.000224969
K01197	9.22449e-05	9.58702e-05	0.000299085	9.73279e-05	0.00048719	8.30859e-05	0	0	0	0	0	0.000199355
K01198	0.000152666	0.000211722	0.000247951	8.0624e-05	0.000230841	0.00152174	0.00111151	0.00110779	0	0.000247291	0.000325986	0.000330451
K01199	0.000544518	0	0.000147936	7.20408e-05	0	0	0	0	0	0	0	0
K01200	0.000439147	7.60851e-05	0.000474869	2.8968e-05	0.000165765	0.000495295	0	0.000795764	0	0.000533553	0.00035151	0.00035606
K01201	0.000319954	0.000277352	0.000606394	8.44957e-05	0.000241955	0.000290142	0.00116491	0.00116106	0.000666459	0.000259129	0.000341618	0.000173171
K01205	0.000226505	0.000353207	0.000918585	0.000149421	0.000598564	0.000102222	0	0	0	0.000550393	0.000846107	0.000795889
K01206	0.0012753	0.000552745	0.00198538	0.000463084	0.00325481	0.00115641	0.00580395	0.0046278	0.000664104	0.000774649	0.00136165	0.00267464
K01207	0.000346204	0.000660348	0.000375089	0.000274346	0.000261921	0.000628717	0	0	0	0.000560761	0.000184843	0.000187441
K01208	0	0	0	0	0	0.000131884	0	0	0	0	0	0
K01209	0.000486979	0.000506581	0.000615343	0.00012861	0.000368291	0.00132512	0	0	0.000676269	0.00131467	0.000866605	0.00131793
K01212	0.000528562	4.58018e-05	0.000500454	0.000139519	0.001198	0.000358484	0.000961681	0	0.000550274	0.000428106	0	0.000428806
K01213	0.000177522	0	0	0	0	0	0	0.00128898	0	0	0	0
K01215	0	0	8.24749e-05	0	0	0.000414129	0	0	0	0	0	8.24374e-05
K01216	0	0	0	0	0.00054655	0	0	0	0	0	0	0
K01218	0	6.29911e-05	0.00019682	0	0.000274881	0.000165051	0.00132304	0	0	0	0	0.00059011
K01220	0	0	9.26236e-05	0	0	0	0	0	0	0	0	0
K01222	0.000176875	0.000306716	0.000191655	0.000280345	0.000133832	0	0	0	0.000737034	0.00028649	0.000188879	9.57729e-05
K01223	0.00067601	0.00111353	0.000274621	0.00111596	0.000127841	0.000306788	0	0	0.0014083	0.000273743	0.00144368	0.000182983
K01224	0.00054025	6.24585e-05	0.00058545	0.000142723	0.000272548	0.000490899	0	0	0	0	0.00019231	0.000585109
K01226	0	0.00015537	0.00016173	0.000236658	0	0	0	0	0	0.000241975	0.000318967	8.08294e-05
K01227	0	2.75141e-05	0	0	0	0	0	0	0	0	0	4.29031e-05
K01228	0	0	0	0	0	0	0	0	0	0.000178392	0	0
K01232	0.000367579	0.000254988	0.000199189	4.85565e-05	0.000139096	0	0	0	0	0	0.000196274	0
K01234	0	0	0	0	0	0.000131427	0	0	0	0	0	0
K01235	0	0	0.000194084	3.1568e-05	0	0.000324112	0.000870345	0	0	0	0	0.0002587
K01238	0.000471262	0.000244973	0.000764581	0.000217635	0.000889678	0.000744718	0.000857183	0.000854134	0	0.00133598	0	0.000700659
K01239	0	0	0.000124092	0	0.000173334	0	0	0	0	0	0	0
K01241	0.000382768	0.00059749	0.000414936	0.000505697	0.00115905	0	0	0	0.000797659	0.000309981	0.000204398	0.000207336
K01243	0.00111694	0.00029092	0.000151759	0.00036948	0.000424028	0.000512559	0	0	0	0	0.00149224	0.000758003
K01246	0.000661414	0.000459703	0.000360034	0.00061317	0.00150919	0.00152556	0	0	0	0	0.00106085	0.000539357
K01247	0.000519156	0.00027037	0.000140991	0.000480692	0.000196958	0	0	0.0018888	0.00108294	0	0.000277392	0.000140856
K01250	0.000233447	0.000405116	0.000380088	0.000308646	0	0	0	0	0	0.000378074	0	0
K01251	0.000176152	0.000305459	9.54333e-05	0	0.000133281	0.000159998	0	0	0	0.000570637	0.000188105	0.000190759
K01252	0	0.00017337	0	6.60476e-05	0	0	0	0	0.00208322	0	0	0
K01255	0.000161394	0.000167889	0	0.000127869	0	0	0	0	0	0	0	0
K01256	0.000406084	0.000316571	0.000658508	0.000241048	0.000306484	0	0	0.000735692	0	0.000164463	0.000325021	0.000548636
K01258	0.000569594	0.000658594	0.000411623	0.000250834	0.000574894	0.000690763	0	0	0	0	0.000608317	0.000822728
K01262	0.000337529	0.000819339	0.00100552	0.000490329	0.000638302	0.00153174	0.00245823	0	0	0.000273358	0.00126144	0.00118771
K01265	0.000522991	0.000817122	0.000284081	0.000276719	0.000992126	0.00191653	0	0	0	0.000423474	0.00055889	0.000567615
K01266	0	0	0	5.62128e-05	0	0	0	0	0	0	0	0
K01267	0.000179349	0.00018661	0	4.73798e-05	0	0.000162954	0.00130648	0	0	0.000290496	0	0
K01269	0.000553844	0.000384204	0.000200089	0.000195101	0.000139725	0.000335654	0	0	0	0.000299021	0.000197157	0.000199968
K01270	0.000665641	0.00103871	0.000450645	0.000835082	0.00100696	0.00120802	0	0.00120795	0	0.000539092	0.000177688	0.000990903
K01271	0.000743829	0.000580506	0.00110853	0.000491311	0.000140747	0.00101442	0	0	0	0	0.000595778	0.000705001
K01273	0	0.000210936	0.000329663	5.35616e-05	0	0	0.00147702	0	0	0	0.000216469	0.000109812
K01277	0.000368607	4.2583e-05	0.000332292	6.48543e-05	0.000556798	0.000222015	0.00089404	0.000890888	0	0	0.000262293	0.000398623
K01278	0.000582674	0.000363459	0.0009453	0.000215264	0.000791972	0.000736529	0.000847843	0	0	0.000755119	0.000870652	0.00126004
K01281	0	3.85906e-05	0	0	0	0	0	0	0	0.000180409	0	0
K01284	0.000610852	0.000635107	0.00151982	0.000451393	0.000922699	0.000551844	0	0.000885806	0	0.00059372	0.000521601	0.00171751
K01286	0	0.000133756	0.000104503	0	0.000145955	0.000701625	0.00280957	0	0	0	0	0
K01295	0	7.02791e-05	0	0	0	0	0	0	0	0	0	0
K01297	0.000236685	0.000328602	0.000899261	0.000125178	0.000358897	0	0	0	0.000987107	0.000383316	0	0.000128357
K01299	0	5.61363e-05	0	0	0	0	0	0	0	0.000262232	0	8.76267e-05
K01303	0	0	0	0	9.56796e-05	0	0	0	0	0	0	0
K01305	0.000396506	0.000275107	0.000644879	0.000314346	0.000150116	0	0	0	0	0.000321102	0.000423493	0
K01308	0	6.52972e-05	0	0	0	0.000171192	0	0	0	0	0	0
K01317	0	0	0	7.82925e-06	0	0	0	0	0	0	0	0
K01322	0	0	0	0	0	0.000219515	0	0	0	0.000196824	0	0
K01338	0.000451674	0.000313034	0.000305288	0.000327754	0.000852558	0.000815331	0	0.000818528	0.000470097	0.000731692	0.000482061	0.000732492
K01342	0.000201972	0	0	0	0	0	0.00147193	0.00146744	0	0	0	0
K01354	0.000127675	0.000132755	0.000207204	0.000303286	0	0	0	0	0	0	0.000136282	0
K01355	0	8.02207e-05	0.000125436	0.000244469	0	0	0	0	0	0	0	0.000250666
K01356	0.000305426	0.00021221	0.000498379	0.000727773	0.000696313	0.000562126	0	0	0	0	0	0.000331865
K01358	0	0.000534811	0.000334951	0.000163036	0.000467983	0.000850186	0	0.0022431	0	0	0.000329149	0.000501835
K01361	0	4.13426e-05	0	0	0	0	0	0	0	0	0	0
K01362	0.000494481	0.000214219	0.000534929	6.52517e-05	0.000373478	0.000335084	0.00089952	0	0.00154419	0	0.000263899	0.000334223
K01364	0	0	0	0	0.000147279	0	0	0	0	0	0	0
K01372	0.000182528	0.000253234	0.000494536	0.000241111	0.00110509	0.000165896	0.00132972	0	0.000760652	0.000591286	0.000194925	0.000691939
K01400	0	3.44311e-05	0	0	0	0	0	0	0	0	0	0
K01407	0	0.000192288	0.000149971	0.000170811	0	0	0	0	0	0.000149866	9.87147e-05	0
K01409	0.00143068	7.09089e-05	0.000110824	0.000486149	0.000154789	0.00130317	0	0.00148505	0	0	0.00043661	0.00033224
K01414	0.000375901	0.000173708	0.000203335	0.000231491	0	0	0	0	0	0.000202975	0	6.7756e-05
K01415	0.000122758	0	0	0	9.27158e-05	0.000110906	0	0	0	0	0	0
K01417	0.000158446	0.000329631	0.000257383	0.000502108	0	0.00014366	0	0	0	0	0.000169172	8.57531e-05
K01419	0	0.000119481	0	0.000273219	0	0	0	0	0	0	0	0
K01420	0.000832311	0.000192693	0	0.00029367	0.000210635	0	0	0	0	0	0.000296521	0
K01421	0.000106314	0	0	2.80499e-05	0.000240755	0.000575354	0	0	0	0	0	5.7461e-05
K01422	0.000371207	0.000193133	0.000603498	0.000196149	0.000280955	0	0	0	0	0.000601243	0.000396428	0.000603131
K01423	0	6.41497e-05	0.000100226	0	0	0.000504406	0	0	0	0.00029956	0	0.00020033
K01424	0.000652707	0.000830463	0.00106219	0.000747692	0.000824244	0.000793766	0	0	0	0.00105712	0.000929662	0.00058966
K01425	0.000700784	0.000567523	0.000760661	0.000741222	0.00106252	0.000426806	0	0	0.000974177	0.00113494	0.000998277	0.00114004
K01426	0	0.000208791	0.000108766	0.000159049	0	0	0	0	0	0.00064984	0	0.000108693
K01428	0	0	0	0	0	0.000131359	0	0	0	0	0	7.8488e-05
K01433	0.000249307	0.000259637	0.000270738	0.000395647	0.000567295	0.000228119	0	0	0	0.000403746	0.000532783	0.00040574
K01436	0.000194406	6.74387e-05	0.000105382	0	0	0	0	0	0	0	0	0
K01438	0.000409228	0.000212968	0.00033285	0.00027039	0.00108476	0.000186382	0	0	0	0	0.000437104	0.000110873
K01439	0.000187013	0.000518942	0.000202703	0.000296465	0	0.000170048	0.00136251	0	0	0.000605808	0.000399444	0.000101289
K01442	0.000431973	0.000524622	0.0008201	0.000342569	0.000818205	0.000787867	0	0	0	0.00034981	0	0.000819486
K01443	0.000998909	0.000623776	0.000541568	0.000422371	0.000605124	0.000181892	0	0.00145145	0	0	0.000640146	0.000649444
K01447	0.000254082	0.000617463	0.000689911	0.00013442	0.00115651	0.000232601	0	0	0.00211986	0.000411476	0.000814517	0.000827126
K01448	0.00118252	0.000683709	0.00117528	0.000833306	0.00149227	0.00143512	0.00143619	0	0	0.000319213	0.000631495	0.00138805
K01449	0	0	0	0	0	0.000294057	0	0	0.00133241	0	0	0.000173424
K01451	0.000198395	0.000481783	0.000537787	0.000734001	0	0	0	0	0	0.000321332	0.000211899	0.000107486
K01453	0	0	0	0	0	0	0	0	0	0	0	0.000103952
K01460	0.000407285	0.000329414	0.000146921	0.000501728	0.000102582	0	0	0	0.000565382	0.000439834	0.000144924	7.34329e-05
K01462	0.00070039	0.000121729	0.000572216	9.27891e-05	0.000266529	0.000323734	0.0025597	0	0	0	0	0.000380953
K01463	0.000211361	7.33365e-05	0.000114632	0	0.000160112	0.000192659	0.00154065	0	0	0	0	0
K01464	0.000346023	0.000240001	9.37232e-05	0.000868308	0	0	0	0	0	0.000280234	0	0
K01465	0.000375317	0.000455646	0.000406813	0.000198328	0.000568171	0.00102388	0.00136723	0	0	0	0.000400825	0.000304921
K01466	0.000179943	0.000249639	0.000389995	0.000522909	0	0.000163504	0	0	0	0.000582915	0.00038432	0
K01467	0.000434254	0.000979459	0.000942241	0.000344385	0.00263219	0	0.00474858	0.00157817	0.00362115	0.00105497	0.000695828	0
K01468	0.000187217	0.000194816	0.000304388	0.000148395	0.000141707	0.000680949	0.001364	0	0	0	0.00039988	0.000507
K01470	0	0	0.000290965	0	0.000812952	0.000245481	0	0	0.00111729	0	0	0.000290677
K01476	0	0.000163957	0.000128196	6.24576e-05	0	0.000215831	0	0	0	0	0	0.000640437
K01478	0	0	0	0.000404074	0	0	0	0	0	0	0.000204154	0.000103544
K01480	0	0.000167263	0	0.000318592	0	0.000220275	0	0	0	0	0.000772293	0
K01483	0.000363875	0.000253014	0.000198273	9.64368e-05	0	0	0	0	0	0	0	0
K01484	0	0	0	0.000281273	0	0	0	0	0	0	0	0
K01485	0.000553259	0.000447763	9.9938e-05	0.000438512	0	0.000167647	0	0	0.000768556	0.000298705	0.000196948	0
K01486	0.000144076	0.000699254	0.000545857	0.000608611	0	0.000260888	0	0	0.000600081	0.00116691	0.000307622	0.000155894
K01487	0.000536935	0.000496595	0.000484866	0.000661941	0	0	0	0.00129961	0	0.000579791	0.000382256	9.69171e-05
K01488	0.000225893	0.000470362	0.000122568	0.000179172	0	0	0	0	0	0.000731694	0	0
K01489	0	0.000666975	0.000696356	0.000423617	0.000729722	0.000294839	0	0	0	0.000518028	0.00068411	0.000869371
K01491	0.000495447	0.000257983	0.000269006	0.000524165	0.00131521	0.00158644	0.00180701	0.00180199	0	0.000802368	0.000264697	0.000268765
K01492	0.00078919	0.000205333	0.000213917	5.21376e-05	0.000149387	0.000897927	0	0.00286661	0	0	0.000421448	0.000213776
K01493	0.000378797	0	0.000619496	0.000100418	0.00115431	0.0010536	0	0.00276483	0	0	0	0.000412374
K01494	0	0.000230097	0	0.000350758	0	0.000305448	0	0	0	0	0.000353996	0
K01495	0.000628528	0.000764315	0.000683919	0.000332866	0	0.000289456	0	0	0	0	0	0.00051232
K01496	0	0	0	0.0001041	0	0	0	0	0	0	0	0
K01497	0	0.000443347	0	0.00016895	0	0	0	0	0	0.000516518	0	0
K01500	0	0	0	0	0	0.000335578	0	0	0	0	0	0
K01506	0.000160354	0	0	0	0.000121264	0	0	0	0	0	0	8.67899e-05
K01507	0.000706194	0.000795987	0.000860846	0.000559651	0.000801501	0.00112255	0.001286	0	0.00073567	0.00142981	0.000754118	0.00105155
K01512	0.000866655	0.000301581	0	0.000574916	0	0	0	0	0.00181233	0.000701483	0	0.000236205
K01515	0	0.000455581	0.00053518	8.68092e-05	0	0.000302297	0	0	0	0.0005307	0.000350452	0.0016035
K01516	0.000908856	0.000526211	0.000659072	0.000320821	0.000230205	0.000557432	0	0	0.00252936	0	0.000323862	0.000493734
K01517	0	0	0	0	0	0	0	0	0	0	0	0.000127116
K01520	0.00112865	0.000392458	0.00164061	0.00718053	0.000286588	0.000348718	0.00275134	0	0	0	0.00120732	0.000819079
K01521	0	0.000276932	0.000144428	0.000633049	0	0	0	0	0	0	0.00113646	0
K01523	0	0.000322458	0.000253136	0	0	0	0	0	0	0	0	0
K01524	0.000685962	0.000892074	0.00037158	0.00117773	0.000648671	0.000311382	0.00124903	0.00124499	0.000714542	0.00138886	0.000549361	0.000185689
K01525	0	0	0.000136956	0.000133424	0	0	0	0	0	0	0	0
K01529	0.000242406	0	0.000131594	6.41082e-05	0	0.00022165	0	0	0.00101105	0	0	0.000262959
K01531	0	0.000443014	0.00026581	0.000518956	7.42276e-05	0.000177296	0	0	0.000818806	0.000478032	0.000209929	0.000372058
K01533	0.000651105	0.000451225	0.0011734	0.000486751	0.000737288	0.000685309	0	0.000786537	0	0.00105477	0.00057907	0.000527897
K01534	0.000958414	0.000622774	0.000647932	0.000537471	0.000452369	0.000541017	0.000871668	0	0.000498803	0.000582212	0.000511477	0.000518188
K01535	0	3.82688e-05	0	0	0	0	0	0	0	0	0	0
K01537	0.000594167	0.000308787	0.000321144	7.83727e-05	0.000896799	0.000535534	0.000720222	0.00143516	0.00123656	0.000481277	0.000317033	0.000535129
K01546	0.000440549	0.00015273	0.000635899	0.00034895	0.00088801	0.000531967	0	0	0	0.00118936	0.000783876	0.000556173
K01547	0.00087425	0.000562712	0.000337786	0.000230737	0.000471673	0.000225718	0	0	0	0.000404631	0.000533236	0.00054028
K01548	0.000327388	0	0	0.000346846	0.000248979	0.000301947	0	0	0.00273434	0	0.000700117	0
K01551	0	0.000148924	0	3.78055e-05	0.000108227	0	0	0	0	0	0	7.74697e-05
K01552	0.000441888	3.82803e-05	0.000716764	0.000116596	8.34019e-05	0.000199368	0	0	0	0.000536882	0.000117902	0.000358289
K01554	0	0.000115971	0	8.83937e-05	0	0	0	0	0	0	0	0
K01560	0	0.000104279	0	7.94705e-05	0	0	0	0	0	0	0	0
K01564	0	0.000124247	0	9.46381e-05	0	0	0	0	0	0	0	0
K01567	0.000447388	0.000155256	0.0003641	0	0.000169525	0.000408308	0	0	0	0.000362287	0	0.000363814
K01571	0	0.000111875	8.73589e-05	4.26037e-05	0.000243998	0.000292618	0	0	0.00067207	0.000261305	0	0.000261947
K01572	0.00175411	0.000540887	0.00105652	0.000463519	0.00132805	0.00177361	0.0014202	0	0	0.000947025	0.000832641	0.00158374
K01573	0	0	0.000275089	0	0	0.000472065	0	0	0	0	0	0
K01577	0	0.000356396	7.94933e-05	0.000504076	0	0	0	0	0	0	0	0
K01579	0.00127032	0.000589325	0.000462307	0.000449362	0.000969235	0	0.00309961	0	0	0	0	0.000230757
K01580	0.00105101	0.001215	0.00104388	0.00097171	0.000662665	0.000318178	0	0	0.00145981	0.000283727	0.000374107	0.000569068
K01581	0.000475604	0.000412057	0.000321522	0.000470667	0	0	0	0	0.000495046	0.000192612	0.000380721	0.000321425
K01582	0.000365761	0.000633805	0.000659433	0.000836583	0	0	0	0	0.000507639	0.000395004	0.000130133	0
K01583	0	5.70764e-05	8.91428e-05	0	0	0	0	0	0	0	0.00017575	0
K01584	0.00022745	0.000315274	0.000307477	0.000840257	0	0	0	0	0.000473461	0	0.000121377	0
K01585	0.000523493	0.000181447	0.00028322	0.000172722	0.000296615	0.000118334	0	0	0	0.000212001	0.000558799	0.00021234
K01586	0.00131371	0.000716069	0.000711976	0.000446272	0.000710268	0.000853296	0	0	0	0.000303972	0.000601283	0.000609888
K01588	0.000353179	0.000368313	0.000577145	9.35845e-05	0.000537655	0.000979777	0.00258166	0	0	0	0.000377719	0.000960572
K01589	0.00021239	0.000221084	0.000115194	0.000168422	0	0	0	0	0	0	0	0
K01591	0.00107622	9.34255e-05	0.000146181	0.000142378	0.000612642	0.000740045	0	0.00195824	0	0.000871421	0.00115017	0.000438105
K01595	9.97377e-05	0.000138223	0.000107818	0.000184183	0	0	0	0.000722737	0.000415145	0.000161575	0.000106436	0
K01596	0	4.86232e-05	0	7.40592e-05	0	0	0	0	0	0	0	0
K01599	0.000205727	7.13764e-05	0	0.000217492	0.000934884	0	0	0.00149487	0	0.000999604	0	0.000111479
K01601	0	0	0	4.4271e-05	0	0	0	0	0	0	0	0
K01607	0.00058694	0.000203871	0.000478694	7.7682e-05	0.000668785	0	0	0	0.00122493	0	0.0003137	0.000956325
K01608	0	0.000146838	0.000152827	0.00108099	0	0	0	0	0	0	0.000150731	0
K01609	0.000263183	0.000365518	0	0.000208885	0.000199717	0.000482309	0	0.00574564	0.00109804	0.000426206	0	0.000428478
K01610	0.00046055	0.000638711	0.000581791	0.000526983	0.000116067	0.000556489	0.00558862	0	0	0.000248668	0.00114731	0.000249224
K01611	0.00026536	0.000184275	0	0.000351034	0	0	0	0	0	0	0	0
K01613	0.000262558	0.000364647	0.000427867	0.000416773	0.000597717	0.000240566	0	0	0.00109542	0.000425195	0	0.000427454
K01615	0	0	0.000110675	0	0	0	0	0	0	0	0	0
K01619	0.00108921	0.000851016	0.00103572	0.000144105	0.00186032	0.000749225	0.00198728	0	0.00113624	0.000440967	0.000291022	0.000443431
K01620	0.000657495	0.000228156	0.000356679	0.000231753	0.000830335	0.000799717	0	0.00159307	0	0.000709911	0.000468247	0.000475208
K01622	0.000207516	0	0	0	0	0	0	0	0	0	0	0
K01623	0	0.000593776	0.000348064	0.000452343	0.000162053	0.000390057	0	0	0	0.000346442	0.000913981	0.000231871
K01624	0.000693634	0.00064196	0.000501896	0.00110044	0.000876331	0.0008447	0.00168601	0	0	0.00112337	0.000494036	0.000626856
K01625	0.000288274	0.000300372	0.000626858	0.000686698	0.000437886	0.000264817	0	0	0	0.000466813	0.000616265	0.00125236
K01626	0.000429159	0.000744564	0.000232778	0.000850823	0	0.000195656	0	0	0.000894632	0.0010426	0.000229216	0.000232605
K01627	0.000767244	0.000710313	0.000972257	0.000405915	0.000582079	0.000702494	0.00186584	0	0	0	0.000819868	0.00124888
K01628	0.000589881	0.000204896	0.000160371	7.80733e-05	0	0.000271125	0	0	0	0.000955202	0	0
K01629	0.000517684	0.000449335	0.000281175	0.000616272	0.000196394	0.000237072	0.00188853	0	0	0	0	0.000561817
K01630	0	0.000186471	0.000145882	0.000142089	0	0.000246169	0	0	0	0.000434829	0	0
K01631	0.000616225	0.000321126	0	0.000571052	0	0	0	0	0	0	0	0.000334808
K01633	0.000424689	0.000147768	0.00115922	0.000676043	0	0.00158244	0	0	0	0.000687511	0	0.000231444
K01636	0	0	0.000142055	0	0	0	0	0	0	0	0	0
K01637	0.000181132	6.28232e-05	0	0.000143557	0	0	0	0	0	0.000293383	0.000386864	0
K01638	0.000130631	0.000135833	0.00021202	0.000448244	0	0	0	0	0	0	0.000278882	0.000141297
K01639	0.00047292	0.00041036	0.000513372	0.000250117	0.000179276	0.000216083	0.00172446	0	0.000986165	0	0.000252636	0.000512938
K01643	0.000159411	0.000165821	0.000345278	8.41957e-05	0	0	0	0	0	0.000774636	0	0
K01644	0	0	0	6.33333e-05	0	0	0	0	0	0	0	0
K01646	0	0.000326898	0.000256651	0	0	0	0	0	0	0	0	0
K01647	0.000178978	0.000496595	0.000678812	0.000425533	0.000406299	0.000650445	0	0	0.00223746	0.000289896	0.000573385	0.000387669
K01649	0	0.000265105	0.000331168	0.000201905	0	0.000415738	0	0	0	0.000247713	0.000163271	0.000248263
K01652	0.000875978	0.00116411	0.000553164	0.000886566	0.000993177	0.000396623	0.00106281	0.00105921	0.000608094	0	0.0012469	0.000552928
K01653	0.00113118	0.000524454	0.000822162	0.00119945	0.000861711	0	0	0	0	0	0.000806684	0.000205232
K01654	0.000440085	0.000152715	0.00059686	0	0.000333474	0	0	0	0	0	0.000470125	0.000238561
K01657	0.000162091	0.00044964	0.000526668	0.000299654	0.000245169	0.000588076	0	0	0	0.000262552	0.000173069	0.000526405
K01658	0	0.000225877	0.000707546	8.6079e-05	0.000247153	0.000899054	0	0.00236896	0	0	0.000347513	0.00088332
K01659	0	0.000271633	0.000212236	0.000413831	0.000148213	0.000178155	0	0	0.000815933	0.000634119	0	0.000106049
K01661	0	0	0.000276798	0.000134824	0.000193334	0	0	0	0	0	0.000272321	0.00013827
K01662	0.00122471	0.000377355	0.000736332	0.000502905	0.00123387	0.00135415	0.00198084	0.00197401	0	0.000440862	0.000290526	0.000588842
K01664	0	0.000111802	0	0.000255633	0.000244648	0.000296582	0	0	0	0.000520992	0.000344019	0
K01665	0.000192779	6.68727e-05	0	0.000407515	0.00043783	0.000175392	0	0.00140031	0	0.000312239	0.00020589	0.000208855
K01666	0.000206878	0.00021533	0.000560926	5.46783e-05	0.000156692	0.000942435	0	0	0	0.000335064	0.000441949	0.000224211
K01667	0	0	0.00046299	0.000406377	0.000646598	0.000465563	0	0	0	0	0.000365074	0.000277644
K01668	0	0	0	0	0.000131492	0	0	0	0	0	0	0
K01669	0.000167101	0	9.05048e-05	0.000176538	0	0	0	0	0.00139241	0.000541328	0.000356852	0
K01671	0	0	0	0.000129804	0	0	0	0	0	0.000397415	0.000262204	0
K01673	0.000922994	0.000427543	0.000502066	0.00138481	0.00070147	0.000283188	0	0	0	0.000996384	0.000657828	0.000835793
K01676	0.000451458	0.00083477	0.000488788	0.000754962	0.0012514	0.000681673	0	0.00109191	0.000626835	0.000487522	0	0.000814284
K01677	0	8.77234e-05	0.000137219	0	0	0.000231292	0	0	0	0.000409219	0	0.000274186
K01678	0.000333792	0	0.000181713	0	0	0.00123222	0	0	0	0	0	0
K01679	0.000171319	0.00029706	9.28016e-05	0.000181008	0	0	0	0	0	0.000277494	0	9.27513e-05
K01681	0.000687348	0.000793967	0.000619473	0.000574358	0.000864985	0.000413653	0	0.000830449	0	0.000742314	0.000366801	0.00018579
K01682	0.000101213	0.000140271	5.47088e-05	0.000347123	0	0	0	0	0	0.000163965	0.000108012	0
K01684	0	0.000624971	0.000108522	0.000264488	0	0	0	0	0	0	0	0.000216897
K01685	0.00049663	0.000459238	0.000717257	0.000262333	0.000375631	0	0	0.00120163	0	0.000268143	0.000176761	0.000537665
K01686	0.000401094	0.000487022	0.00097858	0.000264996	0.000607458	0.00164343	0.00292302	0	0.000835959	0.000974446	0.000428401	0.000760601
K01687	0.000426461	0.000197116	0.000384672	0.000375293	0.000859476	0.000128678	0.00103476	0	0.000592056	0	0.000455267	0.000307612
K01689	0.000365875	0.000444156	0.000892174	0.000724962	0.00110758	0.000498824	0	0.00265698	0.000762363	0.000296306	0.000195363	0.000990713
K01690	0	0.000192011	7.49373e-05	0.000365568	0	0	0	0.00100448	0	0	0.000147828	0
K01692	0	9.21821e-05	0	0	0.000201481	0.000243322	0	0	0	0	0	0
K01693	0	0	0	0	0	0.00029084	0	0	0	0	0.000337549	0.000171571
K01694	0.000120967	0	0	0	0	0	0	0	0	0	0	0
K01695	0.000528394	0.000458663	0.000717598	0.000279591	0.000200493	0.000242108	0.0019278	0.00192264	0.00110228	0.000427847	0	0.00014338
K01696	0.000192947	0.000401587	0.000209172	0.00025492	0.000730358	0.000526645	0	0.00140154	0	0	0.00103035	0.000522594
K01698	0	0.000548219	0	0.000238662	0	0	0	0	0.000941032	0.00036549	0.000241089	0
K01699	0	0	0	3.93653e-05	0	0	0	0	0	0	0	0
K01702	0	0	0	3.22781e-05	0	0	0	0	0	0	0	0
K01703	0.000522405	0.000181172	0.00018867	0.000413983	0.00039524	0.000158134	0	0.00126428	0.000725588	0.000282054	0.000185948	0
K01704	0.000336342	0.00105203	0.000183116	0.000445486	0.000767599	0.000620979	0	0	0	0	0.000359661	0.000365752
K01706	0.000359685	0.000187124	0.000292332	0.000237552	0	0.00016341	0	0	0	0	0.000384104	9.73871e-05
K01708	0.000313887	0.000489748	8.49771e-05	0.000870335	0	0	0	0	0	0.000508435	0	0.000169873
K01709	0	7.2347e-05	0	0	0.000315884	0.000380024	0	0.00151525	0	0	0	0
K01710	0.000638191	0.000369065	0.0011538	0.000731002	0.00128925	0.000775735	0	0.00154604	0.000886898	0.00103362	0.000681712	0.00103765
K01711	0	0.000578302	0.000564933	0.000165204	0.00078906	0.000189853	0	0	0	0.00101233	0.000667638	0.00056453
K01712	0.000254935	0.000309256	0.000551643	0.000134574	0.000481439	0.00023043	0	0.00092434	0	0.000412971	0.00013606	6.89319e-05
K01713	0	8.91548e-05	0	0	0	0	0	0	0	0	0	0
K01714	0.00193566	0.000755878	0.000525397	0.00076787	0.00128435	0.00199107	0	0.00175978	0	0.000783702	0.000775568	0.00118111
K01715	0	0	0	0.000141003	0.000202233	0.000244246	0.00194447	0	0	0	0	0
K01716	0	0.000831377	0.000186071	0.000271586	0	0	0	0	0	0	0	0
K01719	0.000274626	9.53668e-05	0.000149233	0.000508691	0.000625444	0.000755793	0	0	0	0	0.00029351	0.000745401
K01720	0.000333613	0.000231375	0	0.00013217	0	0	0	0	0.000694978	0.000270187	0	0
K01725	0	0.000385183	0	0	0	0	0	0	0	0	0	0
K01726	0	0	0.000205484	0.000100174	0.000430484	0	0	0	0	0.000307035	0	0.000102678
K01728	0.000143991	0.000149751	0.000467599	0.000114047	0	0.000130365	0.00104817	0	0	0	0.000153719	0.000155801
K01730	0.000588821	6.80883e-05	0.000212801	0.000363063	0	0	0	0	0	0	0	0.000425321
K01731	0.000119085	4.12694e-05	0.000193212	0.000219984	0	0	0	0	0	0.000192909	0	6.43846e-05
K01733	0.000516573	0.000418005	0.00102604	0.000454831	0.000390802	0.000938028	0	0	0	0.00139453	0.000735477	0.0011187
K01734	0.000378034	0.000394362	0.00123647	0.000300642	0.000575978	0.0010514	0.00829415	0	0	0.000612045	0.000404388	0.00082307
K01735	0.000625459	0.000578691	0.000678377	0.00055105	0.000631674	0.00151987	0.0015196	0	0	0.000337668	0.000668087	0.00056491
K01736	0.000208094	0.000794198	0.00124134	0.000385006	0.000472858	0.000189618	0	0.00151216	0	0.000337033	0.000444551	0.000902146
K01737	0	0.00014735	0.000462367	0.00067413	0	0.000788899	0	0.00309469	0	0	0	0.000692359
K01738	0	0.000562699	0.000502779	0.000367457	0.00122902	0.000423105	0	0	0	0.000750219	0.00024745	0.00138151
K01739	0	0	0.000106876	5.20971e-05	0	0	0	0	0	0	0	0
K01740	0.000369937	0.000513255	0.00110261	0.000293214	0.000979957	0.000840772	0.00269512	0	0.0015417	0.000299594	0.000592605	0.00110194
K01744	0.000504718	0.00035005	0.000273374	0.000444362	0.000254522	0.00030538	0	0	0.000700963	0	0.000179644	0.000728613
K01745	0.000316715	5.49077e-05	0.000428732	4.1819e-05	0.000478984	0.000287158	0	0	0	0	0.000338155	0.000428525
K01746	0	0.000107638	0	0	0.000235479	0	0	0	0	0	0	0
K01749	0	0.000160647	0	0.000305978	0	0.000211386	0	0	0	0	0	0
K01750	0	0	0	5.89924e-05	0	0	0	0	0	0	0	0
K01751	0	0.000134965	0.00031635	0.000308425	0	0	0	0	0	0.000315076	0	0
K01752	0.00134051	0.000664288	0.000830387	0.000809615	0.00115977	0.000174209	0.00139534	0	0.0015963	0.00155086	0.000409048	0.000414929
K01753	0.000721051	0.00068773	0.000488364	0.00052384	0	0	0	0	0.00300475	0.000875925	0.000385004	0
K01754	0.000565793	0.000457932	0.000919936	0.000697634	0.000285516	0.000343033	0	0	0.000786014	0.00030547	0.000201417	0
K01755	0.000348899	0.000242	0.000661544	0.00032257	0.000395958	0.000316849	0.00127066	0.00126657	0	0.00113025	0.000186285	0.000755629
K01756	0.000693324	0.000420779	0.000375589	0.00018314	0.000655674	0.000472173	0.00126249	0.00125841	0	0.000280752	0.000185089	0.000563072
K01759	0.000813603	0.000424532	0.000221956	0	0.00124083	0.00189125	0	0	0	0.00065858	0.000870538	0.000664777
K01760	0.000193962	6.72844e-05	0.00010514	0.000666292	0	0	0	0	0	0	0.000207156	0
K01761	0	0	0	5.17187e-05	0	0	0	0	0	0	0	0
K01766	0.000386103	0.000133935	0.000104643	0.000561129	0	0	0	0	0	0	0.000206182	0.000104576
K01768	0.000725547	0.000126122	0.000395332	9.61431e-05	0.000276221	0.000335794	0	0	0	0	0	0.000789531
K01770	0	0.000472854	0.000370394	0.000450526	0	0.000942309	0	0	0	0	0	0.000369902
K01771	0	0	0.000114485	0	0.000319813	0.000192408	0	0	0	0	0	0
K01772	0	7.96637e-05	0	0.000364155	0	0	0	0	0	0.000371753	0.00024523	0.00012446
K01775	0.00130224	0.000516218	0.00100818	0.000638967	0.00168966	0.00118399	0.00406605	0	0.0015506	0.000301318	0.000794698	0.00120907
K01776	0.000516381	0	0.000420693	0.00047811	0.000783582	0.0011823	0	0	0	0	0.00110362	0.000140098
K01777	0	7.70083e-05	0	0	0	0	0	0	0	0	0	0
K01778	0	0.000352592	0.000275773	0.000268653	0.000577853	0.000697309	0	0.00369453	0	0	0.000271318	0.000413276
K01779	0	0.000195528	0	0.000521493	0	0	0	0	0	0	0	0.000152841
K01780	0	0	0	0	0.000156195	0	0	0	0	0	0	0
K01782	0	0.000249999	0.00013005	0.000190373	0	0	0	0	0	0	0.000256651	0
K01783	0	0.000828687	0.000810807	0.000710472	0.0011328	0.000822643	0	0.00217202	0.00124477	0.00048288	0.000956317	0.00129582
K01784	0.00201198	0.00155159	0.000242579	0.00082744	0.00220242	0.00265229	0.00325982	0.00487544	0.000932164	0.000362059	0.000955281	0.00109075
K01785	0.00124713	0.000504816	0.0012399	0.000714187	0.00204668	0.00189396	0	0	0.00086651	0.000673292	0.000444039	0.00168957
K01786	0.000575198	9.98886e-05	0.000156344	0.000228361	0.000218425	0.000528358	0	0	0	0.000465721	0	0.000156175
K01787	0.000588496	0.000476354	0.000212683	5.18374e-05	0.000594098	0.000357069	0	0	0.000817643	0.000635444	0	0.000743899
K01788	0.000289465	0.000100539	0	7.66166e-05	0	0	0	0	0	0	0	0
K01789	0.000220388	0	0	0	0	0	0	0	0	0	0	0
K01790	0.000330641	0.000114903	0.000719922	0.000437891	0.00100592	0.0012202	0	0.00482066	0	0	0	0.000898747
K01791	0.000808019	0.000630735	0.00109526	0.000373701	0.00244761	0.0012877	0.00147217	0.00146768	0.000842053	0.000981527	0.00021576	0.000656708
K01792	0	0	0	0.00012872	0	0	0	0	0	0	0.000260018	0
K01795	0.000222677	0.000463647	0.000241623	0.000647575	0.000337497	0.000609616	0.0016235	0	0	0	0	0.000482868
K01802	0	0.000337245	0.00123243	0.000342717	0.000491999	0.00238604	0.00236341	0	0	0.00104767	0.00207542	0.00193426
K01803	0.000820978	0.000570179	0.000148703	0.00115861	0.000623222	0.0012551	0	0	0	0.000443161	0.000292474	0.000742758
K01804	0.000650792	0.000169248	0.000176217	0.000128905	0.000246093	0.000295157	0	0.00118089	0.000677821	0	0.000694874	0.000264192
K01805	0.000358764	0.000248859	0.000680351	0.000379107	0.000678701	0.000325969	0	0	0.000747507	0	0	0.000874229
K01807	0.0005863	0.000305472	0.000159389	0.000543178	0.000668049	0	0	0	0	0	0.000313358	0
K01808	0.000371304	0.000387307	0.000202367	0.000885766	0.000282797	0.00103197	0	0	0	0.000601157	0.000397165	0.00101034
K01809	0.00105501	0.000366059	0.000572181	0.00044618	0.00111887	0.0015386	0.00153802	0	0.00175934	0.00205045	0.000676164	0.000686118
K01810	0.000800297	0.000554991	0.00034669	0.000634045	0.0006052	0.000725734	0.00116551	0.00116166	0.000666803	0.00129631	0.000170897	0.00043315
K01811	0.000904302	0.00105761	0.00134469	0.00101413	0.00102415	0.00112228	0.000822344	0.00163879	0.000941189	0.000549348	0.0008445	0.00122211
K01812	0.000170369	0.00035449	0.000369136	0.000225001	0.000773284	0	0.00248167	0	0.000709856	0.000551911	0.000545762	9.22344e-05
K01813	0.000369086	0.000576081	0.000600031	0.000828855	0.00013967	0.000838803	0.00134445	0.0013402	0.00076907	0.000896714	0	0.000399779
K01814	0	0.000288966	0.000150735	0.000293596	0.000631745	0.000254516	0	0	0	0.000449162	0	0.000451737
K01815	0.000251621	0.000349407	0.000819812	0.00033278	0.000763475	0.00092116	0	0.00183052	0.00209925	0.000814984	0.00053774	0.000819061
K01816	0	9.25439e-05	0	0.00119878	0	0	0	0	0	0	0	0
K01817	0.000307474	0.000213639	0	0	0.000467355	0.00141504	0	0.0022401	0	0	0.00032871	0.000501163
K01818	0	0.000200962	0.000156879	0.000306096	0.000438149	0.000262442	0	0.00105139	0.000603611	0.000469503	0.000464145	0.000156813
K01821	0	0	0	0	0.000392366	0	0	0	0	0.000829821	0.000549073	0
K01822	0	0.000145796	0.000228728	0	0	0	0	0	0	0.000678397	0	0.000228339
K01823	0	0.000351131	0.000183354	0.000446062	0	0	0	0	0	0.000545295	0	0.000183113
K01825	0	0.000325704	0.000190602	0.000372029	0	0	0	0	0	0.000190313	0.00012539	0
K01826	0.000415553	0	0	0	0	0	0	0	0	0	0	0
K01828	0	0	0	0	0	0	0.00229659	0	0	0	0	0
K01834	0.00151632	0.00180397	0.00094001	0.000687145	0.00262595	0.00237065	0	0.00157444	0.00451576	0.000701661	0.000694189	0.00187861
K01835	0	0.000524833	0.000245851	0.000279799	0.000228885	0.000960091	0.00110211	0	0.000630563	0	0.000646468	0.000163827
K01838	0	0.000208666	0.000326675	7.95115e-05	0.000228204	0.000276245	0	0	0	0	0	0
K01839	0	6.72161e-05	0.000105033	0.000256006	0	0.000528925	0	0.00140752	0	0.000313837	0.000620838	0
K01840	0.000937328	0.000433325	0.00135335	0.00037128	0.00165371	0.00212418	0.00227496	0	0.00130156	0.000759144	0.00116756	0.00169089
K01841	0	0	9.8426e-05	0	0.00082478	0	0	0	0	0	0.000387961	0
K01843	0.000141874	0.000147545	0.000383912	3.74552e-05	0.000428888	0.000385264	0	0	0	0.000229815	0.000151457	0.000460507
K01845	0	0.000314248	0	0.000430852	0	0	0	0	0.00302055	0.000880518	0.00058054	9.81303e-05
K01846	0	0.000262247	0	0	0.000287259	0	0	0	0	0	0	0
K01847	0.000246634	0.000213692	0.000800417	0.00029291	0.00102453	0.000445669	0	0	0.000513464	0.000399527	0.000394875	0.000866841
K01848	0	0	0.000176714	0.000172357	0	0	0	0	0	0.000264274	0.000174206	0
K01849	0	0.000140208	0	0.0001069	0	0	0	0	0	0	0	0
K01850	0	0	0.000164631	0.000240417	0.000460028	0.00027848	0	0	0.00126364	0	0.000647191	0
K01854	0.000194771	0.000135132	0.000527905	0.000154403	0.000442386	0.000886205	0	0.00141486	0	0.00063093	0.000208021	0.000527561
K01858	0.000180139	6.24777e-05	9.76053e-05	9.51779e-05	0.000545265	0.000818422	0	0	0	0	0	0.000390193
K01865	0	0	0.000136974	0	0	0	0	0	0	0	0	0
K01866	0.00167183	0.000322159	0.000704676	0.000294472	0.000562385	0.000506661	0	0	0.000774153	0.000601748	0	0.00110667
K01867	0.000662516	0.000536442	0.000838648	0.00023353	0.000502034	0.00080596	0.0048301	0	0	0	0.000943659	0.000957715
K01868	0.000662683	0.000229697	0.000143417	0.000244891	0.000700938	0.000479431	0	0	0	0.000429389	0.000424432	0.000501778
K01869	0.00133855	0.000606488	0.000556591	0.000244484	0.000544007	0.000649889	0.00074892	0.00074619	0.000428601	0.000333607	0.000329651	0.000333879
K01870	0.000448147	0.000186298	0.000339013	0.000496462	0.000405716	0.000484255	0.000651747	0.00064932	0	0.00043561	0.000191281	0.000532646
K01872	0.000407301	0.000317521	0.000550407	0.000295499	0.000614813	0.000550816	0.00148122	0	0.000847695	0.000824783	0.000543328	0.000495257
K01873	0.000682428	0.000270208	0.000316141	0.000437202	0.000735686	0.000702847	0	0.00141281	0.000405775	0.000789672	0.000312105	0.000526796
K01874	0.000519923	0.000585675	0.000914163	0.000548933	0.00117833	0.00105765	0	0	0.00108253	0.000210555	0.000138746	0.000702955
K01875	0.000737597	0.000383754	0.00029978	0.000146154	0.000558242	0.000838138	0	0	0	0.000298672	0.000984631	0.000599199
K01876	0.000422375	0.000585671	0.000457165	0.000260182	0.000638402	0.00140171	0	0	0	0.000456125	0.000450899	0.000533145
K01878	0.000241113	0.000167385	0.000130887	0.00025506	0	0	0	0	0	0	0.000515237	0.000130774
K01879	0.000495849	4.29625e-05	6.70518e-05	0.000229014	9.36288e-05	0	0	0.000898839	0.000516156	0	0.000132315	0
K01880	0.000333915	0.000289481	0.000180854	0.000220483	0.00101029	0.000303014	0.00121591	0.00242388	0	0.000270432	0	0.000813417
K01881	0.000460813	0.000372794	0.000665285	0.000405604	0.0010452	0.000974421	0	0.00111463	0	0.00024881	0.000327992	0.000332489
K01883	0.00016948	0.000646503	0.000550803	0.00035812	0.00141026	0.000769176	0	0.00123034	0	0.000274517	0.000542912	0.00064226
K01885	0.000339227	0.000352915	0.000734983	0.000492802	0.000384918	0.000923748	0	0	0.0014134	0.00109893	0.000181113	0.000459118
K01886	0.000293574	0.000356217	0.000556172	0.000232534	0.00033286	0.00119641	0	0	0	0.000237771	0.000156708	0.000238257
K01887	0.000434868	0.000351766	0.000549205	0.000497523	0.00076694	0.000131252	0	0	0	0.000704419	0.000464253	0.000705823
K01889	0.00132058	7.63761e-05	0.000358204	0.000290927	0.000833888	0.00100399	0.00320919	0	0.000917703	0	0.00047024	0.000357929
K01890	0.000443993	0.000230778	0.000300079	0.000410035	0.000670405	0.000600986	0.00161495	0.00080457	0.000924181	0.000179813	0.000473857	0.000660001
K01892	0.000549045	0.000317389	0.000495863	0.000193405	0.000554026	0.000665385	0.00133328	0.00132906	0	0.000592863	0	0.000396454
K01893	0.000171695	0.000178628	0.000837055	0.000498867	0.00103912	0.00124704	0.00125053	0	0.00214618	0.000278102	0.000366677	0.000557733
K01894	0.000238295	0.000165422	0.000129346	0.000189049	0	0	0	0	0	0	0.000254601	0
K01895	0.000283995	0.000344572	0.000384247	0.000299903	0.000751211	0.00051414	0	0.00103009	0	0	0.000454766	0.000537727
K01896	0	4.96893e-05	0	0	0	0	0	0	0	0	0	0
K01897	0.00169876	0.000932401	0.00137904	0.000710086	0.00235369	0.00128136	0	0.00102693	0.00294795	0.000917246	0.00105787	0.00137848
K01902	0	0.00042653	0	0.00110493	0.000186376	0	0	0.00178752	0	0.000397985	0.00026258	0.000133303
K01903	0.00019853	0.00068873	0.000215262	0.000524644	0.000300653	0	0	0	0	0	0.000212043	0
K01905	0	0	0	0	0	0	0	0	0	0	0	0.000156407
K01908	0	0.00046511	0	0.00014168	0	0	0	0	0	0.000652082	0.000286474	0
K01910	0.000210774	0.000219397	0	0.000222848	0	0	0	0	0.000878719	0.000341372	0	0.000114229
K01911	0	0.000318552	0.000298612	0.0003397	0.000417048	0.000166966	0	0.00133394	0.000765482	0.000297515	0.000196161	0.000298432
K01912	0.00108628	0.000313967	0.0008829	0.000143489	0.000548031	0.000493574	0.00263777	0.00131469	0	0.000293244	0.00135338	0.00127455
K01913	0	5.00986e-05	0	0	0	0	0	0	0	0.00023409	0	0
K01914	0.00155498	0.000462526	0.000241036	0.000469823	0.000673354	0.000405409	0	0	0.000926255	0.000359772	0.000474616	0.000481697
K01915	0.00116054	0.000704076	0.00172741	0.000727712	0.00109648	0.00302116	0.00105603	0.0021049	0.00060422	0.000704963	0.00123897	0.00125577
K01916	0	0.000445071	0.000278495	0.00033912	0	0	0	0	0	0	0.000273981	0
K01917	0	0	0	5.13618e-05	0.000294315	0.00035374	0	0	0	0	0	0.000315884
K01918	0.000502898	0.000349167	0.000955789	0.000532083	0.000762949	0.000460258	0.00366864	0	0	0.000407214	0.000268686	0.000409249
K01919	0.000139342	0.00019321	0.000226219	0.000147141	0.0001053	0	0	0.00101076	0	0	0	0
K01920	0.000463576	0.000321782	0	0.000306444	0	0	0	0	0	0	0.000247635	0.000125686
K01921	0.000442512	0.000537459	0.00024007	0.000818905	0.000167663	0.000201879	0.00161309	0.00160835	0	0.000716681	0.000472723	0.00059971
K01923	0.000533852	0.000834151	0.000725071	0.000353116	0.00182325	0.000734029	0.00389565	0.00194264	0	0.000432264	0.000285262	0.000144871
K01924	0.000171107	0.000296692	0.000556117	0.000361567	0.000388328	0.000776685	0	0.0012422	0.00071294	0.000277151	0.00018271	0.000648451
K01925	0.000351917	0.000305123	0.000571969	0	0.000665672	0.000958914	0.00128169	0	0.000733205	0.000285006	0.000187898	0.00066692
K01926	0	0.000209453	0	7.98118e-05	0.000687211	0.000277315	0	0	0	0	0	0.000327537
K01928	0.000497823	0.000632972	0.000269621	0.000131482	0.000502051	0.00105398	0	0	0.000691364	0.000537573	0.000354372	0.000449135
K01929	0.00102462	0.00065143	0.00083252	0.000360851	0.00245453	0.000930151	0.00248753	0	0.000711529	0	0.000547047	0.00147924
K01930	0	0	0	0	0	0.000138176	0	0	0	0	0	0
K01932	0	5.59629e-05	0	0	0	0	0	0	0	0	0	0
K01933	0.000641276	0.000370854	0.000231882	0.000621542	0.000485823	0.000389783	0.0015582	0	0	0.000692408	0.000456676	0.00023171
K01934	0.000655034	0.000569062	0.000713052	0.000346984	0.00124539	0.00151035	0	0.00238736	0	0.00106063	0.000350197	0.000712147
K01935	0.00117212	0.00122138	0.00127458	0.000387824	0.000890361	0.000269315	0.00213941	0.00213405	0	0.000474508	0.00125291	0.000636585
K01937	0.000152767	0.000211862	0.000330821	0.000645419	0.000230994	0.000969028	0	0.00110853	0.000636356	0.000494909	0.000815503	0.000248002
K01938	0.000594489	0.000103051	0.000241354	0.000156966	0.000898783	0.000673105	0.00108198	0.00107834	0	0	0.00031734	0.000321664
K01939	0.000366192	0.000508047	0.000496083	0.000435354	0.000277136	0.00166421	0	0.00132965	0.000763025	0.000889687	0.000391064	0.000495787
K01940	0.000374984	0.000195103	0.000203225	0.000346766	0.000283832	0.000340984	0	0	0.000781394	0.00030368	0	0.000304649
K01941	7.51425e-05	2.60261e-05	0	0	0	0	0	0	0	0	0	0
K01945	0.000183484	0.000254564	0.000497141	0.000290854	0.000972047	0.00100068	0	0	0.000764647	0.000297191	0.00078379	0.000894318
K01950	0.000262898	0.000182247	0.000497825	0.000138787	0.000595852	0.000950891	0.000956635	0	0.000547389	0.000425867	0.000561261	0.000497647
K01951	0.000648174	0.000730451	0.000614265	0.000770312	0.00159313	0.0011758	0	0	0.000675088	0.000787426	0.000519055	0.00149104
K01952	0.000574907	0.000298671	0.000504525	0.000341084	0.000704387	0.000322985	0	0	0	0.000232852	0.000230014	0.000659709
K01953	0.000568883	0.00044372	0.000538796	0.000413017	0.000644913	0.0012874	0	0	0	0.000230377	0.000303655	0.00100021
K01955	0.000437613	0.000636697	0.000945777	0.000530942	0.00112243	0.000787954	0	0.000634021	0.000728475	0.000708953	0.000933905	0.00108748
K01956	0.000819721	0.000568794	0.000333367	0.000433294	0.000931239	0.000186676	0	0	0	0	0.00021889	0.000333134
K01958	7.88512e-05	8.19358e-05	0	0	5.94662e-05	0	0	0	0.00032811	0.000127745	8.41315e-05	0
K01959	0.000487919	0	0	0	0.000246004	0	0	0	0.000677577	0	0	0.000176065
K01960	0.000555486	0.000336973	0.000751506	0.000109982	0.00104942	0.00100533	0.0010108	0.00100733	0.000578359	0.000224953	0.000296495	0.0014273
K01961	0.000865374	6.00222e-05	0.000937576	0.000411455	0.000654699	0.000157154	0	0	0.000721159	0.00084101	0.000369629	0.00046853
K01962	0.000219571	0	0	0.000174138	0.000166377	0.000801233	0	0	0	0	0.000234558	0
K01963	0.00090425	7.84527e-05	0	0.000119538	0.000171333	0.000619095	0	0	0	0	0.000483013	0
K01965	0	0	0.000137523	0	9.60172e-05	0	0	0	0	0	0	0
K01966	0.000470282	0.000217412	0.000763898	0.000124188	0.00142239	0.000568433	0	0.00113762	0.000653029	0.000253921	0.000836851	0.000848373
K01971	0	0.000176219	0	0	0	0	0	0	0	0	0	0
K01972	0.00077904	0.000585039	0.000702438	0.000822505	0.000980877	0.000586937	0	0.000941601	0.000540675	0.000841309	0.00166315	0.000561753
K01974	0.000672412	0.00031113	0.000364826	0.00029629	0	0	0	0	0	0	0.000718337	0
K01975	0	0	0	0.000182146	0	0	0	0	0	0	0	0
K01989	0	0	0.000483419	5.88916e-05	0.000168809	0.00081312	0	0	0.000928835	0	0	0
K01990	0.00152228	0.00196201	0.0024773	0.00126474	0.00263636	0.00357027	0.00475608	0	0.00453358	0.00246547	0.00302001	0.0025933
K01991	0.0004639	0.000885523	0.000755267	0.000613318	0.00140664	0.000423731	0	0	0.000967294	0.000375652	0.00123904	0.000880418
K01992	0.00232672	0.00209958	0.00265171	0.00092285	0.00405678	0.00276302	0.0016967	0.00169184	0.00194063	0.00150728	0.00248581	0.00315419
K01993	0.000447952	0.000932717	0.000972165	0.00047372	0.00135792	0.000817668	0.00326602	0.00162824	0	0.000362743	0.000717818	0.0014571
K01995	0	0.00026958	0.000281153	0.000342346	0	0.000237053	0	0	0	0.000838294	0.000276581	0.000140443
K01996	0	0.000296474	0	0.000225925	0.000216085	0	0.00415427	0	0	0	0.000304139	0
K01997	0.000236078	0.000163878	0.000128134	6.24278e-05	0	0	0	0	0	0.000382334	0	0
K01998	0.00019913	0.000345408	0.000215916	0.000368364	0.000150784	0	0	0.00144669	0.000830035	0.000322521	0.000212685	0.000215771
K01999	0.000200624	0.000835216	0.000217546	0.000795295	0.000151923	0.000730697	0	0	0	0.00032494	0.000214283	0
K02000	0.000192771	0.000334351	0.000522452	0.000254687	0.000437813	0.000526156	0	0	0.00160691	0	0.000205882	0.000208846
K02001	0.000643142	0.000743873	0.000465122	0.000396682	0.000324831	0.000195471	0	0.0015581	0	0	0.000458007	0.000580971
K02002	0.00044265	0.000307215	0.000600363	0.000117023	0	0.000403887	0.0016136	0.00160886	0	0.000358452	0.000472871	0.000719877
K02003	0.00318118	0.00184093	0.00259224	0.00133261	0.00442603	0.00558798	0.0116065	0.00771697	0.00331817	0.00214653	0.00311634	0.00215808
K02004	0.00456497	0.00232931	0.00548763	0.00143913	0.00737544	0.00767877	0.0055365	0.00459759	0.00844821	0.00308118	0.00243634	0.00473149
K02005	0.00230352	0.000599293	0.00145667	0.00020289	0.00305172	0.00227023	0.00279738	0.00418301	0	0.000310914	0.00123008	0.00176769
K02006	0.00121854	0.00105688	0.000880944	0.000429388	0.000769014	0.00166469	0.00148011	0	0.000846587	0.000328931	0.000650763	0.000330126
K02008	0.000543417	0.0007548	0.000295268	0.000431367	0.000206246	0.000996723	0	0	0	0.00132001	0.000580769	0.000147485
K02010	0	0.000149388	0	0	0.000163088	0	0	0	0	0	0.000229947	0
K02011	0.00013463	0.000139998	0	0	0	0	0	0	0	0	0	0
K02012	0.000208115	0	0	0	0	0.000189638	0	0	0	0	0	0
K02013	0.00100735	0.00174854	0.00287183	0.00166534	0.00171931	0.00253543	0	0.00183211	0.00105053	0.00122353	0.00107641	0.0019128
K02014	0.00368911	0.00383543	0.00502008	0.00411404	0.0048529	0.00290179	0.00259754	0.00431387	0.00346831	0.00347	0.0022863	0.00418214
K02015	0.00144194	0.00214405	0.00256913	0.0027766	0.000780077	0.00075065	0.00300269	0.00299359	0.000858718	0.00133452	0.00110013	0.00167434
K02016	0.00132315	0.00168356	0.00239272	0.00303156	0.00133684	0.00160958	0	0	0.000919499	0.00107147	0.00188464	0.0027495
K02017	0	0.000370886	0.000115951	0.000395561	0	0	0	0	0	0	0	0
K02018	0.000213658	0.000222407	0.000115886	0.000112954	0	0.000194797	0	0	0	0	0	0
K02019	0.000265006	0.000460073	0	0.000420677	0	0	0	0	0	0.000429157	0	0
K02020	0	9.15009e-05	0.000429467	0.000348605	0.000199984	0.000241482	0	0	0	0	0	0
K02022	0.00038464	0.000266853	0.000312733	0.000406543	0.000145594	0	0	0	0.000801571	0.000622993	0.000205399	0.000520889
K02023	0	7.16438e-05	0.000111977	0	0	0	0	0	0	0	0	0
K02024	0.000339522	0.000470964	9.19532e-05	0.000448393	0	0	0	0	0	0.000274971	0.000181271	9.1904e-05
K02025	0.000472661	0.000902298	0.00115445	0.000812433	0.000537533	0.00259154	0.00172351	0	0.00197125	0	0.000252498	0.000512656
K02026	0.00098243	0.000255772	0.000800072	0.000649586	0.000745078	0.0026958	0	0	0	0	0.000524861	0.000399681
K02027	0.000169161	0.000469295	0.000641384	0.000402122	0.000127962	0.00092124	0	0.001228	0	0.000821998	0.000541886	0.000457887
K02028	0.000799042	0.000647372	0.000578789	0.000281877	0.00060642	0.00122066	0	0	0	0	0.000569283	0.000433665
K02029	0.000222319	0.0001543	0.000603078	0.000117551	0.000168475	0.00162297	0	0	0.000927003	0.000360062	0	0
K02030	0.000590709	0.000273229	0.000747205	0.000104066	0.000596347	0.000716877	0.00143485	0	0.000820727	0.000318916	0.000420604	0.000213346
K02031	0.00169132	0.00183388	0.00103195	0.00117352	0	0.000385418	0	0.00153642	0	0.00136964	0.000451659	0.000229156
K02032	0.00106712	0.00177731	0.000694549	0.00135396	0	0.000583739	0	0	0.000889799	0.00172831	0.000911919	0.000231346
K02033	0.00114123	0.000950553	0.000495415	0.000844879	0.000346002	0.00104202	0	0	0	0.000369656	0.000975375	0.000371261
K02034	0.00119471	0.00124404	0.000518799	0.00132695	0.000181173	0.000655217	0	0	0.0019931	0.00116091	0.000765881	0
K02035	0.00168044	0.00195972	0.00124058	0.00254134	0.000346491	0.000138433	0	0	0.00127271	0.00321691	0.000978604	0.000909342
K02036	0	0.000280886	0.000293001	0.000142689	0.0010233	0	0	0.00196252	0.00112508	0.000436655	0	0.000292708
K02037	0.000689166	0.000478359	0.00074796	0.000242961	0.000348257	0.000209783	0	0	0	0.000372045	0	0.000373676
K02038	0.000230467	0.000319943	0.000500269	0.00030469	0.00069879	0.000420958	0	0.00335142	0	0.00186625	0	0.000374895
K02039	0	0.000100363	0.000471273	0.000458894	0.000658409	0.000530933	0	0	0	0	0	0.00062768
K02040	0.000658976	0.000914686	0.000834137	0.000464554	0.000499331	0.000601169	0	0.00159667	0.00183175	0.000355755	0.000703956	0.000238142
K02041	0	0.000278013	0.000144995	0.000282455	0	0	0	0	0	0.000432206	0	0
K02042	0	0.000179238	0	6.82854e-05	0	0	0	0	0	0	0	0
K02043	0.000280361	0.000194731	0	0.00014839	0	0	0	0	0	0	0.000299654	0
K02044	0	0.000229434	0.000119561	0.000349578	0	0	0	0	0	0.000356936	0	0.000119469
K02045	0	7.27876e-05	0.000227542	5.5449e-05	0	0.00019119	0.0015291	0.0015245	0	0	0.000224083	0.000113689
K02046	0.000253119	8.78734e-05	0	0.000133908	0.000192015	0	0	0	0	0	0	0.000137328
K02047	0.000242459	0.000252483	0.000131623	0.000128245	0	0.000443399	0	0	0	0	0	0
K02048	0	0.000306688	0.000239732	0.000642522	0.000167427	0.000403181	0	0	0	0	0	0.000119773
K02049	0.000270681	0.00122189	0.000294142	0.000644592	0.000410918	0	0	0	0	0.000438341	0.000289284	0.000146923
K02050	0.000519305	0.000270448	0.000705157	0.000618211	0.000394029	0	0	0	0	0.000420492	0	0.000140897
K02051	0	0.000926628	0.000482897	0.000705938	0.00050588	0.00121834	0	0	0	0.000360384	0.000237712	0.00024126
K02052	0	0.000229801	0	0.000116713	0	0.000201399	0	0	0.0009204	0	0	0.000239322
K02053	0	9.14742e-05	0	0.000278803	0	0	0	0	0	0	0.000844632	0
K02054	0.000233337	0.00032394	0	0.0001234	0	0	0	0	0.000973099	0.000755794	0.000249294	0
K02055	0.000203563	0.000494366	0.000441506	0.000268996	0	0.000185405	0	0	0.000848568	0.000329698	0.000217428	0.0002206
K02056	0.000484953	0.0014013	0.000437693	0.00102459	0.00012225	0.000439841	0	0	0.000673449	0.00209472	0.000517797	8.74951e-05
K02057	0.00111202	0.00192948	0.000361985	0.00129355	0.000842697	0.0008118	0	0.00161674	0.00185471	0.00108059	0.00095036	0.000723406
K02058	0.000447468	0.000465853	0.000364166	0.000236604	0.000169555	0	0	0	0	0	0.000478028	0.000121293
K02062	0	0.000299822	0.000312853	0.00022848	0.00021854	0	0	0	0	0	0.00030757	0
K02063	0.000153193	0.000212453	8.29368e-05	0.000161806	0	0	0	0	0	0.000248144	0.000163556	8.28987e-05
K02064	0	0.000235117	0	0.000298538	0	0	0	0	0	0	0.000482518	0.000122437
K02065	0.000267493	0.000185762	0.000581299	0.000283095	0.00101509	0.000735631	0.00195198	0	0	0	0.000571738	0.000145181
K02066	0.000541421	0.000282006	0.000441262	0.000358146	0.000410963	0.000744721	0	0.00197037	0	0	0	0.00014694
K02067	0	0.000276783	0	0	0	0	0	0	0	0.000430302	0.000283963	0
K02068	0	0.000616985	0.000160973	0.000313461	0.000449796	0	0	0	0	0	0.000316452	0
K02069	0.000266747	0.000185242	0.000144916	0.000494029	0.000202446	0.000244508	0	0	0	0.000863948	0.00028507	0.00043432
K02071	0.000220145	0.000152786	0.000238856	0	0	0	0	0	0	0	0	0
K02072	0	0	0	7.91942e-05	0.000227289	0	0	0	0	0	0	0
K02073	0.000771428	0.00053565	0.000418972	0.000748254	0	0.00047095	0	0.00187096	0.00107274	0.000416429	0.00109913	0.000139526
K02074	0.00109654	0.000190391	0.000297927	7.25394e-05	0.000832418	0.000251467	0	0	0	0	0.000585966	0.000297623
K02075	0.000520992	0.000452216	0.000424479	0.000206742	0.00059298	0.000238627	0	0	0.00108678	0	0.000278374	0.000424073
K02077	0.000233496	0	0.000253446	6.17423e-05	0.000177012	0.000426622	0	0	0.000973764	0.000378154	0.000249464	0.00050647
K02078	0.000514951	0.00107632	0.00169141	0	0.00236474	0.00145257	0	0	0	0.000833468	0	0.00196908
K02079	0.000208146	0.000433308	0.000112877	0.000550147	0	0	0	0	0	0	0.000222331	0.000225593
K02080	0.000273321	0.000379647	0.000148518	0.000361616	0	0	0	0	0	0.000442613	0.000292112	0.000148367
K02081	0.000262268	0.000364242	0.000284926	0.000902005	0	0.000240293	0	0	0	0.000424724	0.000560544	0.000142326
K02082	0	0.000207382	0.00021606	0.000421267	0	0.000181409	0	0	0.00249176	0.000322734	0.000425651	0.000215915
K02083	0	0.000393013	0.000204692	0.000399157	0	0	0	0	0	0	0.000201674	0.000204564
K02099	0.000245978	0.000426932	0	0.000325285	0	0.000224997	0.00179421	0	0	0.000398358	0.000262827	0.000133429
K02100	0	0.000118036	0	0.000314661	0.000128741	0	0.00123949	0	0	0	0	0
K02103	0	0	0.000112875	0	0	0.000189663	0	0	0	0	0.000222327	0
K02106	0.000358118	0.000434717	9.70171e-05	0.00033112	0	0	0	0	0	0.000580052	0.000191214	0
K02108	0.000748952	0.000346662	0.000406672	0.000132065	0	0.000913766	0.00182113	0	0	0.000404303	0	0.000677172
K02109	0.000355501	0.000247164	0.00019366	0.000376815	0.000270616	0.000328818	0	0	0	0	0.000760421	0.000193389
K02110	0	0	0	0.000135893	0	0.000480703	0	0	0	0	0	0
K02111	0	0.000163591	8.51553e-05	0.000124594	0	0.000285157	0	0	0	0.000509495	0.000167916	0.000425573
K02112	0	5.91487e-05	0.000461945	0.000270308	0.000645137	0.000309666	0.00372673	0.00123822	0	0.000276267	0.000182127	0.000923392
K02113	0	0.000117805	0.000369106	0.000179587	0.000257877	0	0	0	0	0	0.000362463	0.000184309
K02114	0	0.000303335	0.000238009	0.000115653	0.000332673	0	0	0	0	0	0.000466449	0.000237586
K02115	0.000975064	0.000253848	0.000264676	0.000193408	0.000554584	0.000222924	0	0	0	0.000394778	0.000781377	0.000396665
K02116	0	0.000286962	0	0	0	0	0	0	0	0	0	0
K02117	0	0.000242291	0.0001513	0.000147616	0.00010564	0.000506038	0	0	0	0.000226441	0.00029846	0.00052934
K02118	0	6.03707e-05	0.000471518	0.000137948	0.000131703	0.00015808	0	0.00126386	0	0	0	0.000282753
K02119	0	7.66055e-05	0	5.83603e-05	0	0	0	0	0	0.00035753	0	0
K02120	0	0	0.00017134	8.33912e-05	0	0	0	0	0	0.000509933	0.000336692	0.000342266
K02121	0.000319164	0	0.000521015	8.45212e-05	0.000485314	0	0	0	0	0	0	0
K02122	0	0	0.00025016	0	0	0	0	0	0	0.000741017	0	0
K02123	0.000265604	0.000184126	0	7.01094e-05	0.000401342	0.000240202	0.000966507	0	0	0	0.000283522	0.000143653
K02124	0	0.000258719	0.000202773	0	0.000283365	0	0	0	0	0	0	0
K02160	0.00036214	0.000251802	0	0.000191948	0	0.000335185	0	0	0	0.000586332	0.000387333	0.000197035
K02167	0.000319964	0.000111177	0.000174112	0	0	0	0	0	0	0	0	0
K02168	0.000129821	0.000269979	0.000140467	0	0	0	0	0	0	0.000420594	0.000277151	0.000140418
K02169	0.000527679	9.16081e-05	0.000286648	0.000209408	0.00120132	0.000241772	0	0.00192002	0	0	0.000845867	0.000286369
K02170	0	0.000280543	0.00014632	0.000356285	0	0	0	0	0	0.000436123	0	0
K02172	0	0	0	0	0	0.000256402	0	0	0	0	0	0
K02173	0	0.000198059	0	0	0	0	0	0	0	0	0	0.000309654
K02182	0	5.44492e-05	8.50284e-05	0.000456164	0.000118743	0	0	0	0	0.000508739	0.000167666	0
K02188	0.000182167	0.000126366	0.000493553	0.000192506	0.000551444	0.000993369	0	0.00132287	0	0.000295059	0.000194539	0.00138113
K02189	0	0	0	0	0	0.000377423	0	0	0	0	0	0.000112237
K02190	0.000474035	8.22663e-05	0.000257296	0	0.00071881	0	0	0.00517089	0	0	0.000253233	0.000514155
K02191	0	0	0.000173559	0	0	0	0	0	0	0	0	0
K02192	0	0.00019547	0	0.000298273	0	0	0	0	0	0	0	0
K02193	0	0	0.000169327	8.24154e-05	0	0	0	0	0	0	0.000332763	0
K02194	0	0.000103651	0.000324529	0	0	0	0	0	0	0	0	0
K02195	0	0.000129934	0	0.000247432	0	0	0	0.00136031	0	0	0.000200027	0
K02196	0.000545413	0	0	0	0	0	0	0	0	0	0	0
K02197	0	0.000121536	0	9.26414e-05	0	0	0	0	0	0.000566111	0	0
K02198	0.000121588	0.000168553	0.000197289	0.000128354	0	0	0	0.000881571	0	0.000590891	0.000259556	0.000131485
K02199	0	0.000115862	0.000362983	8.83103e-05	0	0	0	0	0	0.000539817	0	0
K02200	0.000429363	0.000372459	0	0.000453989	0	0	0	0	0	0	0	0
K02203	0	0	0	0	0	0.000582138	0	0	0	0	0	0
K02216	0	0	0	0	0	0.00014883	0	0	0	0	0	0
K02217	0.00106297	0.000369512	0.000579036	0.000469449	0.000539419	0.000327689	0	0	0	0	0.000378947	0.000385485
K02221	0	0.000229407	0	0.000174852	0	0	0	0	0	0.000534448	0	0
K02224	0.000344848	5.9796e-05	0.000186806	0	0.000521778	0.000782765	0	0	0	0	0.000184118	0.000373408
K02226	0.000313689	0.000544937	0	8.30634e-05	0	0.00028891	0	0	0	0	0	0
K02227	0	0.000317882	0	0.000242181	0.000173567	0.000418192	0	0	0	0	0.000244637	0.000248316
K02230	0.000349427	9.68145e-05	0.00049061	7.37078e-05	0.000737644	0.000314034	0.000507978	0.000506026	0	0.000226444	0.000372799	0.000566046
K02231	0	0.000815204	0.00018243	0.00035506	0.000254908	0.000927899	0	0	0	0.000542579	0.000358324	0.000182192
K02232	0.000325566	0.000169337	0.000617084	8.5982e-05	0.000492444	0.000590628	0.00118541	0	0	0.000263673	0.000695238	0.000704884
K02233	0.000272736	0.000378833	0.000889184	0.000144336	0.000207034	0.00025015	0	0	0	0.000441668	0.000582971	0.000888283
K02237	0	0.00012646	0.0001982	0.000192803	0	0	0	0	0	0	0	0
K02238	0.00104455	0.000678844	0.000706399	0.000482496	0.000986411	0.00165278	0	0.000946909	0.00108744	0.000634525	0.000139375	0.000564919
K02255	0	0	0.000193269	0	0	0	0	0	0	0	0	0.000192999
K02278	0	0	0	0	0	0.000657489	0	0	0	0	0	0
K02279	0	8.7672e-05	0	0	0	0.000231153	0	0	0	0	0	0
K02280	0	0	0	4.54515e-05	0	0	0	0	0	0	0	0
K02282	0.000195487	0	0	0	0	0	0	0	0	0	0	0
K02283	0	0.000121913	0	0	0	0.00111747	0	0	0.000732387	0	0	0.000285503
K02297	0	0.000241687	0	0.000184133	0	0	0	0	0	0.000751864	0.000247994	0
K02298	0	0.000133232	0.000138635	3.38198e-05	0	0	0	0	0	0	0	0
K02299	0	0	0	0.00016599	0	0	0	0	0	0	0	0
K02300	0	0	0	0.000117965	0	0	0	0	0	0.000719518	0.000951475	0
K02301	0.000241717	0.000167805	0	0.000191776	0	0	0	0	0	0	0.000258265	0
K02302	0.000523229	0.000302431	0.000377939	0.000691064	0	0	0	0	0	0	0	9.44321e-05
K02303	0	9.56662e-05	0	0	0	0.000505483	0	0	0	0	0	0
K02304	0	0	0.000153295	0	0	0.00051785	0	0	0	0	0	0
K02312	0	0	0	4.07028e-05	0	0.000139698	0	0	0	0	0	0
K02313	0.000520165	0.00048105	0.000657499	0.000458003	0.000524714	0.000629777	0	0	0	0	0.00055545	0.000844889
K02314	0.00115578	0.000916078	0.000804801	0.000872157	0.000749293	0.000749022	0	0.00119849	0	0.00133722	0.0001763	0.000804388
K02315	0.00050177	0.000348381	0.000681163	0.000265442	0.000190306	0.000688798	0	0	0.00104654	0.0004063	0	0.000272217
K02316	0.000270416	0.000234334	0.000731599	0.000356913	0.000612969	0.000244612	0.000984064	0	0.000563072	0.000438041	0.000432997	0.000731324
K02317	0	0	0.000185255	0	0	0	0	0	0	0	0	0
K02319	0	0	0	0	0	0.00012324	0	0	0	0	0	0
K02322	0	2.73806e-05	0	0	0	0	0	0	0	0	0	0
K02331	0	0	0	0	1.80089e-05	0	0	0	0	0	0	0
K02334	0.000173679	0.000120465	9.40867e-05	4.58773e-05	0	0.000315425	0	0	0	0	0.000185461	0
K02335	0.000585173	0.000675792	0.000948806	0.000540291	0.00088318	0.000527349	0	0.000706691	0.00202969	0.000631991	0.000728537	0.00063241
K02336	0	3.8457e-05	0.000180019	0.000175702	0	0	0	0	0	0.000179785	0	5.99907e-05
K02337	0.000618336	0.000481884	0.000500979	0.000713387	0.000582874	0.000903686	0	0	0.000321615	0.000626097	0.000412335	0.000751388
K02338	0.000205446	0.000570231	0.000445616	0.000217195	0.000466801	0.000187156	0	0.00149282	0	0.000332747	0.000219443	0.000890608
K02339	0	0	0.000203119	0.000296346	0	0	0	0	0	0	0	0
K02340	0.000877917	0.000837776	0.000476258	0.000116043	0.000997842	0.000400445	0	0.00159536	0.000915124	0	0.00093784	0.00035692
K02341	0.000651567	0.000301458	0.000471255	0.000229656	0.00115191	0.000396174	0.00158331	0	0.00181109	0	0.000928035	0.000353174
K02342	0.000866027	0.000401056	0.000627739	0.000764066	0.000219251	0.000795591	0	0.00210211	0.00361451	0.00186985	0.0024685	0.00078382
K02343	0.000415374	0.000383963	0.000749258	0.000219307	0.000313885	0.000501146	0.00201556	0	0	0.000448566	0.000443417	0.000524276
K02344	0	0	0	0	0	0	0	0	0.00166078	0	0	0
K02345	0	0	0.00115054	0.000418802	0	0	0	0	0	0	0	0
K02346	0.000402677	0.00020955	0.000873302	0.000372464	0.000609871	0.00183338	0.0014673	0	0	0.000326097	0.000645142	0.00065453
K02348	0	0	0	9.9779e-05	0	0	0	0	0	0.000609407	0	0.000204871
K02355	0.00134778	0.00067942	0.000662718	0.000323363	0.000740314	0.000664161	0	0.000888389	0.00153049	0.000396964	0.000392339	0.000596258
K02356	0.0016039	0.000668767	0.000349119	0.000764563	0.00121949	0.00147827	0.00234332	0	0.00133945	0.000519414	0.000342973	0.000697374
K02357	0.000723533	0.000418574	0.00052369	0.000127564	0.00109729	0.000440998	0	0.00175407	0.00201182	0.000781176	0.000257687	0.000784854
K02358	0.000194448	0.000607079	0.000105405	0.000308292	0.000441646	0.000707763	0	0	0	0.000944823	0.000830701	0.000737352
K02361	0.000200855	0.000139363	0.000326697	0.000477728	0.000456297	0.000365777	0	0	0	0.000325314	0.00042906	0.000108825
K02362	0	0.000410281	0.000321127	0.000625331	0	0	0	0	0	0	0	0
K02363	0	0.000105819	0.000247852	0.000282071	0	0.000138284	0	0	0.000635681	0.000494385	0.000325856	8.25796e-05
K02364	0	0.00019591	3.81843e-05	0.000223729	0	0	0	0	0	0.000114554	7.54378e-05	0.000114544
K02371	0	8.05039e-05	0.000251761	0.000122666	0.000879173	0.00021187	0.00338291	0	0	0	0.000495629	0.000377331
K02372	0	0.000365014	0.000713833	0.000417194	0.000997203	0.000240814	0.00383543	0	0	0.000425621	0.00112346	0.0009984
K02377	0.000442522	0.000383908	0.000600188	0.000292473	0.000670668	0.000605652	0	0.00321678	0	0.00143339	0.000236367	0.000839613
K02379	0	8.86748e-05	0	0.000472956	0	0	0	0	0	0	0	0
K02380	0.000235519	0.000163489	0	0.000498236	0	0	0	0	0	0.000381429	0	0
K02381	0.000148831	0.000154795	0.000241695	0.000275078	0	0	0	0	0	0	0.000158894	8.05295e-05
K02386	0.000598576	0.000415857	0.000162757	0.000396151	0	0	0	0	0	0	0	0
K02387	0	0.000549836	0	0.0002096	0.000301253	0	0	0	0.00165202	0.000639837	0	0.000430431
K02388	0.000396159	0.000413367	0	0.000315156	0	0	0	0	0	0.00128273	0	0.000647205
K02389	0	0.000100028	0	0.00022868	0	0	0	0	0	0	0.000307837	0.000156394
K02390	0.00038555	0.000334357	0.000208985	0.000203753	0.000145941	0	0	0	0	0	0	0
K02391	0.000821068	0.000380161	0	0.000362106	0	0	0	0	0	0	0	0
K02392	0.000264703	0.000275727	0.000143797	0.000280129	0	0.000485168	0	0	0	0.000428666	0.000282881	0
K02393	0	9.96573e-05	0	0.000151887	0	0	0	0	0	0.000464647	0	0
K02394	0	0.000502972	0	5.47366e-05	0	0	0	0	0	0.00033542	0.000221209	0
K02395	0	0.000237638	0	0.000301743	0.000173001	0	0	0	0	0	0	0.000123754
K02396	0.00015186	0.000526503	0.000164424	0.000360887	0	0.000275196	0	0	0	0	0.000162131	0.000246524
K02397	0.000221571	0.000230669	0	0.000292885	0	0.000202174	0	0	0	0.000717702	0.000236699	0.000240228
K02398	0	0.00033159	0.000520731	0	0	0	0	0	0	0	0.000509806	0
K02399	0.000393448	0.000547366	0.000214582	0.000312985	0	0	0	0	0	0	0.000420933	0.000214244
K02400	0.000259928	0.00045046	0.000140622	0.000377342	0	0.000117501	0	0	0	0.000210528	0.000554911	0.000140573
K02401	0	0.000561087	0	0.000641127	0.000153095	0	0	0.00146882	0	0.000654856	0	0
K02402	0	0.000339529	0	0.000258781	0	0	0	0	0	0	0	0
K02404	0	0	0	0	0	0.000175548	0	0	0	0	0	0
K02405	0.00056331	0.000684716	0	0.000298157	0	0	0	0	0	0	0	0
K02406	0	0.000676596	0.000192174	0.000327952	0.000536778	0.000644426	0.00129187	0	0	0.000574522	0.000189388	0.000384128
K02407	0	0.00057592	0	0.000219324	0	0.000150699	0	0	0	0	0.000177337	8.99039e-05
K02408	0	0.000314504	0.000246842	0.00011992	0	0	0	0	0	0	0	0
K02409	0	0.000207726	0.000243259	3.95507e-05	0	0.000135695	0	0	0.00124786	0.00121317	0	8.10505e-05
K02410	0	0.000308627	0.000120626	0.000235122	0.00016849	0	0	0	0	0	0.000475042	0
K02411	0	0.000300652	0	7.63709e-05	0	0	0	0	0	0.000934492	0.000308419	0.000156691
K02412	0.000174333	0.000241839	0.000188886	4.60507e-05	0	0	0	0	0.000726417	0	0.000372321	0
K02413	0.00114612	0	0	0.000101283	0	0	0	0	0	0	0	0
K02414	0	0.000408837	0.000319442	5.19052e-05	0	0.000178772	0	0	0	0	0.000209786	0.00010641
K02415	0	0.000387466	0.000607354	0	0	0	0	0	0	0	0	0.000202153
K02416	0	8.19197e-05	0	0	0	0	0	0	0	0	0	0.000127996
K02417	0	0.000243846	0	9.29372e-05	0	0	0	0	0	0	0	0
K02418	0	0.000442676	0.000231513	0.000225028	0	0	0	0	0	0	0	0
K02419	0.000276719	0.000480481	0.00015038	0.00021968	0	0	0	0	0	0	0.000295752	0.000150225
K02420	0.000490646	0.000170865	0	0.000130323	0	0	0	0	0.00205375	0	0	0
K02421	0	0.000738446	0.00014442	0.000211005	0	0	0	0	0	0	0	0.000288557
K02422	0	0.00027633	0.000433345	0.000210679	0	0	0	0	0	0	0.000424997	0
K02423	0	0.000590032	0	0.000449902	0	0	0	0	0	0	0	0.000231035
K02424	0	0.000269432	0.000140499	0.000273727	0	0	0	0	0	0.000418918	0.00055286	0
K02425	0	0.000459734	0	0.00052561	0	0	0	0	0	0	0.000353642	0
K02426	0.000388425	0.00135086	0.00063543	0.000720912	0.000592018	0	0	0	0.00162348	0.000628854	0.00124662	0.000634442
K02427	0	0	0	8.17927e-05	0	0	0	0	0	0	0	0.000167844
K02428	0.000783951	0.000181458	0.000283885	0.000345662	0.000991443	0	0	0	0	0.000423185	0.000558507	0.000992644
K02429	0.00163768	0.000568011	0.0015776	0.00139411	0.00151477	0.00165373	0	0.00132139	0.000758295	0.00176838	0.00116593	0.002365
K02430	0	0.00028298	0	0.000575014	0	0	0	0	0	0	0	0.000294897
K02431	0	0.000135064	0.000211777	0.000411885	0	0	0	0	0	0.000628756	0	0.000211447
K02433	0	0	9.01214e-05	4.3948e-05	0.000251718	0.000301978	0	0	0	0	0	9.00745e-05
K02434	0.00033653	5.83506e-05	0	4.4443e-05	0	0.000610854	0	0	0	0	0	9.10906e-05
K02435	0	0	0.000250827	0.000243688	0	0.000858129	0	0	0	0	0	0.000250354
K02436	0.000267933	0.000372137	0	0.000212672	0	0	0	0	0	0	0.00028634	0
K02437	0.000413017	0.000574738	0.000901562	0.000438219	0	0	0	0	0	0	0.000441943	0.000675043
K02438	0	0.000218051	0.00013613	0.000132839	0	0.000227429	0	0	0	0.00040766	0	6.80423e-05
K02439	0.000448568	0.000156125	0	0.000357177	0	0	0	0	0	0	0.00048013	0
K02440	0.000259551	9.0114e-05	0	0.000205989	0	0	0	0	0	0.000420327	0	0.000140842
K02441	0.000255557	0.000177446	0	0.000338009	0	0	0	0	0	0	0	0
K02443	0	0	0.00053864	8.73679e-05	0	0	0.00241003	0	0	0	0	0
K02444	0	9.38842e-05	0	0.000286157	0	0	0	0	0	0.000437841	0	0
K02445	0.00070642	0.000428745	0.000191361	9.33051e-05	0.000668132	0.000160417	0	0.00128229	0	0	0.00037718	0.000286878
K02446	0	0.00022554	0	0.000458187	0	0	0	0	0.000903329	0	0.000462883	0.000117436
K02450	0	0	9.26028e-05	0.000225777	0	0	0	0	0	0.000553807	0	0
K02452	0	0.000255317	0.000133107	0.000389057	0	0	0	0	0	0.000397053	0.000523928	0
K02453	0.000127428	0.00030916	0.000137868	0.000302698	0	0	0	0	0.000530615	0.000206422	0.000408056	0
K02454	0	0.0002276	0.000266599	0.000216687	0	0.000148863	0	0	0.000683637	0.00026579	0.000175208	0
K02455	0.000192264	0.000133388	0.000208428	0.000203212	0	0.000349831	0	0	0	0	0.00020534	0.000104147
K02456	0.000376446	0	0	0.000299371	0	0	0	0	0	0	0	0
K02457	0.000342574	0.000238136	0	0.000272273	0	0	0	0	0	0	0	0
K02458	0.000829823	0.000144347	0.000226438	0.000220122	0	0	0	0	0	0	0.000443977	0.000226058
K02459	0	0.000111436	0	0.000679457	0	0	0	0	0	0.000519297	0.000342896	0.000174304
K02460	0.00045956	0.000717721	0	0.000182267	0	0	0	0	0.000958216	0	0	0.00012459
K02461	0.000204951	0.000355533	0.000111134	0.000379171	0	0	0	0	0.000854371	0.000331946	0.000218913	0
K02462	0	0.000122391	0.000383566	0.000746357	0	0	0	0	0	0	0.000376553	0.000191517
K02464	0	0	0.000319691	0.000233455	0	0	0	0	0	0.00047605	0	0.000159668
K02466	0	0	0	0.000113578	0	0	0	0	0	0.000692978	0	0.000233307
K02467	0.000687736	0.000397803	0.000248799	0.000242455	0	0	0	0	0	0.000371274	0	0.000124299
K02468	0	0.000279783	0	0.000213191	0	0	0	0	0	0	0	0.000145777
K02469	0.000105044	0.00036397	0.000113573	0.000221715	0.000396449	0.000852617	0.000764071	0.000761296	0.000874534	0.00017017	0.000224208	0.000227092
K02470	0.000620267	0.000601918	0.000738115	0.000392885	0.000749584	0.00112091	0.000902679	0.001799	0.00154961	0.000200956	0.000662061	0.00107327
K02471	0	5.11407e-05	7.98485e-05	0.000233688	0	0	0	0	0.000614428	0	0	0
K02472	0.000188148	0.000195788	0	0.000149136	0.000569663	0.0003422	0	0	0	0	0	0.000101907
K02474	0.00091754	0	0.000198882	0	0.000555527	0.000166802	0.00133688	0	0	0	0	9.93816e-05
K02476	0	0	0	0	0	0.000141479	0	0	0	0	0	0
K02477	0.00110826	0.00115461	0.000903419	0.00131974	0.00147246	0.00101693	0.00202222	0	0	0.000897349	0.00266512	0.000902485
K02478	0.000753331	0.00083577	0.000489376	0.000914998	0	0.0001365	0	0	0.000627586	0	0.00032171	8.15262e-05
K02479	0	0.000185517	0.000145132	0	0	0	0	0	0	0	0	0
K02480	0	0	0	0	0.000259505	0	0	0	0	0	0	9.28573e-05
K02481	0.000530201	0.000183882	0.000670253	0.00014006	0.00106979	0.000160536	0	0	0	0.000572522	0.000377455	0.000574176
K02482	0	0	0.000245521	0	0	0	0	0	0	0	0	0
K02483	0	0	0.000465881	0.000302442	0.000433912	0.000262368	0	0.00208016	0	0.00092524	0	0
K02484	0.00119668	0.000474281	0.00138904	0.000541865	0.00116394	0.000155196	0.00124511	0	0.000712301	0.000276903	0.000365093	0.000647869
K02485	0.000221172	0.000153501	0.000119989	0.000467768	0	0	0	0	0	0.000358205	0	0
K02488	0	0	0.000182719	4.45503e-05	0.000255177	0.000153087	0	0	0.000702762	0	0	0
K02492	0	0.000192091	0.000300116	0.000146318	0	0	0	0	0	0.000299005	0.000197146	0
K02493	0.000250084	8.68163e-05	0.000271588	6.61476e-05	0.000569079	0.000228848	0	0	0.00104319	0	0.000267224	0.000407013
K02494	0	0.000213646	0	8.14115e-05	0	0	0	0	0	0	0	0
K02495	0.00110137	0.00063668	0.000696295	0.00164887	0.000694615	0.00133482	0	0	0	0.000594634	0.000392062	0.000695878
K02496	0	0.000268534	0.000104903	0.000306829	0	0	0	0	0.000806622	0.000313453	0.000206692	0.000104836
K02498	0	0.000404838	0.000316307	0.000359779	0	0	0	0	0	0	0.000207736	0.000105367
K02499	0	8.67288e-05	0	0	0	0	0	0	0	0	0	0.000135534
K02500	0.000270071	0.000375117	0.000293474	0.000500214	0	0.000495276	0	0	0.00112689	0.000437354	0.00028863	0.00058636
K02501	0	0.000219875	0.00034432	0.000335154	0	0.000291499	0	0	0	0	0.000338292	0.000515852
K02502	0	0	0	5.05628e-05	0.000144861	0.000522226	0	0	0	0	0	0
K02503	0.00165488	0.000143931	0.00045156	0	0.000315557	0.00115487	0	0	0.00172984	0	0	0
K02504	0.000346415	0.000420478	0.000375319	0.000366019	0	0	0	0	0	0.000280552	0	9.37781e-05
K02505	0	0.000201656	0.000105037	5.12032e-05	0	0	0	0	0.000807646	0	0.000413908	0.000104969
K02507	0.000189846	0.000131706	0	0.00025081	0	0	0	0	0	0	0.000202753	0.000102831
K02509	0	0	0	6.85714e-05	0	0	0	0	0	0	0	0
K02510	0	0	0.00014435	0	0	0.000243536	0	0	0	0	0	0
K02517	0	0.00033094	0.000517535	0.000756416	0.000361462	0.000217864	0	0	0	0.000386033	0.000254674	0.000646366
K02518	0.000536935	0.000561295	0	0.00071367	0.000822513	0	0	0	0	0	0	0.000293474
K02519	0	0.000138824	0.000162431	0.000105705	0.000529189	0.000361183	0.000728549	0.000725882	0	0	0.000213796	0.000216528
K02520	0	0.000118266	0.000370561	9.01456e-05	0.000258894	0.000628495	0	0	0	0	0.000727761	0.000185034
K02521	0	0	0	0	0	0	0	0	0	0.000367851	0	0
K02523	0	0.000237584	0.000371475	0.000301673	0.000864805	0.000416711	0	0	0	0	0.000243788	0.000494901
K02525	0	0	0	5.98604e-05	0	0	0	0	0	0	0	0
K02526	0	0.000393816	0.000492592	0.000180017	0.000172015	0	0	0	0.000946395	0.000367566	0	0.000246099
K02527	0.00018663	0.000388409	0.000505714	0.000443786	0.00028252	0.000169694	0	0	0	0	0.000797251	0.000404323
K02528	0.0115675	0.00218246	0.00669104	0.00126379	0.000381504	0.00115073	0.00183446	0.00365881	0.00839188	0.00203622	0.00940472	0.0211462
K02529	0.00151079	0.00202205	0.00210726	0.00211095	0.00196223	0.00295227	0.00314668	0	0.00269955	0.00104866	0.00161386	0.00222267
K02532	0.000560417	0.000842345	0.000303715	0.000641628	0	0	0	0	0	0.000302568	0.000399	0
K02533	0	0.000101121	0.000158283	0.000462363	0	0	0	0	0	0	0	0
K02535	0	0.000400676	0.000417392	0.000356077	0.000582955	0.000175143	0.00280542	0	0	0	0.000616807	0.000521405
K02536	0	0.000301365	0.000706665	0.000229585	0.000493524	0.000198025	0.00158282	0	0	0	0	0.000353066
K02538	0	0.000109261	8.53125e-05	0.00037447	0	0	0	0	0	0	0.000168225	0
K02547	0	0	0	0	0	0.000255479	0	0	0	0	0	0
K02548	0.00119819	0.000582251	0.000520323	0.000190119	0.000181706	0.000219058	0	0.00174281	0.000999466	0	0	0.000259938
K02549	0	0.000304464	0	0.000173961	0.000166207	0	0	0	0	0.000710506	0	0
K02550	0	0.000155454	0	0.000315714	0	0	0	0	0.000622569	0.000484212	0	0
K02551	0.000575681	0.000149677	0.000389473	0.000189984	0.000108776	0.0001303	0	0.00104409	0	0.000233129	0.000460931	0.000155725
K02552	0.000182739	0.000126764	0.000198045	0.000241391	0	0	0	0	0	0.00059197	0	9.89634e-05
K02553	0.000716971	0.000249249	0	0.000379998	0	0	0	0	0	0	0	0.000195028
K02554	0	0.000270881	0.000141258	0	0	0	0	0	0	0	0	0
K02556	0.000243617	0.000169128	0	0.000193289	0	0	0	0	0	0	0	0
K02557	0.000247971	0.000258241	0.000269276	0.000393518	0.000188077	0	0	0	0	0.000803167	0	0.000134517
K02558	0.000349316	0.000302863	0.00018924	0.000369093	0	0.000158617	0	0	0	0.0002829	0	9.4567e-05
K02560	0.000226603	0.000235923	0.000122956	0.000299562	0	0	0	0	0.000944924	0	0	0.000122858
K02562	0.000322579	0.000336267	0.000175548	0.000256292	0	0	0	0	0	0	0.000689805	0.00017533
K02563	0	0.000144119	0.000337885	0.000164681	0.000786555	0.0013247	0	0.00150921	0	0	0.000221843	0.000675289
K02564	0.00202756	0.000625455	0.00183353	0.000655186	0.000682957	0.00102819	0.00328518	0	0.00187881	0.000364862	0.000240673	0.00170994
K02565	0	0.000199321	0.000103816	0.000253049	0	0	0	0	0	0.000310226	0	0
K02566	0	0.000465788	0	0.000212954	0.00040725	0.000245957	0	0	0	0.000434466	0	0
K02567	0.000211341	3.66142e-05	5.71258e-05	5.57596e-05	0	0	0	0	0.000439877	0.000171184	0.000112773	0
K02568	0	0.000131098	0	0	0	0	0	0	0	0	0.000806592	0
K02569	0	0	0	0.00025218	0	0	0	0	0	0	0	0
K02572	0.000358628	0.000124674	0.000195383	0	0	0	0	0	0	0	0	0
K02573	0	0.000101017	0	7.69813e-05	0	0.00026724	0	0	0	0	0	0.000157946
K02574	0.000245293	0.000170295	0.000399519	0	0	0	0	0.00178419	0	0.000397249	0	0
K02575	0	0.000359413	9.35694e-05	0.000410631	0	0	0	0	0.000719715	0.000279777	0	0
K02584	0	0	0	0	0	0.000145418	0.00116766	0	0	0	0.000171212	0
K02585	0	0	0.000106223	0	0	0	0	0	0	0	0	0
K02586	0	6.31494e-05	9.86579e-05	0	0	0	0	0	0	0	0	0
K02587	0.000180583	6.26324e-05	0	0	0	0	0	0	0	0	0	0
K02588	0	0	0	0	0	0	0	0	0	0.000436832	0	0
K02591	0	0	0	0	0.000134506	0	0	0	0	0	0	0
K02598	0.00026021	0.000180687	0.000141336	0.000275352	0	0	0	0	0.00108559	0	0	0
K02600	0.000679798	0.000117872	0.000460279	0.000179557	0.000257124	0.000308536	0	0	0	0	0.000362945	0.000276019
K02601	0.00102219	0	0.000556591	0.000180533	0.000518488	0	0	0	0	0	0	0.000370567
K02609	0	0.000245234	0	0	0	0	0	0	0	0	0	0
K02612	0.000356878	0.000124063	0	0	0	0	0	0	0	0	0	0
K02614	0	0.000273836	0.000214703	0.000104387	0	0	0	0	0	0	0.000421167	0.000214364
K02615	0.000193397	0	0	0	0	0	0	0	0	0	0.000206551	0
K02616	0	8.0408e-05	0	0	0	0	0	0	0	0.000375214	0	0
K02617	0	0	0	0	0	0	0	0	0.00134262	0	0	0
K02618	0.000250043	0.000173321	6.7627e-05	0	0	0	0	0	0.000520574	0.000607572	0	6.76048e-05
K02619	0	0.000291849	0.000304492	0.000148264	0.00042539	0.000257118	0	0	0	0	0.000598801	0.000152087
K02621	0.000769595	0.000419061	0.000951087	0.00029009	0.000581003	0.000496004	0	0.000796892	0.000457687	0.000712411	0.000117336	0.000653703
K02622	0.000532816	0.000369368	0.000576569	0.000316449	0.000402562	0.000602346	0	0	0	0	0.000853143	0.000504313
K02647	0	0.000634663	0.000440843	0.000537187	0	0.000185123	0	0	0	0.000987621	0	0.000440539
K02651	0.000277576	0.00019279	0.00015085	0	0.000210742	0.000254714	0	0	0	0	0	0.000150693
K02652	0	0	7.9243e-05	0	0	0.000397736	0	0	0	0.000237145	0	0
K02653	0	0	0	0	0	0.000357141	0	0	0	0	0	0
K02654	0	0.000182082	0	0.000208111	0	0.000240241	0.00191325	0	0	0.000424635	0	0
K02662	0	5.64678e-05	0	0	0	0.000147716	0.00118588	0	0	0	0	0
K02666	0	0	0	3.4474e-05	0	0	0	0	0	0	0.000139415	7.06354e-05
K02667	0	0	0	0	0	0.000159526	0	0	0	0	0	0
K02669	0.000218813	0.000379648	0	0.000289224	0	0	0.0015952	0	0.000912338	0.000354386	0	0.00023722
K02679	0	0.000128394	0	0.000195756	0	0	0	0	0	0	0.000394991	0
K02680	0	0.000111951	0	8.53249e-05	0	0	0	0	0	0	0.000344477	0
K02681	0	0	0.000245711	0	0	0	0	0	0	0	0	0.000245258
K02682	0	0.000400277	0.00020919	0.00030516	0	0	0	0	0	0	0	0
K02686	0.00046119	0.000160545	0.000252053	0.000244872	0	0.000431232	0	0	0	0	0.00148108	0
K02687	0	8.37922e-05	0.000393132	0.000510728	0.000549157	0	0	0.0017557	0	0	0.000515851	0
K02688	0	0.000105864	0.000330612	0.000564385	0	0	0	0	0.000635955	0.000247299	0.000162998	8.26152e-05
K02742	0	0	0	9.32946e-05	0	0	0	0	0	0	0.000376553	0
K02744	0	0	0.000210744	0.000307415	0	0	0	0	0	0.000625729	0	0
K02745	0	0.000377219	0.000197063	0.000287553	0	0	0	0	0	0	0	0
K02746	0	9.27009e-05	0	0.000282546	0	0	0	0	0	0	0	0
K02747	0.00024487	0.000170001	0.000132942	0.000129525	0	0	0	0	0	0	0.000261641	0
K02749	0	0.000256156	7.99903e-05	0	0	0	0	0	0	0	0.000157764	0
K02750	0	0.000252618	7.88827e-05	0	0	0	0	0	0	0	0.000155586	0
K02752	0.000166249	0.0001153	9.00412e-05	0.000131727	0	0	0	0	0	0	0	8.99944e-05
K02753	0.000166249	0.0001153	9.00412e-05	0.000131727	0	0	0	0	0	0	0	8.99944e-05
K02755	0	9.32046e-05	0.000145492	0.000319407	0.000304749	0.000243215	0	0	0	0	0	0.000218157
K02756	0	9.39551e-05	0.000146666	0.00032198	0.00030721	0.000245197	0	0	0	0	0	0.000219916
K02757	0	9.39551e-05	0.000146666	0.00032198	0.00030721	0.000245197	0	0	0	0	0	0.000219916
K02759	0.000888522	0.000618469	0.000242674	0.000707441	0.000339203	0	0.00325336	0	0	0	0	0.000242234
K02760	0.000459486	0.000639792	0	0.000609901	0	0	0	0	0	0	0.000491863	0.000250635
K02761	0.000355825	0.000740447	0.000289178	0.000563989	0.000134622	0	0	0	0	0.000864509	0.000189988	9.63373e-05
K02763	0	4.5744e-05	7.1403e-05	0.000209014	9.9707e-05	0.000358027	0	0	0.00109916	0	0.000422628	7.13772e-05
K02764	0	4.5744e-05	7.1403e-05	0.000209014	9.9707e-05	0.000358027	0	0	0.00109916	0	0.000422628	7.13772e-05
K02765	0	4.5744e-05	7.1403e-05	0.000209014	9.9707e-05	0.000358027	0	0	0.00109916	0	0.000422628	7.13772e-05
K02768	0.000144066	0.000249716	0.000155948	0.00091285	0.000108887	0.000130434	0	0	0.000600037	0.00046673	0.0001538	0.000155883
K02769	0.000155338	0.000323153	0.000252312	0.000451215	0	0.000140799	0	0	0.00129418	0.000251618	0.000331699	0.000252194
K02770	0.00015279	0.000317842	0.000330872	0.000605173	0.000115515	0.000138454	0	0	0.000636454	0.000247492	0.000489377	0.00024804
K02773	0.000379201	0.000395585	0.000206722	0.000201051	0	0	0	0	0.00158472	0.000613933	0.00040564	0
K02774	0	0.000335011	0	0	0	0	0	0.00352063	0	0	0	0
K02775	0.000354229	0.000798543	0.00086362	0.000327513	0.000402042	0.00064355	0	0.00128601	0	0.000286877	0	0.000959031
K02777	0	0.000230067	0.000180186	0	0	0	0	0	0	0.000535976	0.000353948	0.000719818
K02778	0	0.000286369	8.94522e-05	0.000523468	0	0	0	0	0.000688131	0	0.000529075	8.94062e-05
K02779	0	0.000286369	8.94522e-05	0.000523468	0	0	0	0	0.000688131	0	0.000529075	8.94062e-05
K02781	0	0.000292833	0	0	0	0	0	0	0.00175973	0	0	0
K02782	0	0.000239074	0.000124605	0.000182141	0	0	0	0	0.00095755	0	0	0
K02783	0.000538796	0.000374179	0.000292737	0.000356401	0	0	0	0	0.00112407	0	0	0
K02784	0	0.000174644	0	0.000133212	0	0	0	0	0	0.000811605	0	0
K02786	0	0	0	0	0.00034955	0	0	0	0	0	0	0
K02790	0.000155418	0.00032332	0.00033659	0.00057457	0	0.000140873	0	0.00112784	0	0.000251748	0.000331871	0.000168216
K02791	0.000155418	0.00032332	0.00033659	0.00057457	0	0.000140873	0	0.00112784	0	0.000251748	0.000331871	0.000168216
K02793	0.000232791	0.000242385	0.000126338	0.00012311	0	0.000212652	0	0	0	0	0.000248709	0
K02794	0.000228367	0.000237764	0.000123919	0.000120761	0	0	0	0	0	0	0.000243973	0
K02795	0	0.000361033	0	0.000206319	0	0	0	0	0	0	0	0.000141068
K02796	0	0.000173869	0	0.000596141	0	0.000229167	0	0	0.00104461	0.000405554	0.000267588	0.000271713
K02798	0	0.000625959	0.000195581	0.000429111	0	0	0	0	0	0.000292324	0	0
K02799	0.000142408	0.00054304	7.70727e-05	0.000225579	0	0	0	0	0	0.00023068	0	0
K02800	0.000142408	0.00054304	7.70727e-05	0.000225579	0	0	0	0	0	0.00023068	0	0
K02802	0	4.53469e-05	0	0.000310797	0	0	0	0	0	0.000423862	0	0
K02803	0	4.91508e-05	0	0.000336885	0.000107155	0	0	0	0	0.000459342	0	0
K02804	0	4.91508e-05	0	0.000336885	0.000107155	0	0	0	0	0.000459342	0	0
K02805	0.000201298	0.000209507	0	0.000212793	0	0.000733201	0	0	0.000839097	0.000326031	0.000215004	0.000109066
K02806	0.000358874	0.00012476	0.000391036	0.000475515	0.000273215	0	0	0	0	0	0	0
K02808	0	0	7.11263e-05	0	0	0	0	0	0	0.000212959	0	0
K02809	0.000170197	0	0.000184381	0	0.00012875	0	0	0	0	0.000275677	0	9.21408e-05
K02810	0.000170197	0	0.000184381	0	0.00012875	0	0	0	0	0.000275677	0	9.21408e-05
K02812	0	0	0	0.000318632	0	0	0	0	0	0	0	0
K02813	0.000358628	0.000374022	0.000390765	0.000570225	0	0	0	0	0.0014983	0.000580651	0	0.000195106
K02814	0.000263896	0.000274883	0	0.000279271	0	0	0	0	0	0.000427359	0.000282016	0
K02815	0.000253274	0.000439636	0.000275079	0.00040197	0	0	0	0	0	0	0.00027064	0
K02818	0.000169651	5.88323e-05	0.000183787	0.00013443	0	0	0	0	0	0	0.000181153	9.18441e-05
K02819	0.000169651	5.88323e-05	0.000183787	0.00013443	0	0	0	0	0	0	0.000181153	9.18441e-05
K02821	0.000379954	0.001057	0.00103568	0.000906539	0	0	0	0	0	0.000615151	0.000406449	0.00062047
K02822	0	0.000488608	0.000255733	0	0	0	0	0	0	0	0.000500828	0
K02823	0.000268019	9.30643e-05	0	0.000141827	0.000610261	0.000245706	0	0	0	0	0	0.000145469
K02824	0.000735878	0.000255238	0.000299078	0.000583251	0.000278467	0.000836149	0	0	0.000766675	0.000297977	0.0005894	0.000298898
K02825	0	0	0	0	0	0	0	0	0	0	0.000363955	0
K02834	0.00083892	0.000145938	0.000686857	0.000222553	0	0	0	0	0	0	0	0
K02835	0	0	0.000227827	0.000222073	0.000477322	0.000765733	0.00153101	0	0.000875667	0	0.000673089	0.000682987
K02836	0.000213612	0.000667078	0.000695165	0.000338789	0.000647316	0.000779019	0	0	0.000890585	0.000345966	0.000456361	0.000578876
K02837	0.000928579	0.000214636	0.000335164	0.000367805	0.000936112	0.00112216	0	0	0	0	0.000495705	0.000502512
K02838	0.0003333	0.000231661	0.000181443	0.000353146	0.000760577	0.00184551	0	0	0	0.000539672	0	0.000906037
K02839	0	0	0	0	0	0	0	0	0	0	0	0.00016951
K02841	0	7.81535e-05	0.000244382	0.000357244	0.000170677	0.000616687	0	0	0.000939066	0	0.000481172	0
K02843	0.000216137	7.49983e-05	0.000234478	0.000342808	0.000163756	0.000985533	0	0	0	0.000350053	0	0.000117151
K02844	0.00020411	0.00035407	0	0.000323666	0.000154581	0	0	0.00148306	0.000850855	0	0.000218013	0
K02846	0.000204951	0.00021332	0.000222268	0.000270837	0	0	0	0	0	0	0.000218913	0
K02847	0	0.000330004	0	0.000854669	0	0	0	0	0	0	0	0.000103062
K02848	0	0.000363463	0.000284314	0.000553892	0	0	0	0	0	0	0.000279673	0.00014202
K02849	0	0.000598526	0.000233905	0.000512959	0	0	0	0	0	0.000349204	0.000230321	0.000116865
K02850	0	0.000100621	0	0.000613435	0	0	0	0.00210964	0	0	0	0
K02851	0	7.18487e-05	0.000112298	0.000164199	0	0	0	0	0.00086329	0	0	0.000112218
K02852	0	0.000674085	0.000301394	0.000366903	0	0	0	0	0	0.00044905	0	0
K02853	0	0.000306198	0.00019133	0.000466451	0	0	0	0	0.000735788	0	0.00018856	9.56107e-05
K02854	0	0.000334859	0.000261845	0.000255128	0	0	0	0	0	0.000390588	0	0
K02855	0.000508346	0.000176481	0.000138032	0.000268936	0	0	0	0	0	0	0	0
K02856	0	0.00044996	0.000586157	0.000457048	0.00032749	0.000197093	0	0.00157083	0	0.00035003	0.000230867	0.000585718
K02858	0	0.000523219	0.000163827	0.000318995	0.000228888	0	0	0	0.00125749	0	0.000644048	0
K02860	0	0	0.000375321	0.000182597	0.000262224	0	0.00251854	0	0	0	0	0.000562223
K02863	0.000288074	0.000200108	0.000313209	0.000381232	0.000218789	0.00105851	0.00210303	0	0	0	0	0
K02864	0	0	0.000761465	0.000370435	0.000266008	0.000646173	0	0	0.00146005	0	0	0
K02867	0	0.00039824	0.000208118	0.000404805	0.000290843	0	0.00279197	0	0	0	0.000816715	0
K02871	0.000770204	0.000267848	0	0.000204201	0.000586887	0.000714555	0	0	0	0	0.000411974	0.00125792
K02874	0	0.000146866	0.000230419	0.000447941	0.000322049	0	0.0030898	0	0	0	0	0.000230024
K02876	0.00038163	0.000265421	0.000624184	0.000101174	0	0	0	0	0	0	0.000408248	0.000415489
K02878	0	0.000135543	0	0.000413347	0	0.000723493	0	0	0	0	0.000416945	0
K02879	0.000388001	0.000134937	0.000634728	0	0.000295682	0.000360074	0	0	0	0.000628168	0.000415085	0.000422495
K02881	0	0.000300187	0	0.000114451	0.00065838	0.000402077	0	0	0	0	0	0
K02884	0	0.000150857	0.000473454	0.000230067	0.000330878	0.0004042	0	0	0	0	0.00046396	0.000472618
K02886	0.000255952	0.00017772	0.000278011	0	0.000194182	0.000234356	0	0	0	0.000414502	0	0.000277751
K02887	0	0.000299821	0.000235231	0.000228622	0.00065757	0	0	0	0	0	0	0.000469638
K02888	0.000914579	0	0.000499783	0.000121392	0.000349305	0.00128224	0.00334964	0	0.00191321	0.000740234	0	0.00099769
K02890	0.000851741	0	0	0	0	0.000396759	0	0	0	0.00137884	0	0
K02892	0.000467805	0	0	0.000248413	0	0	0	0	0	0	0	0
K02895	0.000907364	0	0	0	0.000346507	0.000847765	0	0	0	0	0	0.000247431
K02897	0	0.000253461	0.000198626	0.000193215	0.000832688	0	0	0	0.00152302	0	0	0.000793357
K02899	0.00049237	0	0.000538706	0.00026157	0.00112965	0.00138562	0.00360914	0	0	0.00079696	0.000527214	0.00107521
K02902	0.00107167	0.000373425	0	0.000284878	0	0	0	0	0.00224437	0	0	0.00058573
K02904	0	0	0.00030538	0.00014815	0	0.00105227	0	0	0	0	0.000596869	0
K02906	0	0.000321256	0.000167669	0.000408059	0.000468525	0.000567461	0	0	0	0	0	0.000502415
K02907	0	0.000201112	0.000316392	0	0	0.0005459	0	0	0	0	0	0
K02909	0	0.000177884	0.000559042	0.000949824	0.000781577	0	0	0	0	0.000826545	0.000546893	0.000557852
K02911	0	0.000199839	0	0.000152478	0	0	0	0	0	0	0	0
K02913	0	0	0.000325755	0.000157957	0	0.00056275	0	0	0.00248844	0	0	0
K02914	0.000594534	0	0.00032627	0	0.000456269	0.000563678	0	0	0	0	0.000637168	0
K02916	0	0.000387007	0.000304305	0.000147632	0.000425498	0	0	0	0	0	0	0.000607187
K02919	0	0	0	0.000172235	0	0	0	0	0	0	0.000693352	0.000708938
K02926	0.000625898	0.000217458	0.000340515	0.000165733	0.000475764	0	0	0	0	0.000506743	0	0
K02931	0.000338356	0.000352787	0	0.000179267	0	0.000624824	0	0	0.00141319	0	0	0.00018398
K02933	0	0.000117797	0	8.97872e-05	0.000773577	0.000625925	0	0	0	0	0	0
K02935	0	0.00014681	0	0.000111942	0	0	0	0	0.00352892	0	0	0.000229935
K02937	0	0	0	0	0	0	0	0	0	0.000450442	0	0
K02939	0.000372681	0.000647917	0.000203126	0.000493929	0.000283859	0.00103594	0.00272528	0	0	0	0.000398643	0.000811302
K02945	0.000774141	0.000536816	0.000586785	0.000327076	0.000936508	0.00112264	0.0011273	0	0	0.000250792	0.000495913	0.000418937
K02946	0	0.000160597	0.000252136	0.000367429	0.000704895	0.000862757	0	0	0	0	0.000493856	0.000251658
K02948	0	0	0	0.000433955	0.000623854	0.000760812	0	0.00298783	0.0017101	0.00132436	0.000437658	0
K02950	0.000402799	0	0.000219746	0.000213651	0.000307113	0.000374375	0	0	0	0	0.000430972	0.000219389
K02952	0.000420595	0.000146335	0.000459159	0.000557899	0.000320875	0.00117489	0	0	0.00175876	0.00068089	0	0.000916753
K02954	0	0	0.000256602	0	0	0	0	0	0	0	0	0.000256106
K02956	0.0004913	0	0.000268759	0.000130498	0	0	0	0	0	0.00079523	0	0.000268211
K02959	0.000435643	0.000303201	0	0.000115602	0.00066505	0.000812543	0	0	0	0	0.000932488	0.000712444
K02961	0	0	0.000275089	0.000267104	0	0.000472065	0	0	0	0	0	0
K02963	0	0.000176615	0.00027751	0.000134719	0.000387972	0.00047637	0	0	0	0	0.000543002	0.000276924
K02965	0.000968679	0	0	0	0.000370308	0	0	0	0	0	0	0.000264363
K02967	0	0.000654405	0	0.00049865	0.000613044	0.000740539	0.00196473	0	0	0	0.00028773	0.000292261
K02968	0	0	0	0.000131494	0	0.00139345	0	0	0	0	0.00106012	0
K02970	0.00110519	0.000192594	0	0	0	0	0	0	0	0	0.000592006	0.000604313
K02972	0	0	0	0.000501092	0	0	0	0	0	0.00101512	0	0
K02982	0.000284344	0.000197508	0	0.000225763	0.000215929	0.000261103	0	0	0	0.000460453	0.000303921	0
K02986	0.000313709	0.000108994	0.00034135	0.000498412	0	0	0.00229134	0	0	0	0.000335393	0.000511408
K02988	0	0	0.000377661	9.18651e-05	0.000791581	0.000640833	0	0	0	0	0	0.000188574
K02990	0.000437944	0.000457218	0.000239177	0	0.000668616	0.000817029	0	0	0.00183176	0	0.00140615	0.0004775
K02992	0.000735062	0.000127784	0	0.000292236	0.000559777	0.000680727	0	0	0	0.000595055	0.000393118	0.000199996
K02994	0	0.000423227	0	0	0.000309246	0.000754092	0	0	0	0	0.000433934	0
K02996	0.000408976	0.000426813	0.000223158	0.000325426	0.000311888	0.000380357	0	0	0.00170988	0	0	0.000891157
K03040	0.000228393	0.00063411	0.000743603	0.000301937	0.000173113	0.000625624	0	0	0	0.000369893	0.000244001	0.000495335
K03043	0.000428949	0.000148562	0.000193042	0.000150808	0.000431221	0.000385563	0	0	0	0.000231647	0	0.000193026
K03046	0.000356415	0.000271569	0.000192478	0.000300735	0.00053745	0.000704789	0	0	0.000296586	0.000230972	0.000380258	0.00046191
K03060	0	0	0	0.000135766	0	0.000480235	0	0	0	0	0	0
K03070	0.000762179	0.000264055	0.000823813	0.000376978	0.00079079	0.0015451	0.000692857	0	0.000793067	0.000617372	0.000406667	0.000308871
K03071	0	0.000256015	0.00020064	0.000195165	0	0	0	0	0.00153838	0.000596089	0	0.000200347
K03072	0.000314532	0.000272643	0.000170305	0.00016612	0.000118916	0.000142574	0	0	0	0	0	0.000170224
K03073	0	0	0.000472828	0.000114882	0	0	0	0	0	0	0	0.000471994
K03074	0.00069929	0.000242704	0.000126505	0.000246545	0	0	0	0	0	0	0	0.0001264
K03075	0.000435338	0.000605976	0.000237735	0.000808644	0.000664578	0	0	0	0	0.000704733	0	0.000711939
K03076	0.000360944	0.000250375	0.000293361	9.53546e-05	0.00013657	0.000655971	0.00262937	0.002621	0.000752061	0.000292314	0.000385451	0.000488648
K03077	0.000579554	0	0.000315078	0.000460198	0.000220096	0.000266239	0	0	0	0.000469246	0	0.000157367
K03078	0	0.000209887	0	0.000399888	0	0	0	0	0	0	0	0
K03079	0	0.000523472	0	0.000199425	0	0	0	0	0	0	0	0.000136344
K03080	0	0.000300958	0.000314044	0.000535143	0	0.000265348	0	0	0	0	0	0.000313702
K03081	0	0.000207303	0	0	0	0	0	0	0	0	0	0
K03082	0	0.000171457	0.000268172	0.000195954	0	0	0	0	0	0.00039995	0	0.000267932
K03086	0.00047283	0.000601128	0.000341359	0.000541073	0.000357533	0.000714452	0.00114762	0	0	0	0.000336556	0
K03087	0	0.000314269	0	0.000718276	0	0	0	0	0	0.000733309	0	0
K03088	0.00836782	0.00523457	0.00601325	0.00673838	0.00916606	0.00957694	0.00733734	0.0170819	0.0111832	0.00270979	0.00608453	0.010373
K03089	0.000243557	8.45433e-05	0.000132224	0.000257656	0	0	0	0	0.00101587	0.00078888	0.000260235	0
K03091	0.000283154	9.83391e-05	0.000307814	0.000674441	0.000645052	0.00259979	0.00413382	0	0	0.000458527	0.000605293	0.000153744
K03092	0.000169411	0.000117498	0.000458814	0.000492213	0.000512609	0.000461314	0	0	0.000705857	0.000274405	0.000180897	0.000641996
K03098	0	0.000474728	0	0.000633241	0	0	0	0	0	0.000552889	0.000730317	0
K03100	0.00160073	0.000476175	0.00148906	0.000362776	0.00207996	0.00167045	0	0	0.00286079	0.00222211	0.00219874	0.00173584
K03101	0	0.00035628	0.000372117	0.00036209	0	0.000315599	0	0	0.00142719	0	0	0.00055743
K03106	0.000703647	0.000549075	0.000381211	0.000185875	0.000798593	0.000319552	0	0	0.00219903	0.000854791	0.000375697	0.000380996
K03110	0.000190137	0.000395724	0.000309162	0.000301434	0.000143931	0.000345886	0.00138535	0	0.000792446	0	0	0.000308968
K03111	0.00110742	0.000641732	0.00040235	0.000391365	0.00112452	0.00170955	0	0	0.00308491	0	0.000394844	0.00140616
K03112	0	0.000255101	0.000199278	0.000728672	0	0	0	0	0	0.00119127	0	0
K03113	0	0.000308031	0.000483445	0	0.00033787	0.000412999	0	0.00323548	0	0	0.000947311	0.000241285
K03116	0	0.000362569	0.000569827	0.000138289	0.00119502	0	0	0	0	0	0	0.000284294
K03117	0	0.000364774	0	9.2684e-05	0	0	0	0	0	0	0	0
K03118	0.000262178	0.000455145	0.000427242	0.000485528	0.000596843	0	0	0	0	0.000849157	0.000840527	0.000711383
K03119	0	0.00051844	0.000135151	0.000197505	0	0	0	0	0.00103826	0	0	0
K03147	0.000446895	0.000206579	0.000161275	0.000157329	0.000112608	0.000269872	0	0	0	0.000482596	0.000477109	0.000644817
K03148	0	0	0	0	0.00020724	0	0	0	0	0	0	0
K03149	0.000269712	0.00065558	0.000439621	7.13638e-05	0.000204717	0.0009892	0	0	0.00112538	0	0	0.000292788
K03150	0.000378696	0.000197039	0.000615744	0.000450269	0.000859978	0.00137769	0	0.00275054	0	0	0.00020222	0.000923038
K03151	0.000175859	0.00054891	0.000285822	0.000418094	0.000133059	0	0	0	0	0.000284845	0.000187792	0.00019044
K03152	0.000324854	0.000451532	0.000883995	8.60366e-05	0.000494062	0.0008986	0	0	0	0	0.000347342	0.00052973
K03154	0	0.000187577	0	0	0.000412322	0	0.00394944	0	0	0	0	0
K03168	0.000228655	0.000356565	0.000370934	0.000301685	0.00103589	0.00103203	0.000831749	0	0	0.000926026	0.000610105	0.000618051
K03169	0.000857689	0.000764357	0.00165682	0.000873091	0.00203589	0.00199251	0.000891546	0.0008884	0.000510169	0.00119091	0.000784687	0.00231881
K03177	0.000740112	0.000171278	0.000133945	0.0001305	0.000748431	0	0.00179953	0.00179452	0.00102904	0.000399533	0.000263605	0.000133826
K03179	0.000491652	0.000256	0.000400395	0.000455116	0	0	0	0	0	0	0	0
K03181	0	0.000241765	0	9.21429e-05	0	0	0	0	0	0	0	0
K03182	0.000162778	0.000225775	0.000264456	0.000472886	0	0	0	0	0.00135631	0.000527329	0	8.81076e-05
K03183	0.000569241	0.0001977	0.000309422	0.000150656	0.00108071	0.000261364	0	0	0	0.0004609	0.000304218	0.000309091
K03184	0	0.000273685	0.000106922	0.00020848	0	0	0	0	0	0.000319447	0	0
K03185	0	0	0	0.000156049	0	0	0	0.00142997	0	0	0	0
K03186	0.000647973	0.000225161	0	0.000257417	0	0	0	0	0.0027058	0.00104921	0	0
K03188	0	0	0	0	0	0	0	0	0	0	0.000307686	0
K03189	0	0	0.000166265	0	0	0	0	0	0	0	0	0.000166071
K03195	0	0	0	0	0	0	0	0	0	0	0.000413102	0
K03201	0	6.9999e-05	0.000218793	0	0	0	0	0	0	0	0	0
K03203	0	0	0	0	0	0	0	0	0	0.000467938	0	0
K03204	0	8.32733e-05	0	0	0	0	0	0	0	0.000388536	0.00025633	0
K03205	0.000282599	0.00044084	0.000305881	0.000484942	0.00106786	0.00242999	0	0	0.000588492	0.00045777	0.000603371	0.000305757
K03207	0	0.000126875	0	9.6718e-05	0	0	0	0	0	0	0	0
K03208	0	0.000197416	0	0.000200502	0.000143605	0	0	0	0	0	0	0
K03210	0.00044948	0.000469333	0.000736694	0.000238606	0.000343248	0.000419774	0	0.0032868	0	0	0.00048111	0.000245113
K03212	0	0.000353343	0.000220894	0.000269167	0	0	0	0	0.000849108	0	0.000435132	0
K03214	0.000214932	0.000223737	0	0.00022726	0	0.000391968	0	0	0.000896105	0.000348103	0	0.000116495
K03215	0	0.000376362	0	0.000238895	0	0	0	0	0	0	0.000579409	9.79385e-05
K03216	0	0.00049636	0.000388922	9.45914e-05	0	0	0.00260946	0	0	0.000577944	0.000763541	0.000194188
K03217	0.000641476	0.000111213	0.000434205	0.000211758	0.000606377	0.000581728	0	0	0	0	0	0.000607588
K03218	0.000273343	0.000379679	0.00029706	0.000506304	0.000414997	0.00125361	0	0.00198967	0.00114059	0.00044265	0.000292136	0.000296758
K03219	0	0	0	0	0	0	0	0	0	0.000236842	0	0
K03221	0	0	0.000287126	0	0	0	0	0	0	0.000848651	0	0
K03222	0	0	0	0	0	0	0	0	0	0.000901515	0	0
K03224	0	0	0.00019699	0	0	0	0	0	0	0	0	0
K03225	0	8.52891e-05	0.000133395	0	0	0	0	0	0	0	0.000262528	0
K03226	0	0.00010334	0	0	0	0	0	0	0	0	0	0
K03228	0	0.000288821	0.000150659	0	0.000210475	0	0	0	0	0	0	0.000150503
K03229	0	0.000158411	0.000247684	0	0.00034597	0	0	0	0	0.000369622	0	0
K03230	0.000124315	0.00017234	0	0	0	0	0	0	0	0	0	0
K03235	0	0	0	0	0	0	0	0	0	0	0	4.38027e-05
K03269	0.000549313	0.000572264	0.000149249	0.000581426	0.00125103	0	0	0	0.00114609	0	0.000880628	0.000596387
K03270	0.000332999	0.000462902	0.000543831	0.000176412	0.000253294	0.000307298	0.00243317	0.00242766	0	0	0.000356075	0.000905211
K03271	0	0.000436198	0.000170762	8.31108e-05	0	0	0	0	0	0	0	0.000170556
K03272	0.000338419	0.000704146	0.000549917	0.000581012	0	0.000153585	0	0	0.000705015	0.000274078	0.000180681	0
K03273	0	0	0	0.00017791	0.000255456	0	0	0	0	0.000543732	0	0.000182583
K03274	0	0	0.000253332	0.000246859	0	0	0	0	0.000973328	0	0	0
K03275	0.000440777	0.000305912	0.000119561	0.000466104	0	0	0	0	0	0	0.000235433	0.000238938
K03276	0.00022386	0.000233058	0	0.000591843	0	0	0	0.00162739	0	0	0	0
K03279	0	0	0	0	0	0	0	0	0	0.000357728	0	0
K03281	0.000496218	0.000573569	0.000447911	0.000655285	0.000875739	0.000750377	0	0	0	0.00107168	0.000353227	0.000805825
K03282	0	0.0004119	0	0.000837429	0	0.0010998	0	0	0	0.000639101	0	0.000214965
K03284	0.00156494	0.00085341	0.000849066	0.000886583	0.0013554	0.000204032	0.00162999	0.00325044	0.000932206	0.000362075	0.00119415	0.000606
K03286	0.00084539	0.000366659	0.000458498	0.000502776	0.000960608	0.000770585	0	0	0.00176223	0	0.000677272	0.000801788
K03287	0.00140167	0.00121528	0.00170855	0.000277695	0.00344665	0.00175038	0	0	0.000730072	0.00198654	0.000561289	0.00189733
K03289	0	0.000449668	0.000200729	4.8931e-05	0	0.000673485	0	0	0.000771826	0.000299973	0.000197785	0.000200607
K03290	0	5.66117e-05	0	0.000129353	0	0	0	0	0	0	0	0
K03291	0	0.000680775	0.000425534	0.000207432	0	0	0	0	0.000817967	0	0	0
K03292	0.00120294	0.0014899	0.00148944	0.00208805	0.000910049	0.00187227	0.00125165	0.00124761	0	0.000278352	0.000550511	0.000744315
K03293	0	0.000412517	0.000184096	0.000269312	0	0	0	0	0	0.000275253	0.000181457	0.000275996
K03294	0.000173461	0.000360939	0.00046984	0.000320737	0.000262467	0.000630045	0	0.00125936	0.000722772	0.000561925	0.00129659	0.000751328
K03295	0.00047355	0.000246545	0.000128515	0.000187839	0.000359034	0	0	0	0	0	0	0
K03296	0.00264722	0.0015382	0.00322951	0.00200448	0.00244776	0.00169099	0.00248359	0.00371141	0.00319832	0.0019368	0.00145789	0.00267549
K03297	0	0.000435433	0	0.00033201	0	0	0	0	0	0.000675384	0.000446425	0
K03299	0.000533089	0.000677916	9.62748e-05	0.00079801	0	0	0	0	0	0.00028782	0.000189757	9.62198e-05
K03300	0	0	0	0	0.00013653	0	0	0	0	0	0	0
K03302	0	0	0	4.75769e-05	0	0.000163642	0	0	0	0	0	0
K03303	0.000159199	0.000276	0.000258613	0	0	0.000433062	0	0.00115539	0	0	0.000339954	0.000603136
K03304	0	0.000308447	0.000120556	0.000293732	0	0	0	0	0	0.000359885	0.000712148	0
K03305	0.000810257	0.00101144	0.00149186	0.00128392	0.000857882	0.000440947	0.00118006	0	0.000675121	0.00104995	0.000519081	0.000877127
K03306	0	0.000754003	0.00068714	0.00100506	0.000137096	0.000164631	0	0	0.00150989	0.000880293	0.000580391	0.00019621
K03307	0.00201603	0.00118291	0.00134341	0.000573313	0.000938034	0.000983923	0.00338741	0.00112537	0.00258404	0.000502397	0.00115901	0.00201417
K03308	0.00121895	0.000362345	0.00103769	0.000367985	0.000922227	0.00189761	0.00253672	0.00126428	0.000725588	0.00197438	0.000743793	0.00131996
K03310	0.000682608	0.00100606	0.000831945	0.000766281	0.000645482	0.000619668	0	0.00123888	0.00071104	0.000552829	0.000364447	0.00064672
K03311	0.000177671	0.000862679	0.000192522	0.00018774	0	0.000484207	0	0	0	0.000287779	0.00056919	0
K03312	0.000563454	0.000260591	0.00030537	0.000446619	0.000142164	0.000170794	0	0	0.000782755	0	0.000200583	0.000203454
K03313	0.000930725	0.00032283	0.000504391	0.000393447	0.000986231	0.000169244	0.00135616	0	0.000775765	0	0.000397587	0.0006049
K03314	0.000158091	0.00010963	0.000428007	0.000417483	0	0	0	0	0	0	0	8.55601e-05
K03315	0.000339296	0.000352987	0.000459459	0.000582522	0.000256665	0.00061596	0	0	0	0	0.0003623	0.00036737
K03316	0.000434533	0.000401707	0.000705573	0.00107076	0	0	0	0	0	0.000234625	0	0.000235092
K03317	0.000184601	0.0010885	0.000200074	0.000390173	0	0.000167814	0	0	0.00153863	0.000597998	0	0.000399906
K03319	0.000168954	0.000410129	9.15137e-05	0.000223127	0	0	0	0	0	0.000273664	0	0
K03320	0.000364515	0.000252857	0.000296279	0.000385204	0	0.000496935	0	0	0	0.000590409	0.000583906	0.000394804
K03321	0.000295721	0.000461349	0.00024011	0.000234238	0.000447075	0.000937443	0.00107642	0.00107278	0	0.000718527	0.000631422	0.00040001
K03322	0.000376346	0.000326356	0.000509918	0.000248592	0	0	0	0	0	0.000304782	0.000200963	0.000407682
K03324	0.000748299	0.000622633	0.00121523	0.000790322	0.000905088	0.000677874	0	0	0.00124677	0.000484846	0.000639116	0.00113371
K03325	0	0	0	0	0	0	0	0	0	0	0.000456754	0
K03326	0.000346137	0.00018006	0.000281263	0.000320009	0	0	0	0	0.000721134	0.000840981	0.000184808	9.37027e-05
K03327	0.000528174	0.00103801	0.00133535	0.00139523	0.000932471	0.000639644	0.00128242	0.00255661	0	0.00142584	0.000564015	0.000857957
K03328	0.000173256	0.00150213	0.000375424	0.0010526	0.000917542	0.000314643	0	0	0.00144383	0.00112252	0.000740031	0.000562826
K03329	0.00029797	0.00020701	0.000162034	0.000552157	0	0	0	0	0	0.000482505	0	0.000161851
K03332	0	0	3.88642e-05	0	0	0	0	0	0	0	0	0
K03335	0	0	0	6.38831e-05	0	0	0	0	0	0	0	0
K03336	0.000130916	0	0	0	0	0	0	0	0	0	0	0
K03338	0	0	0	3.47714e-05	0	0	0	0	0	0	0	0
K03340	0.000233996	0	0.00063498	0.00012375	0.000709574	0.000213778	0.0017064	0	0	0	0.000499997	0.000507561
K03366	0	0	0	6.98325e-05	0	0	0	0	0	0.00042745	0	0.000143246
K03367	0	0	8.67483e-05	4.23065e-05	0	0	0	0	0	0.000259488	0	8.67057e-05
K03385	0.000335401	0.000290772	0.000181663	0.000398641	0.000126851	0	0	0	0	0.000271635	0	9.07837e-05
K03386	0.000325748	0.00022639	0.00035458	0.000431373	0.000743154	0.000300384	0	0	0.00136029	0	0.0006966	0.000885333
K03387	0.000156499	0.000379834	0.000593148	0.000413269	0.000473334	0	0	0	0	0	0.000167091	0.000254086
K03388	0	0	0	3.36159e-05	0	0.000230239	0	0	0	0	0	0
K03389	0	0	0	0	0	0.000205968	0	0	0	0	0	0
K03394	0	0	0.000461059	0	0	0	0	0	0	0.000915752	0	0
K03402	0.000740231	0.000257374	0.000201712	0.000392406	0.000281881	0	0	0	0	0	0	0
K03404	0	0	0	0	0	0.000114496	0	0	0	0	0	0
K03406	0.000286258	4.96177e-05	0.000232394	3.77875e-05	0.000216351	0.000777444	0.00208376	0	0.000596127	0.000463696	0.00106959	0.000619462
K03407	0	0.000224078	6.99505e-05	0.000170641	0	0	0	0	0	0	0	0
K03408	0	0.000123334	0	9.40144e-05	0	0	0	0	0	0	0	0.000192999
K03410	0	0.000107827	0	0	0	0.000285748	0	0	0	0	0	0.000168636
K03411	0	0	0.000196817	0	0	0	0	0	0	0	0	0
K03412	0.000214992	0.0001492	0.000116614	5.68311e-05	0	0	0	0	0	0.000348201	0	0.000116527
K03413	0	0.000582321	0	0.000222006	0	0.000389535	0	0	0	0	0	0.000227999
K03414	0	0.000210581	0.000329688	0.00040121	0	0	0	0	0	0	0	0
K03417	0.000243533	0.00016907	0.000132211	0.000386446	0	0	0	0	0	0.000394401	0.000780629	0.000132095
K03421	0	0.000110577	0	0	0	0	0	0	0	0	0	0
K03423	0	0	0	0	0	0.000122708	0	0	0	0	0	0
K03424	0.0010819	0.00037568	0.000881749	0.0015029	0.00102651	0.00124009	0	0.00196865	0	0.00131402	0.00202344	0.00161492
K03425	0	0.000191928	0	0.000292855	0	0	0	0	0	0	0	0
K03426	0	0.0001923	0.00135418	0.000219803	0.000420406	0.000508101	0	0	0	0.000896725	0.000295918	0.000300618
K03427	0.000882492	0.000968823	0.00111459	0.000893176	0.00144531	0.00306372	0.00321221	0.00320135	0	0.000952995	0	0.00111411
K03429	0	0	0	0	0	0.000713235	0	0	0	0	0.000209253	0
K03430	0.000413816	0.000287149	0.000112202	0.000109373	0.000783574	0.000188515	0	0.00150349	0	0.000670226	0.000221007	0.000672733
K03431	0.000354595	0.00018447	0	0.00023418	0	0.000322114	0	0	0	0.000287174	0	0
K03435	0.000222155	0.000385464	0	0.000411123	0	0	0	0	0	0	0	0
K03436	0	0	0.000148177	0.000144316	0	0.000750343	0	0	0	0	0.000291446	0
K03437	0.000268091	0	0.000436958	7.09329e-05	0.000610427	0.000245774	0	0.00195118	0.00111859	0	0.00028651	0.000145508
K03438	0.000926051	0.000642799	0.000376916	0.000122431	0.000175496	0.000845826	0	0.00168336	0.000965465	0	0.000494681	0.000627678
K03439	0	0.000392851	0.000307417	7.48416e-05	0.000429479	0.00103855	0.00206425	0	0	0	0.000906776	0
K03442	0.00200349	0.000347756	0.000543949	0.000331206	0.000189963	0.000458357	0.00182689	0.00182185	0.00104466	0.00121672	0.00107041	0.000815181
K03444	0	0.000120076	0.000375129	4.57292e-05	0.000523897	0	0	0	0.000721348	0	0	0.000187461
K03445	0	0.000782958	0.00040778	0.000795193	0	0	0	0	0	0	0	0.000203763
K03446	0.000158967	0.000220479	0	0.000335844	0.000240419	0	0	0	0	0.000257494	0	8.60365e-05
K03449	0	0.000689834	0.000215608	0.000210194	0	0	0	0	0	0	0	0
K03451	0	0.000103404	0.000242182	0.000630015	0	0	0	0	0	0	0.000318426	0.000161384
K03453	0.000469272	0.000162874	0.000254692	0.000186135	0.000711531	0.000643131	0	0	0.000978534	0.000759999	0.000501368	0.000636197
K03455	0.00106895	0.000555782	0.00115675	0.000493792	0.00111051	0.000725098	0	0.000969102	0.00166933	0.000216447	0.00114107	0.00115632
K03457	0	0	0	0	0	0	0	0	0	0	0.000197168	0
K03458	0.000175968	0	0.000381333	0.000185935	0.000665707	0.000479483	0.00128176	0	0	0.000285021	0.000375817	0.000381118
K03459	0	0.000353062	0	0	0	0	0	0	0	0	0	0.000137943
K03465	0	0.000193028	0	0	0	0.000255036	0	0	0	0.000450053	0.000297036	0
K03466	0.000433554	0.000300374	0.000421642	0.000388791	0.000457877	0.000624467	0	0.00188438	0.000721711	0.000842855	0.000555143	0.000327894
K03469	0.00106487	0.000493566	0.00019336	0.00056435	0.00162118	0.00065659	0.00518948	0	0	0	0.00075925	0.00135163
K03470	0.00030173	0.000733712	0.000164097	0.00031952	0.000917068	0	0.00220332	0	0	0.000488588	0.000967658	0.000655635
K03472	0	0	0.000119681	0.000349928	0	0	0	0	0	0	0.000235668	0
K03473	0.000406893	7.05832e-05	0.000551565	0.000161305	0.000462225	0.000370594	0	0	0	0	0.000434606	0.000220473
K03474	0.000840894	9.73435e-05	0.000152341	0.000148357	0.000212828	0.000514564	0	0	0	0	0	0.000304363
K03475	0.000176906	0.000245417	0.000383378	0.000607522	0	0	0	0	0.000737165	0.000286541	0	0.00019158
K03476	0.000212091	0.000367953	0.00011503	0.000392429	0	0	0	0	0	0	0	0
K03477	0	0.00047401	0.00029669	0.000288958	0	0	0	0	0	0	0.000291774	0
K03478	0.000822562	9.52138e-05	0.000148992	7.25535e-05	0	0	0	0	0	0	0.00058608	0
K03480	0	0	0	0	0	0	0.00201658	0	0	0	0	0
K03482	0.000575864	0.000500023	0.000313054	0.00060967	0	0	0	0	0	0.00046626	0.000307766	0.000156357
K03484	0	0.000306524	0.000239603	0	0.000167337	0.000402962	0	0	0	0.000357649	0.000235904	0
K03485	0.000232221	0	0	0.000245615	0	0	0	0	0	0	0.000248098	0.000125922
K03486	0	0	0	0	0	0.000257148	0.0020449	0	0	0	0	0
K03487	0.000438784	0.000228393	0.000119017	0.000347991	0	0.000200141	0	0.00159473	0	0	0.000234367	0
K03488	0	0.000263049	0.000274312	0.000400853	0	0.000231183	0	0	0	0.000409033	0	0
K03490	0.000253087	8.78622e-05	0	0.000401672	0	0.000231666	0	0	0	0	0	0
K03491	0	0	0	0	0	0	0	0	0	0	0	7.35719e-05
K03495	0.000937246	0.0004641	0.000579561	0.000141373	0.000606977	0.000605501	0	0.000971091	0	0	0.000285852	0.000506928
K03496	0.000783313	0.000453275	0.000850957	0.000483531	0.00158501	0.00263119	0	0.00189998	0.00108933	0.00169136	0.00306929	0.00127521
K03497	0.00215458	0.000523334	0.00210363	0.000911274	0.00146914	0.00196474	0	0	0.00179661	0.00244268	0.00161109	0.00221884
K03498	0.00118675	0.000764297	0.000642812	0.000403016	0.000769481	0.000769429	0.00370424	0.00123074	0.000706375	0.00164764	0.00126721	0.00119316
K03499	0.00113253	0.000550247	0.000860317	0.000419205	0.00137337	0.00165423	0.00825766	0.00164673	0.000944514	0	0.00072594	0.00122804
K03500	0.000180008	0.000124865	9.75343e-05	0.00042799	0	0	0	0	0	0	0	9.74774e-05
K03501	0	0.000516391	0	0.00023612	0.00112941	0.000546757	0	0	0	0.000481453	0.000635653	0.00032299
K03502	0.00053479	0.000556432	0	0.000188368	0.000404666	0.000971699	0	0.00129439	0	0.000288738	0	0.000193056
K03503	0.000391436	0	0.000213472	0.000207582	0	0	0	0	0.00163614	0	0.000418772	0
K03516	0	0.000142183	0	0.000108408	0	0	0	0	0	0.000661689	0	0
K03517	0.000907964	0.000787759	0.000492671	0.000180046	0.00103225	0.000828928	0	0	0	0.000735249	0.0002425	0.000738415
K03518	0	0	0	0	0	0	0	0	0	0	0	0.000202221
K03521	0	0.00036073	0.000282167	0.000549722	0.000197087	0.00071377	0	0	0.00108365	0.000420645	0.000555146	0.000563796
K03522	0	0.000463512	0.000362328	0.000353119	0.000843495	0	0	0.00161827	0.00092823	0.000360537	0	0.000362045
K03523	0.000336809	0	0.000183373	8.92215e-05	0.000256226	0.000310935	0	0	0	0	0	0.000183132
K03524	0.000705806	0.000408287	0.00076615	0.00043549	0.00089183	0.00107484	0	0	0.00196236	0	0.00100544	0.000893092
K03525	0.000270747	9.4015e-05	0.000147107	0	0.00102755	0	0	0	0	0	0	0.000293919
K03526	0.00073566	0.000191372	0.000597978	0.000291539	0.000556767	0.000334359	0	0.00133562	0	0.000595777	0.000392817	0.000896428
K03527	0.000194531	0.000134965	0.0002109	0.000462637	0.000589117	0.000354037	0.0014175	0.00141311	0	0	0.000623294	0.000316145
K03528	0	0	0	0.000119087	0	0	0	0	0	0	0.000240597	0
K03529	0.000153515	5.31722e-05	0.000248754	6.07242e-05	0.000115767	0.00020709	0.00223203	0.00111177	0.000319389	0.000373062	0.000655171	0.000580364
K03530	0.00194341	0.000507555	0.000265735	0.000258079	0.00185742	0.000910907	0	0	0	0.000786423	0.000520207	0.0010608
K03531	0.000396593	6.87918e-05	0.000430014	0.000157207	0.00105104	0.000361026	0	0	0	0	0.000211793	0.00064459
K03532	0	0.000136679	0	0.000156173	0.000149158	0	0	0	0.000821118	0	0	0
K03533	0.00031725	0.000440919	0	0.000252035	0	0	0	0	0	0	0	0
K03534	0.00135591	0.000943899	0.000740834	0.000359908	0.00069036	0.000422209	0	0	0	0.000731633	0	0.000985949
K03535	0	0.000307198	0.000191957	0.000467976	0.000134043	0	0	0	0	0	0.000189175	9.59237e-05
K03536	0.000416702	0.000144973	0.000227427	0.000110539	0.000317863	0.000775701	0	0	0	0	0	0.000908175
K03543	0.00104042	0.00021659	0.000338532	0.000604984	0.0012609	0	0	0	0	0.000337019	0.000666799	0.000225527
K03544	0.000370226	0.000192621	0.000401263	9.78146e-05	0.000840624	0.000673153	0	0.00134436	0	0	0	0.000601529
K03545	0.00072177	6.25834e-05	0.000488854	0.000190678	0.000682739	0.000983793	0	0	0.000751938	0	0.000192694	0.000195427
K03546	0.000332334	0.000402913	0.000179537	0.000350591	0.000313335	0.000149532	0.00181221	0.000601795	0.000691484	0.0001346	0.000265952	0.000493662
K03547	0	0.000268163	0.000419031	0.000153202	0.000146312	0	0	0	0.00161101	0.000313021	0.000206406	0.000314071
K03548	0	0.000221662	0.000115496	0.000112575	0	0	0	0	0	0	0.000227466	0
K03549	0.000135208	9.37338e-05	0.00021948	0.000356913	0	0	0	0	0	0.00021902	0	7.31324e-05
K03550	0.000314721	0.00043739	0.000513693	0.000416691	0	0	0.00229878	0	0.00262807	0.000509611	0.000336478	0.000171024
K03551	0.000875772	0.000531824	0.000475087	0.000405156	0.00116128	0.000199722	0	0	0	0.000354596	0.000701658	0.000712086
K03553	0.000856379	0.000222863	0.00081287	0.000565929	0.000810987	0.00117123	0	0	0	0	0.000686092	0.000232077
K03554	0	0.000329144	0.000128679	0.000438846	0	0	0	0	0.000988735	0.000383946	0	0.00012857
K03555	0.000302949	0.000454843	0.000218336	0.0005861	0.000685923	0.000728284	0.00073447	0.000731784	0.000840672	0.000163592	0.000538829	0.000600293
K03556	9.98959e-05	0.000346108	0.000215979	0.000263536	0	0	0	0	0.000415805	0.000161832	0.00021321	0.000377882
K03557	0	0.000491515	0	0.000124953	0	0	0	0	0	0	0	0
K03558	0.000359198	0	0.000391393	0.000285568	0.000273465	0	0	0	0	0.000581573	0	0.000195419
K03559	0	0	0	0.000417896	0.00030031	0	0.00288235	0	0.00164689	0	0	0.000858176
K03560	0	0.000135468	0	0	0	0	0	0	0	0	0	0
K03561	0.00108187	0.000469587	0.000734771	0.000500952	0.00164236	0.000248012	0	0	0	0.000437995	0.000289055	0.000734034
K03562	0	0.000100621	0	7.66794e-05	0	0	0	0	0	0	0	0
K03563	0	0.000397716	0	0.000151728	0	0	0	0	0	0	0	0
K03564	0.000372499	0.00051808	0.000609079	9.87374e-05	0.000283719	0.0017257	0	0	0	0	0.000398448	0
K03565	0	0.000250091	0.000391936	0.000285963	0.000821535	0	0	0	0	0.000582371	0	0
K03566	0.000237459	0.00016484	0.000257778	0.000313972	0	0	0	0	0	0.000769137	0.000253706	0
K03567	0.000319903	0.000111155	0	8.47179e-05	0	0	0	0	0	0	0	0
K03568	0.000336769	0.000759098	0.000273612	0.000711595	0.000127371	0.000305648	0	0	0	0.000818229	0	0.000364622
K03569	0.000869819	0.000528199	0.000471836	0.000229938	0.000494285	0.00158668	0.00158526	0	0	0.00140875	0.00069688	0.000235739
K03570	0.000688371	0.000398171	0.000249031	0.00036402	0.00104356	0.000419071	0	0	0	0	0.000735419	0.000373242
K03571	0	0.000626297	0	9.54843e-05	0	0.000333423	0	0	0	0	0	0.000196026
K03572	0.000266069	0.00041501	0.000647812	0.000175581	0.00120614	0.00108283	0	0	0	0.000215501	0.00014201	0.000719529
K03573	0.000282993	0.000196566	0.000307638	0.000374475	0	0.000519654	0	0	0	0.000458267	0	0
K03574	0	0.000506567	0.000198486	0.000386159	0.000554735	0.00101167	0	0	0.00152196	0	0.000389609	0.0005946
K03575	0.000422121	0.00036616	0.000343404	0.000613667	0.000799412	0.000577137	0	0.00153383	0.000879915	0	0.00022545	0.000800693
K03576	0	0.000160441	0	0.000183352	0	0	0	0	0	0.000374343	0	0
K03578	0.000355075	0.000147571	7.67009e-05	0.000243426	0	0	0.000516199	0	0	0.000115052	0	7.66948e-05
K03579	0	7.42191e-05	0	8.47715e-05	0	0	0	0	0	0	0	0.000115772
K03580	0.000184625	9.59406e-05	4.98842e-05	0.000170449	0	0	0	0	0	0.000149549	0	0
K03581	0.000120383	0.00016688	6.51088e-05	0.000444776	0.000272744	0.000978613	0	0	0	0	0.000385471	0.000130178
K03582	7.69298e-05	0.000239812	8.31044e-05	0.000202868	0	0	0	0	0.000320106	0.000124633	0	0
K03583	0.000161025	0.000362543	0.000130476	0.000276027	0	0	0	0	0.00033503	0	0.00034362	4.34865e-05
K03584	0.000838791	0.000388397	0.000455871	0.000147984	0.000849162	0.000513241	0	0	0	0.00135831	0	0.000455394
K03585	0.000990594	0.00089349	0.000966659	0.000942396	0.00090008	0.000901739	0.00144374	0	0.00165162	0.000320884	0.00126962	0.000751345
K03586	0.000424417	0	0	0.000225202	0	0	0	0	0	0	0	0.000231294
K03587	0.000795156	0.000413421	0.000430217	0.000349817	0.000300378	0.000119848	0	0	0	0.000429355	0.000282932	0.000788445
K03588	0.00019838	0.000137641	0	0.000209698	0.000600848	0.000722359	0	0	0	0.000642613	0.000423763	0.000214954
K03589	0	0	0.000139938	0.000272637	0.000195486	0	0	0	0.00107489	0	0	0.000279612
K03590	0.000367185	6.36786e-05	0.000397949	0.000388035	0.000694732	0.000333762	0	0	0	0	0	0.000497138
K03591	0	8.02319e-05	0	0.000183377	0	0	0	0	0.000964047	0.000374395	0	0
K03592	0.000177222	0.000368782	9.60162e-05	0.00046816	0.000670479	0.00048296	0	0	0	0	0.000378499	0.000287884
K03593	0.000633383	0.000146511	0.000229009	0.000613863	0.000639734	0.000577325	0.00153894	0	0	0	0.000225522	0.000343264
K03594	0.000710088	0	0.000386818	0.000188164	0.000270265	0.00065676	0	0	0.00148325	0	0.00037972	0.000772554
K03595	0.000240938	0.000167263	0.000261583	0.000191155	0.000365399	0.000660825	0	0	0	0	0.000257431	0.000261357
K03596	0.000417378	0.000289364	0.000376444	0.000220368	0.000735949	0.000881296	0.00202532	0	0.00173826	0	0.000445558	0.000301037
K03597	0	0.000209008	0	7.9642e-05	0	0	0	0	0	0	0	0
K03598	0.000461212	0.000160068	0	6.09749e-05	0	0	0	0	0	0	0	0
K03599	0	0	0	0.000161837	0	0	0	0	0.00127592	0.000989807	0.000326736	0
K03600	0	0.000124224	0.000194673	9.4694e-05	0	0	0	0	0.00149289	0	0	0
K03601	0.000355552	0.000493251	0.000866863	0.000187851	0.000538071	0.000322998	0	0	0	0.00115179	0	0.000385052
K03602	0	0.000181485	0.000285232	0.000276885	0	0	0	0	0	0	0	0
K03603	0	0.000485537	0.00015197	0.000147996	0.000212309	0	0	0	0	0	0.000298861	0
K03604	0	0.000304585	0.000357122	0.000348061	0.000166274	0.000800727	0.00159976	0	0.000914942	0.000710788	0.000468827	0
K03605	0	0.000450086	0.000176229	0.000257282	0	0	0	0	0	0	0.000346231	0
K03606	0.000518656	0.000179869	0.000280963	0.000822006	0.000392387	0.000313959	0	0.00125516	0	0	0.000184612	0.000842426
K03607	0	0.000100657	0.000157553	7.67063e-05	0	0	0	0	0	0	0	0
K03608	0	0.000680486	0	0.00025951	0	0.000458085	0.00358068	0	0	0	0	0
K03609	0	0.000182338	0.000427901	0.00062521	0	0.000240586	0	0	0	0.000425228	0	0.000142496
K03610	0	0.000100182	0	0.000458065	0	0.000529951	0	0	0	0.000467084	0.000616623	0
K03611	0	0.000226323	0.000177237	0.00094874	0	0	0	0	0	0.00105459	0.000348197	0
K03612	0	0.000107249	0.000167927	0.000163473	0	0.000852526	0	0	0	0	0	0.000167728
K03613	0.000299531	0.000104049	0.000488672	0.000396475	0.00022758	0.000275473	0	0	0.00125034	0.000485031	0.000320196	0
K03614	0.000892007	0.000464324	0.000120989	0.00017687	0.000168996	0.000610525	0.00162588	0	0.000929859	0.000722333	0	0.000241788
K03615	0.000444917	0.000257078	0.000481674	0.000274103	0.000672643	0.000805978	0	0	0	0.00024023	0.000633326	0.000481464
K03616	0	0	0	0	0	0	0.00228931	0	0.00130863	0	0	0.000170318
K03617	0.000324833	0.000112876	0.000176787	0.000172062	0.000247015	0.00119805	0	0	0.0027129	0	0	0.00035313
K03618	0	0	0	6.57162e-05	0	0	0	0	0	0	0	0
K03619	0	0.000141018	0.000221178	0.000215036	0	0	0	0	0	0	0	0
K03620	0	0	0	0.000377867	0	0	0	0	0	0	0	0
K03621	0	0.000146339	0	0.000111481	0	0.000192212	0	0	0	0	0	0
K03623	0	0	0	0.00038942	0	0	0	0	0	0	0.000523286	0
K03624	0.00146698	0.000510039	0.000999274	0	0.000558565	0.00101883	0.00268156	0	0	0	0	0.000798258
K03625	0.00067155	0.000466778	0.000182804	0.000355783	0.000510859	0.000619895	0	0	0.00140236	0.00108735	0	0.000730259
K03628	0.00097253	0.000337225	0.000351106	0.000385263	0.000858079	0.000882099	0.00118033	0	0.00202583	0.000262548	0.000173066	0.00096506
K03629	0.00103945	0.000504901	0.000338211	0.000384627	0.000629853	0.00094714	0	0	0	0.000336702	0	0.000337971
K03630	0.00145597	0.000505709	0.000949895	0.000616611	0.00132709	0.00133789	0.00212593	0	0.00121539	0.000943076	0.000622522	0.00126513
K03631	0.000296302	0.000359534	0.000400974	0.000312933	0.000335969	0.000536751	0	0	0	0.000479959	0	0.00056112
K03632	0	0.000129167	0.000167812	0.00019667	0	0	0	0	0	0	0	3.35611e-05
K03633	0.000179768	0.000187046	9.74031e-05	0.000237453	0	0	0	0	0	0	0	9.73465e-05
K03634	0	0	0	0.000249325	0	0	0	0	0	0	0	0
K03635	0.00113307	0.000394001	0	0.000100122	0	0	0	0	0	0.000611488	0	0
K03636	0	0.000178262	0	0.000407934	0	0	0	0	0	0	0	0
K03637	0	0.000504341	0	0.00019223	0	0	0	0	0	0.000587186	0.000387899	0.000394649
K03638	0	0.000121484	0	9.26021e-05	0	0	0	0	0	0	0	0
K03639	0	0.000154925	0.000121106	0.000236055	0	0	0	0	0	0	0.000238461	0.000242022
K03640	0.000317382	0.000110276	0.000172693	0	0	0.000292421	0	0	0	0	0	0.000172482
K03641	0	0.000380993	0	4.83673e-05	0	0	0	0	0	0	0.000195511	9.91464e-05
K03642	0	0.000160857	0.000125763	0.000245103	0	0.000211668	0	0	0	0.00037531	0	0
K03643	0	0.000225648	0.000176706	0.000257974	0	0	0	0	0	0	0	0
K03644	0.000910207	0.000473826	0.000370423	0.000360985	0.000344941	0.000207756	0.0016592	0	0.000948893	0.0011056	0.0002431	0.00024675
K03645	0	0	0.000360615	0.000350946	0	0	0	0	0	0	0.000354185	0
K03646	0	0.000135286	0.000105702	5.15264e-05	0	0	0	0	0	0.000315823	0	0
K03647	0	0.000277735	0.000217782	0	0	0	0	0	0	0	0	0
K03648	0.000882231	0.000510736	0.000639591	0.000233531	0.000893577	0.000540615	0	0.00214175	0	0.000952409	0.000314351	0.000798599
K03649	0	0.000122977	0.000385413	0.000656193	0	0	0	0	0	0	0.000378352	0.000192438
K03650	0.000521201	6.02513e-05	0.000188233	0.000413026	0.000657206	0.000788815	0.00126543	0	0.00144782	0.000281404	0.000742076	0.000846579
K03651	0	0	0.000280073	6.82072e-05	0	0	0	0	0	0	0	0
K03652	0	0	0	0	0	0	0	0	0	0	0	0.000169424
K03654	0.00155076	0.000785465	0.0017419	0.000818489	0.00234221	0.00193922	0.00173586	0.00432425	0.00148999	0.00057972	0.000763929	0.00128991
K03655	0.00163255	0.000754524	0.00117784	0.000610519	0.00195315	0.00196919	0.00198035	0.000986763	0.000566567	0.00132226	0.00101659	0.00132457
K03656	0	0.000261883	0.000272492	0.000232666	0	0.000113812	0	0	0	0	0	0.0001362
K03657	0.00103396	0.000636988	0.00118037	0.000757895	0.000954208	0.00186681	0.00250744	0.00416412	0.000956594	0.00130275	0.000735697	0.00130425
K03658	0.000222752	0.000308753	0.000301104	0.000205717	8.4087e-05	0.000201018	0	0	0	0	0.000118868	0.00012041
K03660	0	8.52637e-05	0	0	0	0.000224667	0	0	0.00102453	0.000397788	0	0.000133237
K03663	0	0	0	0	0.000159524	0	0	0	0	0	0	0
K03664	0	0.000255901	0	0.000682773	0.000280255	0	0	0	0.00153769	0.000595825	0.000787256	0.000400515
K03665	0.000357667	0.000434169	0.000387577	0.000188972	0.000811937	0.000649909	0	0.00129855	0	0.000289661	0.000190973	0.000290515
K03666	0	0	0.000266793	0.0002591	0	0	0	0	0	0	0	0
K03667	0	0.000244259	0	0.000325582	0	0	0	0	0	0	0.000188022	0
K03668	0	0	0	0.000207969	0	0	0	0	0	0	0.000419551	0
K03669	0.000310539	0.000215194	0.000223824	0.000163858	0	0	0	0	0	0.00016769	0.000110468	5.59431e-05
K03670	0	0.00010991	8.58206e-05	0.000209275	0	0	0	0	0	0	0	0
K03671	0.000877588	0.000763518	0.000958591	0.000465779	0.0010049	0.00163737	0.00321298	0	0	0.00284129	0.00187852	0.000478437
K03672	0	0	0	0.000209031	0	0	0	0	0	0	0	0
K03673	0	0.000533105	0	0.000812575	0	0	0	0	0	0	0.0006562	0
K03674	0	0	0	0.000399008	0	0	0	0	0	0	0.000536113	0
K03675	0	0.000526179	0.000164758	0.000240601	0	0	0	0	0	0	0	0
K03676	0	0.000176434	0.000277223	0.000269162	0	0	0	0	0	0	0.000542446	0.000276638
K03683	0.000605867	0.000210471	0	8.02003e-05	0	0	0	0	0	0	0.000323843	0
K03684	0.00020396	0.000495332	0.000442371	0.000431235	0	0	0	0	0	0.00033034	0.000217852	0
K03685	0.00079661	0.000276598	0.00043276	0.000281015	0.000604558	0.000486737	0	0	0	0.00086003	0.000851321	0.00072056
K03686	0.000628157	0.000363247	0.000681323	0.000442749	0.00174465	0.000763281	0	0.0015216	0	0.000678249	0.000894633	0.000226944
K03687	0.000616378	0.000428275	0.000670573	0.000163198	0.00117113	0.000283685	0	0	0	0	0.000329476	0.000334891
K03688	0.000149121	0.000206796	0	0.000354362	0	0.00013508	0	0	0	0.000241551	0	0.000161374
K03690	0	0.00032773	0.000171067	0.000166517	0	0	0	0	0	0	0	0
K03693	0	0	0	0	0	0	0	0	0	0	0	4.67971e-05
K03694	0.000681471	0.000157433	0.000184247	0.000389615	0.000171512	0	0	0	0	0.000183992	0.000121221	0.000245595
K03695	0.000304128	0.000316118	0.000273986	0.000213958	0.000459068	0.00100533	0	0	0.000421975	0.000164229	0.000216371	0.000712207
K03696	0.000528897	0.00018326	0.00034311	8.37258e-05	0.000958158	0.00057243	0.00153886	0.000766637	0	0.000342721	0.000112889	0.000171514
K03697	0	4.07752e-05	0	3.10498e-05	0	0.000318741	0	0	0	0	0	0
K03698	0	7.51522e-05	0.000117481	0	0.000164093	0.000395038	0	0	0	0	0	0
K03699	0.000360741	0.00037535	0.000488658	4.76504e-05	0.000682465	0.000655596	0	0	0	0.000292149	0	0.000586047
K03700	0	0	0	8.62746e-05	0	0	0	0	0	0	0	0
K03701	0.00090432	0.000689215	0.000830709	0.000453208	0.00122808	0.00154733	0.00131519	0.00262059	0.000376361	0.000732516	0.000868478	0.001026
K03702	0.000636832	0.000353154	0.000689004	0.000470634	0.000384844	0.00046049	0.0018537	0	0.000530356	0	0.000271905	0.000413262
K03703	0.0010948	0.000237186	0.000370261	0.00043351	0.000723856	0.000619061	0.00099605	0.000992621	0	0.00022168	0	0.000814263
K03704	0.00106485	0.00148412	0.000583249	0.00169828	0	0	0	0	0	0.00172343	0.000570298	0.000872922
K03705	0.00021608	0	0	0	0	0	0	0	0	0.000699924	0.000230822	0.000117121
K03707	0	0	0.000157729	0	0	0	0	0	0	0	0	0
K03709	0	0	0	7.82832e-05	0	0	0	0	0	0	0	0
K03710	0	9.66059e-05	0.000302363	0.000147231	0	0.000765854	0	0	0	0	0	0.000151024
K03711	0.000378408	0.000394754	0.00144399	0.000100314	0.000864832	0.000701653	0	0	0.00158139	0	0.000404789	0.000823892
K03712	0.000376417	0.000130889	0.000205187	0.000498914	0	0	0	0.0027473	0.00157302	0	0	0.000409758
K03716	0	0	0	0	0	0	0	0	0	0	0.000208254	0.000105631
K03717	0	0	0.00013034	0.000380995	0	0	0	0	0	0.000388864	0	0.000130228
K03718	0	0.000645003	0.00161765	0.000393363	0.00169544	0.00068742	0	0.00270747	0.00310064	0.000600687	0.000793707	0.00141336
K03719	0.000725759	0.000252318	0	0.000384685	0.000552604	0	0	0	0	0	0.000388126	0
K03720	0	0.000156394	0.000490972	0.000119265	0	0	0	0	0	0	0	0.000245034
K03721	0.000167461	0.000232284	9.07008e-05	0.00022115	0	0	0	0	0	0.000271247	0	9.06532e-05
K03722	0	0.00012564	0	0.000159458	0	0.000109156	0	0	0	0	0.000128983	0
K03723	0.000234502	0.000703944	0.000506665	0.000350431	0.000176847	0.000492152	0.00113654	0.00113223	0	0.000886459	0.000417006	0.000506608
K03724	0.000138879	0.000144294	3.74979e-05	0	0	0	0	0.000502792	0.000577816	0.000225	0	0
K03732	0	0.000322982	0.000100926	0.000196816	0	0	0	0	0	0	0	0.000100864
K03733	0.000711595	0.000823292	0.000257493	6.27253e-05	0.000719363	0.00195097	0.00172987	0	0	0	0.000253427	0.00051455
K03734	0.000651041	0.00045182	0.000824026	0.00022947	0.00032885	0.00158339	0	0.00157734	0.00180962	0.000351473	0.000695463	0.000588146
K03735	0	0.000121829	0.000190311	9.27945e-05	0	0	0	0	0	0	0	0
K03736	0	0.00025215	0.000394347	0.000128075	0	0	0	0	0.00100994	0	0.000258718	0
K03737	0.000307043	0.000265871	0.000290224	0.000323875	0.000115771	0.000621295	0.000558028	0.00166772	0.000319401	0.000124359	0.000245699	0.000456018
K03739	0	0	0	0	0	0.000178341	0	0	0	0.000317384	0	0
K03741	0.000799963	0.000556503	0.000436379	0	0.000304936	0.000371649	0	0	0	0	0	0.000435677
K03742	0	0.000412215	0.000322091	0.000366341	0.000299906	0	0	0	0.000825478	0.000320757	0.000423037	0
K03743	0	0.000247715	0.00038819	0.000188828	0	0	0	0	0	0	0	0
K03744	0.000987265	0.000228721	0.000358253	0.000435822	0.000500573	0.000910704	0	0.00239891	0	0	0	0.000536694
K03745	0	0.000186773	0.000587243	0.000712428	0	0	0	0	0	0	0	0
K03746	0	0	0	0.000949352	0	0	0	0	0	0	0	0
K03747	0	0.000128031	0	0.000195202	0	0	0	0	0	0	0	0
K03748	0	0.000880825	0.000153168	0.000298318	0	0	0	0	0	0.000456347	0.000301203	0.000306013
K03749	0	0.000103019	0	0.000235525	0	0	0	0	0	0	0	0
K03750	0.000190337	6.60236e-05	0.000103163	0.00025146	0	0	0	0	0	0	0.000203278	0
K03752	0	0.000112562	0	8.57915e-05	0	0	0	0	0	0	0	0.000176072
K03753	0	0.00035729	0	0.000453898	0	0	0	0	0.00143124	0	0	0.000186339
K03755	0.000271516	0.000377131	0	7.18432e-05	0	0	0	0	0	0.000879384	0	0
K03756	0.000180357	0.000688092	0.000293173	0.000190588	0	0	0	0	0	0.000292128	0.000385206	0
K03757	0	0	0.00019338	0.000188575	0	0	0	0	0	0	0.000190572	0
K03758	0	0.000468743	0.000640628	0.000847927	0	0	0	0	0	0	0	9.14697e-05
K03759	0	0.000247019	0	0.000282227	0	0	0	0	0	0	0	0.000289251
K03760	0.000298749	0.000310722	0.00024258	0.000354965	0	0	0	0	0.000622194	0.000241961	0.000159474	0.000161649
K03761	0.000180688	0.000125338	0.00019581	0.000525081	0	0	0	0	0.000752965	0.000292664	0.000192957	0
K03762	0.000161985	0.000842525	0.000175441	0.000598916	0	0	0	0	0	0	0.000172956	0
K03763	0	2.29719e-05	0.000107449	1.74889e-05	0.000150011	0.000655514	0	0.000480252	0	0.000107466	0.000141533	7.16286e-05
K03764	0	0	0	0.000305029	0	0	0	0	0	0	0	0
K03765	0	0.000110312	0.00017227	0.000294056	0	0	0	0	0	0.000257663	0	0
K03767	0	0	0	0.000170711	0	0.000297098	0	0	0	0.000521869	0	0
K03768	0.000634137	0.000330499	0.00120764	0.000335853	0.000241047	0.00146061	0	0	0	0.000513409	0.000677989	0.00034462
K03769	0	0	0.000142316	6.93134e-05	0	0	0	0	0	0	0.000279983	0
K03770	0.000394869	0.000228111	0.000427274	0.000347428	0.000795526	0.000238041	0	0	0	0	0.000421503	0.000427121
K03771	0.00033504	0.000232366	0.000362932	0.000265474	0.00114042	0.000760129	0	0.00243208	0.000697958	0	0.000357748	0.000453427
K03772	0.000267428	0.000278575	0.000435868	0.00063681	0.000202968	0.000245149	0	0	0.00223163	0.000866153	0.0002858	0.000145146
K03773	0.000303952	0.000316772	0.00115722	0.000402356	0.000692917	0.00139832	0	0	0.00126887	0.00196873	0.000974802	0.000825626
K03774	0	0	0	0.000201013	0	0	0	0	0.00158442	0.000613816	0	0
K03775	0.000321807	0.000335459	0.000175124	0.000596575	0	0	0	0	0	0	0	0
K03776	0.000321225	0.000389839	0.00026092	0.000508993	0	0	0	0	0	0.000520316	0.000171488	0
K03777	0	0.000100598	0	0.000191534	0	0	0	0	0	0	0	0
K03778	0.00112112	7.78125e-05	0.000608279	0.000237123	0.000169929	0.000409296	0	0	0	0.000726288	0	0.00012156
K03779	0.000239655	0.000415924	0.00013009	0.000380266	0	0	0	0	0.000999538	0.000388124	0	0.000129978
K03780	0	0.000437043	0	0.000499632	0	0	0.00229695	0	0	0	0	0
K03781	0.000691327	0.000527214	0.000374106	0.000365003	0.000626894	0	0	0	0.00057583	0.000447943	0.000442799	0
K03782	0.000236792	0.000328243	0.00019209	0.000343686	8.94079e-05	0	0	0	0	0.000191794	0.000252735	0
K03783	0	9.01494e-05	0.000282063	0.00013738	0.000394029	0.000475668	0	0.00188935	0	0	0.000277471	0.000281794
K03784	0.000282904	9.82521e-05	0.00015377	0.000224615	0	0.000519486	0	0	0	0	0	0
K03785	0.000543773	0.000188824	0.000590927	0.000431651	0	0.000249349	0	0	0	0.000880585	0.000290575	0
K03786	0.00113045	0.000131029	0.000205407	0.000199779	0.00028705	0	0	0	0	0	0	0
K03787	0.000535389	0.000185903	0.000581741	7.08274e-05	0.00121903	0	0.00195346	0	0	0	0	0.000581165
K03788	0.000280172	9.72995e-05	0	0.000519013	0	0	0	0	0	0	0	0.000152112
K03789	0.000755379	0.000394001	0	0.000100122	0	0	0	0	0	0	0	0.000205578
K03790	0.000323449	0	0.000176027	0	0.000245951	0.000298195	0	0	0	0	0	0.000175807
K03791	0	0	0	0.000165964	0	0	0	0	0	0	0.000335043	0
K03796	0.000513595	0.000267464	0	0.000271725	0	0	0	0	0	0.000415871	0	0
K03797	0.00119525	0.000621574	0.000647018	0.000512835	0.00146826	0.00189478	0.0010877	0	0.00186698	0.000726035	0.00175458	0.00210188
K03798	0.000527854	0.000320182	0.00078537	0.000313496	0.000697894	0.00167066	0	0	0.00109907	0.00106883	0.000422595	0.00114194
K03799	0.000233332	0.000161966	0.000126633	0.000370192	0.000353772	0.000213157	0	0.00169667	0	0.000377888	0.000249288	0.000506111
K03800	0	0.000303678	0.00023737	0.000115674	0.000165776	0	0	0	0	0	0	0.000237189
K03801	0.00116655	0.00030389	0.000158559	0.000617556	0.000443045	0.000535997	0.00425839	0	0.00121725	0	0.000311737	0.000950308
K03803	0	0.00013029	0.000204241	0.00019865	0.000570837	0	0	0	0	0	0.000400812	0.000611809
K03804	0	0.000199893	0	0.000304658	0	0	0	0	0	0	0.000307588	0.000156266
K03805	0.000269734	9.36619e-05	0	0.000356848	0	0	0	0	0	0	0	0
K03806	0	0.000232947	0.000182455	0.000355108	0	0	0	0	0	0	0	0
K03807	0	0.000347616	0.000407796	0.000198643	0	0	0	0	0	0	0	0
K03808	0	6.445e-05	0.000201393	0.000294554	0	0	0	0	0.00077437	0	0	0.000100635
K03809	0.00031982	0.000444506	0.000174033	0	0	0	0	0	0	0.00155359	0.000341945	0.000173818
K03810	0.000427683	0.000370998	0.000115986	0.000226103	0	0	0	0	0	0.000346338	0.000228426	0.0001159
K03811	0.000295615	0.000205367	0.000482225	0.000469517	0.000224574	0	0	0	0.00123392	0.000478693	0	0.000321123
K03812	0.000590756	0	0	0.000314379	0	0	0	0	0	0	0	0
K03813	0	8.6904e-05	0.000135932	0.000132429	0	0	0	0	0	0	0.000267493	0.000135808
K03814	0.000280014	0.000291734	0.000913114	0.000444617	0.00021261	0.000257014	0	0	0	0	0	0.000152026
K03815	0	0.000265402	0.000276777	6.7407e-05	0	0	0	0	0	0.000412677	0	0
K03816	0.000652735	0	0.000710523	0	0.000992778	0.00060195	0	0	0	0	0.000697929	0.00124184
K03817	0.000339129	0	0.000369297	0.000359358	0	0	0	0	0	0	0	0.000184404
K03818	0	0.000468175	0	0.000178425	0	0	0	0	0	0	0.000360125	0
K03819	0	0.000125584	0	0	0	0	0	0	0	0	0	0
K03820	0.000474107	0.000273979	8.55713e-05	0.00033387	0	0	0	0	0	0.000511971	0.000168733	8.55301e-05
K03823	0.00034086	0.000473879	0.000371202	0.000451505	0	0	0	0	0	0	0.000364506	0.000370708
K03824	0	0.000123334	0.000193269	9.40144e-05	0	0	0	0	0	0	0	0
K03825	0.000717075	0.000124643	0.000390665	0.000475067	0	0	0	0	0	0	0	0
K03826	0.000366556	0.000254887	0	9.7152e-05	0	0	0	0	0	0	0	0
K03827	0.00184038	0.000383923	0.000802351	0.000585343	0.00140154	0.000340886	0	0	0	0.00119187	0.000393701	0.00080118
K03828	0	0.000242046	0	0.0001845	0.000529944	0	0	0	0	0	0	0
K03829	0	0.000126974	0.000199009	0	0	0	0	0	0	0	0	0
K03830	0.000375792	0.000392011	0.000204842	9.96159e-05	0	0	0	0	0	0	0	0
K03831	0.000322422	0	0.000526387	0.000256167	0	0	0	0	0	0.000522072	0.000344734	0.000175244
K03832	0.0013788	0.000957621	0.0016484	0.000437831	0.0012561	0.001518	0	0.00401478	0	0.000446562	0	0.0013473
K03833	0.000273494	0.000142204	0	0.000288788	0	0	0	0	0.000569493	0	0.000145977	0
K03834	0	0.000400964	0.000313269	0.000203619	0.000145844	0	0	0	0.000802941	0	0	0.000104356
K03835	0.000377345	0.000327225	0.000102256	0.000199404	0	0	0	0	0	0	0	0
K03836	0.000188519	0.000196174	0.000102172	0.000348671	0	0	0	0	0	0.000305342	0	0.000102109
K03837	0	0.000318081	0	0.00014537	0	0	0	0	0.00076435	0	0.000195872	0
K03838	0.000178798	0.000124024	0	0.000236169	0	0	0	0	0	0.000579208	0.000190936	0
K03839	0.0017198	0.000358655	0.00056192	0.000273381	0.000261728	0	0	0	0.00143671	0.000556919	0.00073566	0.000748218
K03840	0.000347467	0.000120777	0	0.000184124	0	0	0	0	0	0	0.000371593	0
K03841	0	0.000461461	0.000721437	0.000234371	0	0	0	0	0	0.000358947	0.000236763	0
K03855	0	0.000166211	0	0.000126767	0	0	0	0	0	0	0	0
K03856	0	0	0	0	0	0.000201463	0	0	0	0	0.000471767	0
K03881	0	0	0	0	0	0	0	0	0	0.000281414	0	0
K03885	0	0.000439899	9.81773e-05	0.000382937	0.000274231	0	0	0	0	0	0.000193492	0.000196239
K03892	0	0.000454062	0.000237514	0	0.000331979	0.000405585	0	0	0	0.000704087	0.000465487	0.000237093
K03893	0	0.000190849	0	0	0	0	0	0	0	0	0	9.933e-05
K03894	0	4.88641e-05	7.62852e-05	0	0.000106528	0	0	0	0	0	0	0
K03895	0	4.96994e-05	7.75925e-05	0	0	0	0	0	0	0	0	0
K03896	0	8.0187e-05	0	0	0	0	0	0	0	0	0.00024684	0
K03897	0	6.26894e-05	0	0	0	0	0	0	0	0	0	0
K03919	0	0.000104902	0	7.99458e-05	0	0	0	0	0.00126059	0	0	0
K03923	0	0.000676943	0.000353411	0.000945906	0	0	0	0	0	0	0.00034716	0
K03924	0.00145585	0.000504945	0.000986089	0.00067308	0.00179034	0.000330778	0.00132571	0	0	0	0.000388679	0.000886955
K03925	0.000754176	0.000524494	0.000616669	0.000299885	0.000287259	0.000699111	0	0	0	0	0.000403373	0
K03926	0	0.000155336	0.000243811	0	0	0.000416681	0	0	0	0	0	0.000243366
K03927	0.000458237	0	0	4.03331e-05	0	0	0	0	0.000636268	0	0	0.000165312
K03931	0.000450942	0.000156263	0.000426708	0.000386717	0.000340468	0.000101749	0	0	0.000938668	0.000182627	0.00048128	0.000426593
K03969	0	0	0	0.000235518	0	0	0	0	0	0	0	0
K03970	0	0	0.000290755	0.000141104	0	0	0	0	0	0	0	0
K03971	0	0	0	0	0.000408741	0	0	0	0	0.000863794	0	0
K03972	0	0	0.000250066	0.000728861	0	0	0	0	0	0.000740744	0	0
K03973	0	0	0	0.00010046	0.0005774	0.000351354	0	0	0.00158369	0	0	0
K03974	0.00022682	0.000157433	0	5.997e-05	0	0	0	0	0	0.000367348	0	0
K03975	0	0.000311874	0	0.000316902	0.000454758	0	0	0	0	0	0.000959749	0
K03976	0.000726686	0.000126321	0.00019798	0.00019259	0.00110664	0.000336341	0	0	0	0	0.000777248	0.00118617
K03977	0.000347893	0.000361951	0.000565393	0.000275689	0.000131603	0.000315919	0	0	0	0	0.000928732	0.00065926
K03978	0.0012632	0.000219448	0.000343647	0.000585378	0.000720217	0.000581833	0	0	0.00263712	0.00102271	0	0.000514845
K03979	0	0.000134411	0.000210033	0.000255966	0.000293346	0.000705121	0	0.0014073	0.000807488	0.000313788	0.000413827	0.000104948
K03980	0.000158154	0.000219348	0.000171271	0.000375885	0	0	0	0.00114777	0	0	0	8.55943e-05
K03981	0	9.88872e-05	0	0.00037678	0	0	0	0	0	0	0	0
[truncated: 1,887 more rows]

## Sheet: Wilcoxon Rank-Sum pvalues
	File S4: KEGG analysis of the metagenomic data in the two sets of samples
	p-value	Mean value in Healthy samples (AFR001-006)	Mean value in Polyp samples (AFR007-012)
K00001	0.369976	0.00052005	0.000407195
K00002	0.752554	5.93885e-05	3.94913e-05
K00003	0.00962172	0.000248459	0
K00005	0.441788	0.000217911	0.000149443
K00008	0.221509	0.000108651	0.000619637
K00009	0.445976	0.00014255	0.000107183
K00010	0.404657	8.2835e-05	0
K00011	0.752554	4.87279e-05	4.13014e-05
K00012	0.588745	0.0012092	0.0010617
K00013	0.808866	0.000432983	0.000450482
K00014	0.221509	0.000377625	0.000159119
K00015	0.404657	0	0.000124204
K00016	0.0904121	0.000504729	0.000216707
K00018	0.797648	0.000149476	0.000404887
K00019	0.404657	0	2.43624e-05
K00020	0.752554	0.000158167	0.000166993
K00024	0.699134	0.00110481	0.000922727
K00027	0.266554	0.000278654	0.000116212
K00029	0.12553	0.000335008	0.000154319
K00031	0.0636694	0.000488414	0.000119868
K00033	0.228951	0.000324234	0.000222149
K00036	0.808866	0.000396461	0.000401245
K00040	0.266554	9.1396e-05	4.24746e-05
K00041	0.0340869	0.000461086	0.000121012
K00042	0.933836	0.000487131	0.000508045
K00045	0.404657	2.48425e-05	0
K00046	0.192225	0.000690393	0.000237819
K00048	0.870516	0.000297652	0.000584846
K00052	0.0181009	0.000468255	9.39906e-05
K00053	0.484848	0.000553984	0.000829293
K00054	0.404657	0	3.32703e-05
K00057	0.199397	0.000343403	0.000720106
K00058	0.936075	0.000698479	0.000687308
K00059	0.936075	0.000821464	0.00126341
K00060	0.12553	0.000247866	0.00065349
K00064	0.0898234	0.000160351	2.02192e-05
K00065	1	9.55278e-05	0.000236816
K00066	0.924102	5.53149e-05	0.000251498
K00067	0.0930736	0.000527688	0.00152745
K00068	0.421671	0.000235493	9.50856e-05
K00073	0.678071	0.000284487	0.000207825
K00074	0.0284407	0.000169067	0
K00075	0.0438264	0.000478719	0.000205131
K00076	0.669146	0.000220313	0.000262191
K00077	0.170466	0.000719031	0.000382505
K00086	0.404657	1.15644e-05	0
K00087	0.788821	0.000127059	6.15717e-05
K00088	0.572476	0.000365452	0.000292138
K00090	0.252951	0.000149202	2.05526e-05
K00091	0.752554	4.6632e-05	5.9962e-05
K00094	0.549674	0.000160364	0.000189547
K00096	1	1.93797e-05	1.93653e-05
K00097	0.0415959	0.000367237	0.000138201
K00098	0.797648	0.00013227	0.00019028
K00099	0.514393	0.000319641	0.000244664
K00100	0.937229	0.00112253	0.00113403
K00101	0.86428	0.00015482	0.000324102
K00102	0.180503	6.41914e-05	1.68391e-05
K00104	0.0284407	0.000149941	0
K00108	1	7.69488e-05	3.99478e-05
K00111	0.808866	0.000270626	0.000401349
K00112	0.463245	0.000135315	0.000313081
K00113	0.375117	0.000295124	0.000204345
K00116	0.180503	0.000121458	2.6775e-05
K00117	0.347164	0.000167241	7.85364e-05
K00121	0.933836	0.000200167	0.00058088
K00122	0.175734	4.32949e-05	0
K00123	0.468042	0.000348551	0.000226818
K00124	0.445976	0.000121107	0.000167281
K00125	0.404657	0	5.2914e-05
K00127	0.07401	0.000117772	0
K00128	0.928859	8.28884e-05	0.00023965
K00130	0.175734	6.56929e-05	0
K00133	0.574504	0.000704102	0.000563804
K00134	0.261496	0.000617873	0.00107462
K00135	0.445976	4.71404e-05	4.54287e-05
K00137	0.104415	0.00026896	6.07031e-05
K00138	0.935043	0.000206264	0.000236154
K00145	0.0160593	0.000415358	6.03843e-05
K00146	1	9.3882e-06	2.89086e-05
K00147	0.699134	0.000479352	0.000670883
K00150	1	1.27591e-05	1.99315e-05
K00151	0.404657	1.49316e-05	0
K00153	0.404657	1.20629e-05	0
K00156	0.280475	0.000171112	0.000382312
K00162	1	1.58365e-05	4.73478e-05
K00163	0.07401	6.06481e-05	0
K00164	0.803316	8.32073e-05	6.83182e-05
K00166	1	2.01012e-05	6.02567e-05
K00167	0.404657	0	4.04047e-05
K00169	0.404657	2.97941e-05	0
K00170	0.175734	9.24808e-05	0
K00171	0.404657	7.37745e-05	0
K00172	0.404657	0	0.000396902
K00174	0.0181009	0.0011094	0.000170176
K00175	0.121495	0.000689015	0.000366445
K00176	1	9.63954e-05	4.80912e-05
K00177	0.415063	0.000322092	0.000500787
K00179	0.686838	0.000216909	0.000300934
K00180	0.744419	0.000296539	0.000511858
K00183	0.404657	1.75214e-05	0
K00184	0.404657	5.33986e-06	0
K00200	0.404657	0	1.31265e-05
K00201	0.404657	0	1.60785e-05
K00207	0.404657	1.33009e-05	0
K00208	0.688404	0.00048047	0.000614223
K00210	0.797648	0.000156999	0.000282455
K00215	0.574504	0.000742869	0.000532843
K00216	0.0284407	0.000186554	0
K00219	1	0.000165234	0.000167722
K00226	0.309524	0.000937684	0.0011879
K00228	0.445976	0.000127466	0.00029236
K00230	0.404657	4.47586e-05	0
K00231	0.404657	2.18004e-05	0
K00239	0.808866	0.000293165	0.000384544
K00240	0.568331	0.000136909	0.000486753
K00241	0.933836	0.000332974	0.000699212
K00242	0.752554	9.1858e-05	7.76937e-05
K00243	0.568331	0.000302083	0.000556475
K00244	0.678071	0.000133463	0.000134935
K00245	0.175734	6.52184e-05	0
K00246	1	2.35997e-05	7.391e-05
K00247	0.445976	0.00018194	0.000114678
K00248	0.07401	0.000118226	0
K00249	0.404657	3.06012e-05	0
K00257	0.0608565	0.000465323	0.000142495
K00259	0.928859	9.60655e-05	0.000108618
K00260	0.07401	6.59473e-05	0
K00261	0.404657	3.04359e-05	0
K00262	0.172733	0.00102096	0.000506312
K00264	0.129073	2.71736e-05	3.99959e-06
K00265	0.121495	0.00025111	0.000126142
K00266	0.574504	0.00109815	0.000876267
K00275	0.678071	0.000226349	0.000189515
K00276	0.933836	0.000107766	0.000132376
K00278	0.0415959	0.000649309	0.000212357
K00281	0.393939	0.000357771	0.000276863
K00282	0.404657	2.04405e-05	0
K00284	0.514393	0.000164358	0.000127663
K00285	0.445976	7.89365e-05	3.24392e-05
K00286	0.415063	0.000269341	0.000163919
K00287	0.514393	0.000617858	0.000440487
K00288	0.404657	2.70476e-05	0
K00290	0.870516	0.000324064	0.000497274
K00294	0.404657	2.91092e-05	0
K00297	0.253861	0.000428249	0.000240097
K00298	0.404657	3.50707e-05	0
K00299	0.07401	0.000131104	0
K00302	0.175734	5.1693e-05	0
K00303	0.404657	2.56929e-05	0
K00313	0.933836	0.000460488	0.000345973
K00318	0.404657	0	1.76329e-05
K00322	0.732459	0.000127898	9.23595e-05
K00324	0.445976	0.000136154	0.000110407
K00325	0.669146	0.000323511	0.000211183
K00330	0.0284407	0.000165952	0
K00331	0.340754	0.000209106	5.49416e-05
K00333	0.404657	0	5.14961e-05
K00334	0.0284407	0.000159075	0
K00335	0.00615061	0.000181788	1.41801e-05
K00336	0.870516	0.000204227	0.000260986
K00337	0.0608565	0.000508216	7.84582e-05
K00338	0.213024	0.000277393	0.000125876
K00339	0.797648	0.000176592	0.000418385
K00340	0.245785	0.000162109	0.000248443
K00341	0.127538	0.000523394	0.000298261
K00342	0.226491	0.000540584	0.000256885
K00343	0.935043	0.000271427	0.000315774
K00344	0.445976	0.000149281	0.000133324
K00346	1	0.000166241	0.000373043
K00347	0.347164	0.000110793	5.27078e-05
K00348	1	0.000138093	0.000363279
K00349	1	0.000125514	0.000138352
K00350	0.347164	0.000291846	0.000109058
K00351	0.468042	0.000311854	0.00021367
K00355	0.404657	1.91173e-05	0
K00358	0.36113	0.000218307	0.000117805
K00359	1	1.87915e-05	4.02664e-05
K00362	0.655306	6.10851e-05	4.63921e-05
K00363	0.404657	3.97549e-05	0
K00364	0.752554	8.21126e-05	5.8327e-05
K00366	1	6.95506e-06	2.85078e-05
K00370	0.199856	8.83731e-05	2.61463e-05
K00371	0.0284407	5.79606e-05	0
K00373	0.404657	1.64812e-05	0
K00374	0.340754	0.000100289	5.23748e-05
K00375	0.123962	0.000153453	0.000243271
K00378	0.393939	0.000613332	0.000779341
K00380	0.933836	0.000147069	0.000134789
K00381	0.129073	0.000155842	2.42109e-05
K00382	0.588745	0.000575351	0.000632302
K00383	0.340754	0.000153628	6.2832e-05
K00384	0.00433691	0.000976386	0.000100544
K00386	0.404657	0	2.35907e-05
K00389	0.07401	0.000186803	0
K00390	0.245785	0.000212885	0.000261807
K00394	1	2.43306e-05	0.00017712
K00399	0.404657	2.49557e-05	0
K00400	0.404657	0	5.48008e-05
K00425	0.0636694	0.000459912	0.000155048
K00426	0.170466	0.000452608	0.00036218
K00427	0.86428	9.79279e-05	0.000170718
K00428	0.0608565	0.000407478	0.000136041
K00432	0.0167114	0.000349201	3.0655e-05
K00433	0.404657	4.32845e-05	0
K00459	0.404657	0	1.89811e-05
K00480	0.404657	1.76097e-05	0
K00483	0.404657	9.0763e-06	0
K00517	0.404657	1.18023e-05	0
K00520	1	8.72859e-06	2.68788e-05
K00525	0.809855	0.000537277	0.000455025
K00526	0.375117	0.000355155	0.000227519
K00527	0.179654	0.000608565	0.00101627
K00528	0.294552	0.000527002	0.000308458
K00529	0.924102	8.47249e-05	0.000139109
K00532	0.404657	1.85075e-05	0
K00533	0.182287	6.19784e-05	1.5656e-05
K00537	0.669146	0.000349783	0.000440979
K00538	0.445976	9.07492e-05	4.21382e-05
K00540	0.0930736	0.00339638	0.00177215
K00547	0.0898234	0.00011524	1.71208e-05
K00548	0.0449512	0.000736375	0.000339357
K00549	0.468042	0.00020517	0.000255691
K00554	0.0869826	0.000445717	0.000196599
K00556	0.752554	4.24542e-05	7.84153e-05
K00557	0.245785	0.000263905	0.000221658
K00558	0.24026	0.00133869	0.0295507
K00560	0.0415959	0.000918546	0.000255225
K00561	0.393939	0.00221341	0.00522135
K00563	0.752554	0.000117569	0.000180893
K00564	0.07401	0.000112563	0
K00566	0.937229	0.00140754	0.00120867
K00567	0.748349	0.000785976	0.00122451
K00568	0.180503	0.000237912	7.56551e-05
K00571	0.103095	0.000349025	9.47132e-05
K00573	0.445976	9.68302e-05	8.35354e-05
K00574	0.788821	0.000115728	0.000156249
K00575	0.07401	0.00011374	0
K00590	0.175734	0	7.69685e-05
K00591	0.404657	0	3.38323e-05
K00595	0.549674	0.00016084	0.000129617
K00598	0.933836	0.000240784	0.000244381
K00599	0.588745	0.00125021	0.000938353
K00600	0.818182	0.000590702	0.00079987
K00602	0.574504	0.000606324	0.000690279
K00603	1	0.00033109	0.00036219
K00604	0.574504	0.000511669	0.000533173
K00605	0.686838	0.000441423	0.000646447
K00606	1	0.000758765	0.000885272
K00609	0.809855	0.00056664	0.00066266
K00610	0.549674	0.000328348	0.000274277
K00611	0.531995	0.000188243	8.01726e-05
K00612	0.175734	2.64133e-05	0
K00615	0.699134	0.000921791	0.000963288
K00616	0.686838	0.000567439	0.000761921
K00620	0.599266	6.94563e-05	1.73667e-05
K00625	0.686838	0.000332014	0.000547687
K00626	0.170466	0.000403904	0.00022489
K00627	0.36113	0.000181628	0.000366825
K00631	0.347164	0.000182275	8.44368e-05
K00632	0.421671	0.000200983	8.53382e-05
K00633	0.12553	0.000873844	0.000385425
K00634	0.369976	0.000212644	0.0005681
K00638	0.468042	0.000704922	0.00177792
K00639	0.12553	0.000617764	0.000370476
K00640	0.297107	0.000942323	0.000688447
K00641	0.46195	1.07659e-05	6.70827e-05
K00645	0.935736	0.000357142	0.000526186
K00647	0.549674	0.000268621	0.000173587
K00648	0.809855	0.000538179	0.000527714
K00651	0.377642	0.000395644	0.000870425
K00652	0.172733	0.000854517	0.000478284
K00655	0.808866	0.000429337	0.000872589
K00656	0.699134	0.000959321	0.00111866
K00657	0.142368	0.000632993	0.000187793
K00658	0.0812623	0.000232554	6.45455e-05
K00661	0.574504	0.00118966	0.000956648
K00662	0.46195	6.37447e-05	2.37033e-05
K00666	0.699134	0.000484225	0.000421918
K00673	0.07401	0.00010571	0
K00674	0.0873986	0.000198282	4.7182e-05
K00675	0.46195	0.000118873	2.2948e-05
K00676	0.608102	0.000223167	0.000677422
K00677	0.170466	0.000592864	0.000261641
K00680	0.818182	0.000949574	0.000976885
K00681	0.445976	0.000223537	0.000116094
K00684	0.678071	0.000185093	0.000180976
K00687	0.404657	1.09713e-05	0
K00688	0.818182	0.000869547	0.000926076
K00689	1	5.45091e-06	1.07713e-05
K00690	0.00962172	0.000169364	0
K00691	0.933836	8.99932e-05	0.000318107
K00694	0.245785	8.93379e-05	5.44738e-05
K00697	0.936075	0.000295477	0.000358835
K00700	0.377642	0.000529093	0.000360375
K00701	0.404657	1.80726e-05	0
K00702	1	1.61804e-05	0.000130002
K00703	0.294552	0.000497457	0.000238179
K00705	0.297107	0.000771615	0.000480675
K00709	0.175734	3.42104e-05	0
K00712	0.404657	9.34233e-06	0
K00721	0.11471	0.000350404	8.6347e-05
K00729	0.404657	0	7.2102e-05
K00748	0.686838	0.000208525	0.000320806
K00750	0.404657	1.15925e-05	0
K00754	0.699134	0.000839193	0.00118946
K00756	0.599266	9.23333e-05	1.62717e-05
K00757	0.454958	0.000384764	0.00031044
K00758	0.928859	0.000110841	0.000128701
K00759	0.935736	0.000405542	0.000687489
K00760	0.454958	0.00024202	0.000180298
K00761	0.375117	0.000551078	0.000559001
K00762	0.935736	0.000595151	0.000540226
K00763	0.803316	0.000291895	0.000256904
K00764	0.294552	0.000902437	0.000506778
K00765	0.935043	0.000302766	0.000353821
K00766	0.808866	0.000290739	0.00037311
K00767	0.748349	0.000483345	0.00073794
K00768	0.375117	0.000419173	0.000372473
K00769	0.752554	8.16526e-05	0.000101052
K00772	0.404657	0	2.38297e-05
K00773	0.470393	0.000612189	0.000496021
K00782	1	0.000140882	0.000189437
K00783	0.933836	0.000253645	0.000296046
K00784	0.688404	0.000668817	0.000607391
K00786	0.0284407	0.000230511	0
K00788	0.514393	0.000638105	0.000410609
K00789	1	0.000497463	0.000554668
K00790	0.297107	0.000569835	0.000440009
K00791	0.121495	0.00086672	0.000418763
K00793	0.0167114	0.000478568	2.78051e-05
K00794	0.375117	0.000425754	0.000996985
K00795	0.07401	0.000130398	0
K00796	0.669146	0.000282069	0.000369476
K00797	0.788821	0.00022641	0.000244995
K00798	0.624835	0.000481347	0.000615728
K00799	0.732459	0.000178018	0.000354841
K00800	0.52111	0.000261133	0.000834376
K00801	0.404657	1.39555e-05	0
K00803	0.175734	2.61352e-05	0
K00805	1	1.91876e-05	0.000230583
K00806	1	0.000436534	0.000796341
K00809	0.404657	0	6.4026e-05
K00811	0.454958	0.000171293	0.000426291
K00812	0.375117	0.000420902	0.000393482
K00813	0.655306	0.000108128	8.68577e-05
K00817	0.936075	0.000625617	0.000635571
K00818	0.221509	0.000250222	0.000145012
K00819	0.86428	0.000126809	0.000117287
K00820	0.809855	0.000478904	0.000390227
K00821	1	0.000193078	0.000156354
K00823	0.599266	2.15236e-05	0.000242137
K00824	0.175734	4.60546e-05	0
K00826	0.574504	0.000423147	0.000585066
K00831	0.808866	0.000307059	0.000319561
K00832	0.347164	0.000204357	0.000122
K00833	0.937229	0.000514054	0.000675864
K00835	0.180503	0.000193792	3.32057e-05
K00836	0.404657	2.80173e-05	0
K00837	0.441788	0.000195145	8.22494e-05
K00840	0.928859	4.5246e-05	8.54782e-05
K00841	0.404657	1.15065e-05	0
K00842	0.175734	0	5.19365e-05
K00844	0.752554	2.37809e-05	0.000111535
K00845	0.132035	0.000842423	0.00143549
K00847	0.127538	0.00155803	0.000746556
K00848	0.375117	0.000661109	0.000497928
K00849	0.809855	0.000464828	0.000615141
K00850	0.818182	0.00174425	0.00155005
K00851	0.655306	0.000223658	0.000153515
K00852	0.228951	0.000737804	0.000428821
K00853	0.683635	0.000132859	0.000322152
K00854	1	0.000599902	0.000644013
K00855	0.415063	0.000217439	0.000603842
K00857	0.328065	0.000464692	0.000225974
K00858	0.199397	0.000364189	0.000715159
K00859	0.369976	0.000365905	0.000469711
K00860	0.933836	0.000287955	0.000611046
K00863	0.752554	3.10446e-05	2.6462e-05
K00864	0.0151515	0.000381818	0.000892872
K00865	0.377642	0.000771899	0.000567205
K00867	0.245785	0.000142059	6.26013e-05
K00868	0.809855	0.00116333	0.00112896
K00870	0.404657	1.95853e-05	0
K00872	0.245785	0.000220516	8.3684e-05
K00873	0.065081	0.000875729	0.000463315
K00874	0.226491	0.000601951	0.000399862
K00876	0.375117	0.000862593	0.000594215
K00878	0.928859	0.000124127	0.000113784
K00879	0.803316	0.00019664	0.000263323
K00880	0.0562044	0.000204658	4.34829e-05
K00881	0.568331	0.000142419	0.000331206
K00882	0.0284407	0.000146507	0
K00883	0.0284407	0.000193193	0
K00884	0.46195	8.02926e-05	2.15955e-05
K00885	0.340754	0.000122873	4.37612e-05
K00891	0.289363	0.000504398	0.000393495
K00892	0.797648	0.000208679	0.00057174
K00895	0.393939	0.000356471	0.000607536
K00897	0.0284407	0	0.00062092
K00901	1	0.000201166	0.000619958
K00903	0.588745	0.000274744	0.000382026
K00906	0.347164	8.93755e-05	6.42969e-05
K00908	0.599266	8.05859e-05	2.80042e-05
K00912	0.375117	0.000223287	0.000700055
K00917	0.36113	0.000318176	0.000166626
K00919	0.252951	0.000224736	9.03855e-05
K00924	0.175734	5.835e-05	0
K00925	0.809855	0.00034499	0.00066401
K00926	0.192225	0.000668749	0.000251923
K00927	0.699134	0.000748027	0.000903166
K00928	0.127538	0.00105004	0.000419969
K00929	0.0402534	0.000131318	1.90588e-05
K00930	0.0873986	0.00036409	9.39585e-05
K00931	0.0415959	0.000483684	0.000172644
K00932	0.245785	0.000117986	5.1798e-05
K00936	0.818182	0.0013803	0.00108418
K00937	0.809855	0.000671207	0.000550322
K00939	0.686838	0.000302341	0.000677056
K00940	0.245785	0.000176696	6.87554e-05
K00941	0.12553	0.000731311	0.000346282
K00942	0.574504	0.000500067	0.00115067
K00943	0.11471	0.000346705	0.000105466
K00945	0.803316	0.000445787	0.000338386
K00946	0.221509	0.000397979	0.000349654
K00947	0.175734	0	7.02827e-05
K00948	0.393939	0.000450838	0.00114653
K00949	0.870516	0.000228495	0.000561709
K00950	0.121495	0.000480415	0.000201159
K00951	0.818182	0.000852985	0.000969994
K00952	0.404657	4.44168e-05	0
K00954	0.468042	0.000370908	0.000714818
K00955	0.0873986	0.000246665	4.83599e-05
K00956	0.121495	0.000352252	0.000133546
K00957	0.935736	0.000283942	0.000543783
K00961	0.175734	2.1379e-05	0
K00962	0.170466	0.000498604	0.000214227
K00963	0.574504	0.000459653	0.000907656
K00965	0.655306	0.000112804	4.60084e-05
K00966	0.294552	0.000105002	0.000420236
K00967	0.404657	0	1.3088e-05
K00968	0.678071	0.000257875	0.000193324
K00969	0.936075	0.000759013	0.000946872
K00970	0.127538	0.000373481	0.000210844
K00971	0.688404	0.000924594	0.000834527
K00972	0.404657	2.48467e-05	0
K00973	0.572476	0.000936972	0.000501561
K00974	0.158147	0.000368117	0.000131819
K00975	0.933836	0.000206088	0.000306568
K00978	0.752554	5.66173e-05	4.7868e-05
K00979	0.11471	0.000429809	0.000121443
K00980	0.46195	0.00020223	3.6104e-05
K00981	0.0160593	0.000623098	8.96983e-05
K00982	0.549674	0.000199242	0.000149803
K00983	0.870516	0.000358084	0.000455779
K00984	0.07401	0.00013571	0
K00986	0.809855	0.000779435	0.000718824
K00989	0.07401	5.40124e-05	0
K00990	1	8.86916e-05	0.000104833
K00991	0.935736	0.000535223	0.000819093
K00995	1	0.000371688	0.000495792
K00996	0.752554	4.45289e-05	4.52509e-05
K00997	0.752554	7.53729e-05	7.49308e-05
K00998	0.0160593	0.000534707	9.56225e-05
K01000	0.572476	0.000504687	0.000442374
K01002	0.454958	0.000231858	0.000109326
K01003	0.404657	0	6.67295e-05
K01005	0.441788	0.000234029	0.000106314
K01006	0.484848	0.000331393	0.000445832
K01007	0.678071	0.000191574	0.000155913
K01008	0.0284407	0.000107828	0
K01011	0.669146	0.000147123	0.000300491
K01012	0.588745	0.00060621	0.000819865
K01023	0.421671	0.000102233	5.0362e-05
K01026	0.445976	0.000125017	8.42713e-05
K01027	0.404657	5.30087e-05	0
K01028	0.175734	0.000150145	0
K01031	0.404657	9.11823e-05	0
K01032	0.404657	1.72752e-05	0
K01034	0.07401	0.00011233	0
K01035	0.175734	0.000103639	0
K01041	0.294552	0.000344674	0.000214908
K01042	0.182287	0.000110268	1.64043e-05
K01043	1	0.000353519	0.000330654
K01046	0.404657	1.06308e-05	0
K01048	0.11471	0.000236975	7.90066e-05
K01051	0.24026	0.00101041	0.00171643
K01053	0.404657	9.97901e-06	0
K01056	0.808866	0.000527774	0.000733873
K01057	0.549674	0.000194956	0.000101492
K01058	0.924102	0.000130095	8.90811e-05
K01061	0.245785	0.000283157	0.000172654
K01066	0.514393	0.000458469	0.000308585
K01067	0.0284407	0.000124099	0
K01069	0.252951	0.000149317	2.50122e-05
K01070	1	0.000721783	0.00146676
K01071	0.788821	7.9475e-05	7.42279e-05
K01076	0.245785	0.000135829	6.46952e-05
K01077	0.142368	0.000772988	0.000276777
K01078	0.46195	6.97089e-05	2.05054e-05
K01079	0.199856	0.000174284	0.000613291
K01081	0.936075	0.000356459	0.000310237
K01082	0.935736	0.00045492	0.000637041
K01083	0.404657	8.57142e-06	0
K01085	0.199856	0.000301016	8.55257e-05
K01087	1	0.000334493	0.000438769
K01089	0.103095	0.000382241	0.000150686
K01090	1	9.24148e-05	6.57426e-05
K01091	0.484848	0.00132151	0.00175348
K01092	0.213024	0.000403526	0.000211201
K01093	0.326058	0.000191833	8.10414e-05
K01095	0.445976	0.000131197	6.40642e-05
K01096	0.599266	5.5224e-05	2.4496e-05
K01101	0.599266	3.40413e-05	0.000351638
K01104	0.12553	0.000726967	0.00027589
K01112	0.933836	0.000180547	0.000355553
K01113	1	1.23606e-05	1.31879e-05
K01114	0.655306	3.5901e-05	2.90259e-05
K01118	0.655306	0.000149915	0.000114649
K01119	1	0.00030227	0.000333615
K01126	0.937229	0.000866173	0.00127805
K01129	0.0415959	0.000543293	0.000163666
K01130	0.688404	0.000578873	0.000455543
K01131	0.175734	2.49028e-05	0
K01132	0.752554	3.36479e-05	4.31161e-05
K01133	0.340754	6.99052e-05	4.15235e-05
K01134	0.928859	9.12082e-05	0.000240259
K01135	0.404657	1.29606e-05	0
K01136	0.445976	5.65005e-05	0.00017322
K01137	0.180503	0.000110088	2.53626e-05
K01138	0.936075	0.00057287	0.000519621
K01139	0.123962	0.000128111	6.55241e-05
K01141	0.252951	9.89765e-05	3.00797e-05
K01142	0.289363	0.00053848	0.000793453
K01143	0.07401	5.8831e-05	0
K01144	0.309524	0.000571224	0.000911142
K01146	0.531995	0.000160361	9.29744e-05
K01147	1	0.000152119	0.000161722
K01150	0.0284407	0.000181152	0
K01151	0.221509	0.000742506	0.000268701
K01153	0.393939	0.00136725	0.000962774
K01154	0.179654	0.00186608	0.00102218
K01155	0.165891	0.000215582	0.000205756
K01156	0.441788	7.768e-05	4.09089e-05
K01157	0.175734	3.92506e-05	0
K01159	0.0873986	0.00052921	0.000187453
K01160	0.445976	0.000133184	7.58698e-05
K01163	0.572476	0.000316494	0.000257587
K01169	1	0.000153423	0.000209837
K01173	0.870516	0.000153042	0.000822331
K01175	0.484848	0.000966275	0.000925888
K01176	0.377642	0.000582699	0.000350552
K01179	0.561149	0.000380226	0.000323187
K01181	0.531995	0.000238605	5.67498e-05
K01182	1	0.000131232	0.000132761
K01183	0.172733	0.00032151	0.000310885
K01185	0.797648	0.000310302	0.000391574
K01186	0.809855	0.000273745	0.000323781
K01187	1	0.00216629	0.00187425
K01188	0.377642	0.000916335	0.000456375
K01190	0.937229	0.0037721	0.00404184
K01191	0.0904121	0.000243171	0.000106486
K01192	0.0249921	0.000298804	5.72249e-05
K01193	0.0193734	0.000404465	0.000117495
K01194	0.454958	0.000359537	0.000197758
K01195	0.936075	0.000373343	0.000353939
K01197	0.0249921	0.000192467	3.32258e-05
K01198	0.393939	0.00040759	0.000520505
K01199	0.07401	0.000127416	0
K01200	1	0.000280022	0.000339481
K01201	0.24026	0.000303382	0.000627725
K01205	0.572476	0.000391417	0.000365398
K01206	0.309524	0.00144796	0.00265113
K01207	0.02948	0.000424438	0.000155508
K01208	0.404657	2.19806e-05	0
K01209	0.809855	0.000571821	0.000695912
K01212	0.809855	0.000461804	0.000394811
K01213	1	2.9587e-05	0.00021483
K01215	0.46195	8.27673e-05	1.37396e-05
K01216	0.404657	9.10916e-05	0
K01218	0.797648	0.000116624	0.000318859
K01220	0.404657	1.54373e-05	0
K01222	0.808866	0.00018157	0.000218029
K01223	0.574504	0.000602458	0.000551451
K01224	0.0869826	0.000349055	0.00012957
K01226	0.86428	9.2293e-05	0.000106962
K01227	1	4.58568e-06	7.15051e-06
K01228	0.404657	0	2.97321e-05
K01232	0.0402534	0.000168235	3.27123e-05
K01234	0.404657	2.19045e-05	0
K01235	0.928859	9.16274e-05	0.000188174
K01238	0.936075	0.000555475	0.000624659
K01239	0.175734	4.95709e-05	0
K01241	0.170466	0.00050999	0.000253229
K01243	0.289363	0.000477615	0.000375041
K01246	0.0608565	0.000854845	0.000266702
K01247	1	0.000268028	0.000564998
K01250	0.129073	0.000221216	6.30124e-05
K01251	1	0.000145054	0.00015825
K01252	0.752554	3.9903e-05	0.000347204
K01255	0.07401	7.6192e-05	0
K01256	0.935736	0.000321449	0.000295636
K01258	0.221509	0.00052605	0.000238508
K01262	0.809855	0.000803793	0.000863455
K01265	0.12553	0.000801596	0.00025833
K01266	0.404657	9.36881e-06	0
K01267	0.797648	9.6049e-05	0.000266162
K01269	0.0904121	0.000301436	0.000116024
K01270	0.172733	0.000867508	0.000485939
K01271	0.0608565	0.000679891	0.000216796
K01273	0.86428	9.90269e-05	0.000300551
K01277	0.809855	0.000264525	0.000407641
K01278	0.809855	0.000605866	0.000622275
K01281	1	6.43177e-06	3.00681e-05
K01284	0.470393	0.000781952	0.000619774
K01286	0.245785	0.000180973	0.000468262
K01295	0.404657	1.17132e-05	0
K01297	0.624835	0.00032477	0.000249797
K01299	0.46195	9.35605e-06	5.83098e-05
K01303	0.404657	1.59466e-05	0
K01305	0.280475	0.000296825	0.000124099
K01308	0.175734	3.94149e-05	0
K01317	0.404657	1.30487e-06	0
K01322	1	3.65859e-05	3.2804e-05
K01338	0.699134	0.00051094	0.000539145
K01342	0.46195	3.3662e-05	0.000489896
K01354	0.129073	0.000128487	2.27137e-05
K01355	0.445976	7.50209e-05	4.17777e-05
K01356	0.0100646	0.000500371	5.53109e-05
K01358	0.514393	0.000391828	0.000512348
K01361	0.404657	6.89043e-06	0
K01362	0.809855	0.00033624	0.000506972
K01364	0.404657	2.45465e-05	0
K01372	0.484848	0.000407065	0.000594753
K01400	0.404657	5.73852e-06	0
K01407	0.326058	8.55117e-05	4.14301e-05
K01409	0.375117	0.000592754	0.00037565
K01414	0.146254	0.000164072	4.51219e-05
K01415	0.07401	5.43968e-05	0
K01417	0.0562044	0.000231871	4.24875e-05
K01419	0.175734	6.54501e-05	0
K01420	0.180503	0.000254885	4.94202e-05
K01421	0.0898234	0.000158412	9.57684e-06
K01422	0.870516	0.000274157	0.0002668
K01423	0.788821	0.000111464	8.3315e-05
K01424	0.226491	0.00081851	0.000429406
K01425	0.574504	0.00070992	0.000707906
K01426	0.655306	7.94345e-05	0.000126422
K01428	1	2.18931e-05	1.30813e-05
K01433	0.686838	0.000328457	0.000223712
K01436	0.07401	6.12044e-05	0
K01438	0.0415959	0.000416096	9.13295e-05
K01439	0.935736	0.000229195	0.000411508
K01442	0.0608565	0.000620889	0.000194883
K01443	0.808866	0.000562273	0.000456839
K01447	0.936075	0.000514164	0.000695496
K01448	0.172733	0.0011337	0.000629157
K01449	0.599266	4.90096e-05	0.000250972
K01451	0.280475	0.000325328	0.000106786
K01453	0.404657	0	1.73253e-05
K01460	0.686838	0.000247988	0.000203929
K01462	0.221509	0.000346231	0.000490108
K01463	0.123962	0.00012535	0.000256774
K01464	0.129073	0.000258009	4.67057e-05
K01465	0.170466	0.000504692	0.000345496
K01466	0.36113	0.000250998	0.000161206
K01467	0.261496	0.000888754	0.00194978
K01468	0.808866	0.000276245	0.00037848
K01470	0.788821	0.0002249	0.000234662
K01476	0.245785	9.50734e-05	0.00010674
K01478	0.752554	6.73456e-05	5.1283e-05
K01480	0.445976	0.000117688	0.000128716
K01483	0.0284407	0.000151933	0
K01484	0.404657	4.68788e-05	0
K01485	0.514393	0.00028452	0.000210702
K01486	0.808866	0.000376448	0.000371751
K01487	0.935043	0.00036339	0.000393095
K01488	0.245785	0.000166333	0.000121949
K01489	0.624835	0.000468585	0.000345252
K01491	1	0.000741375	0.000824137
K01492	0.468042	0.000384649	0.000583639
K01493	0.280475	0.000551104	0.000529535
K01494	0.445976	0.000147717	5.89993e-05
K01495	0.0402534	0.000449847	8.53866e-05
K01496	0.404657	1.73501e-05	0
K01497	0.752554	0.000102049	8.60863e-05
K01500	0.404657	5.59297e-05	0
K01506	0.46195	4.69362e-05	1.4465e-05
K01507	0.699134	0.000807789	0.000876191
K01512	1	0.000290525	0.000458337
K01515	1	0.000229978	0.000414109
K01516	0.226491	0.000533766	0.000557826
K01517	0.404657	0	2.1186e-05
K01520	0.375117	0.00182959	0.000796289
K01521	0.445976	0.000175735	0.00018941
K01523	0.175734	9.59324e-05	0
K01524	0.393939	0.000681234	0.000888746
K01525	0.175734	4.50634e-05	0
K01529	0.797648	0.00010996	0.000212335
K01531	0.935736	0.00024655	0.000313138
K01533	0.574504	0.000697513	0.000491379
K01534	0.309524	0.000626663	0.000497058
K01535	0.404657	6.37814e-06	0
K01537	0.309524	0.0004558	0.000787563
K01546	0.686838	0.000499684	0.000421569
K01547	0.294552	0.000450479	0.000246358
K01548	0.797648	0.000204193	0.000572409
K01551	0.252951	4.91594e-05	1.29116e-05
K01552	0.375117	0.00026605	0.000168845
K01554	0.175734	3.40608e-05	0
K01560	0.175734	3.0625e-05	0
K01564	0.175734	3.64809e-05	0
K01567	0.11471	0.000257429	0.000121017
K01571	1	0.000129742	0.00019922
K01572	0.377642	0.00115278	0.000797269
K01573	0.175734	0.000124526	0
K01577	0.07401	0.000156661	0
K01579	0.158147	0.000623426	0.000555061
K01580	0.127538	0.000877073	0.000447785
K01581	0.683635	0.000279975	0.000231634
K01582	0.280475	0.00041593	0.000172129
K01583	0.752554	2.43699e-05	2.92917e-05
K01584	0.266554	0.000281743	9.91397e-05
K01585	0.375117	0.000262639	0.000163857
K01586	0.0124359	0.000791932	0.000252524
K01588	0.572476	0.000484942	0.000653325
K01589	0.0284407	0.000119515	0
K01591	0.809855	0.000468483	0.000736324
K01595	0.568331	8.83269e-05	0.000234316
K01596	0.175734	2.04471e-05	0
K01599	1	0.000238247	0.000434325
K01601	0.404657	7.37851e-06	0
K01607	0.870516	0.000335995	0.000415826
K01608	0.252951	0.00023011	2.51219e-05
K01609	0.468042	0.000253269	0.00128306
K01610	0.574504	0.000480098	0.00120564
K01611	0.07401	0.000133445	0
K01613	0.572476	0.000385021	0.000324678
K01615	0.404657	1.84458e-05	0
K01619	0.588745	0.000954933	0.000716489
K01620	0.809855	0.000517356	0.000541072
K01622	0.404657	3.45861e-05	0
K01623	0.328065	0.000324382	0.000248716
K01624	0.470393	0.000776494	0.000655044
K01625	0.572476	0.000434151	0.000389239
K01626	0.935736	0.00040883	0.000399842
K01627	0.935736	0.00069005	0.000655764
K01628	0.123962	0.000217391	0.0001592
K01629	0.289363	0.000382989	0.000408391
K01630	0.245785	0.000120102	7.24715e-05
K01631	0.252951	0.0002514	5.58013e-05
K01633	0.11471	0.000665026	0.000153159
K01636	0.404657	2.36759e-05	0
K01637	1	6.45854e-05	0.000113375
K01638	0.441788	0.000154455	7.00298e-05
K01639	0.809855	0.000340355	0.000579366
K01643	0.245785	0.000125784	0.000129106
K01644	0.404657	1.05556e-05	0
K01646	0.175734	9.72582e-05	0
K01647	0.377642	0.000472777	0.000581402
K01649	0.280475	0.000202319	0.000109874
K01652	0.937229	0.000811603	0.000754991
K01653	0.0379415	0.000756492	0.000168653
K01654	0.347164	0.000253856	0.000118114
K01657	0.0904121	0.00037855	0.000160338
K01658	0.870516	0.000360952	0.000599965
K01659	0.624835	0.000204011	0.00025935
K01661	0.655306	0.000100826	6.84319e-05
K01662	0.699134	0.000904888	0.000879181
K01664	0.797648	0.000151444	0.000144168
K01665	0.935736	0.000213398	0.000354549
K01666	0.375117	0.000356157	0.000166871
K01667	0.104415	0.000330255	0.00010712
K01668	0.404657	2.19153e-05	0
K01669	0.494156	7.23573e-05	0.000381765
K01671	0.46195	2.16341e-05	0.000109937
K01673	0.375117	0.000703679	0.000415001
K01676	0.377642	0.000743842	0.000503425
K01677	1	7.60391e-05	0.000113901
K01678	0.07401	0.000291287	0
K01679	0.266554	0.000123698	6.17076e-05
K01681	0.172733	0.000658964	0.000354226
K01682	0.441788	0.000107219	4.53294e-05
K01684	0.252951	0.00016633	3.61495e-05
K01685	0.686838	0.000385181	0.000364034
K01686	0.818182	0.000730429	0.00098707
K01687	1	0.000395283	0.000398282
K01689	0.699134	0.000672262	0.000816954
K01690	0.788821	0.000105419	0.000192051
K01692	0.07401	8.94976e-05	0
K01693	0.599266	4.84734e-05	8.48533e-05
K01694	0.404657	2.01612e-05	0
K01695	0.699134	0.000404474	0.000920658
K01696	0.808866	0.000385938	0.000492414
K01698	0.531995	0.000131147	0.000257935
K01699	0.404657	6.56088e-06	0
K01702	0.404657	5.37969e-06	0
K01703	0.936075	0.000309934	0.000409645
K01704	0.0277684	0.000567593	0.000120902
K01706	0.158147	0.000206684	8.02486e-05
K01708	0.347164	0.000293158	0.000113051
K01709	0.445976	0.000128042	0.000252542
K01710	0.818182	0.000826173	0.00086432
K01711	0.744419	0.000381225	0.000374082
K01712	0.297107	0.000327046	0.000257051
K01713	0.404657	1.48591e-05	0
K01714	0.470393	0.00121004	0.000750028
K01715	0.445976	9.79136e-05	0.000324078
K01716	0.07401	0.000214839	0
K01719	0.121495	0.000401526	0.000173152
K01720	0.928859	0.000116193	0.000160861
K01725	0.404657	6.41972e-05	0
K01726	0.655306	0.00012269	6.82854e-05
K01728	1	0.000167626	0.000226282
K01730	0.180503	0.000205462	7.08869e-05
K01731	0.266554	9.55918e-05	4.28823e-05
K01733	0.808866	0.000624046	0.000541452
K01734	0.936075	0.000656147	0.00168894
K01735	0.228951	0.000764186	0.000515045
K01736	0.809855	0.000548518	0.000532648
K01737	0.669146	0.000345458	0.000631175
K01738	0.514393	0.000514177	0.000396529
K01739	0.175734	2.64954e-05	0
K01740	0.699134	0.00068329	0.00103849
K01744	0.375117	0.000355401	0.000268203
K01745	0.121495	0.000268053	0.00012778
K01746	0.175734	5.71861e-05	0
K01749	0.07401	0.000113002	0
K01750	0.404657	9.83206e-06	0
K01751	0.340754	0.000126623	5.25127e-05
K01752	0.818182	0.000829796	0.000894413
K01753	0.933836	0.000403497	0.000710946
K01754	0.0636694	0.000544974	0.000215483
K01755	0.393939	0.000381304	0.000768233
K01756	1	0.00046678	0.000591635
K01759	0.328065	0.000765362	0.000365649
K01760	0.180503	0.000172113	3.4526e-05
K01761	0.404657	8.61978e-06	0
K01766	0.199856	0.000197635	5.17929e-05
K01768	0.0562044	0.00032586	0.000131589
K01770	0.0608077	0.00037268	6.16504e-05
K01771	0.07401	0.000104451	0
K01772	0.531995	7.39697e-05	0.000123574
K01775	0.937229	0.00105654	0.00132029
K01776	0.11471	0.000563511	0.000207287
K01777	0.404657	1.28347e-05	0
K01778	0.514393	0.00036203	0.000729854
K01779	0.46195	0.000119503	2.54735e-05
K01780	0.404657	2.60324e-05	0
K01782	0.445976	9.50705e-05	4.27752e-05
K01783	0.335822	0.000717568	0.0010253
K01784	0.937229	0.00158138	0.00191259
K01785	0.0921251	0.00127444	0.000612235
K01786	0.0415959	0.000301096	0.000103649
K01787	1	0.00038009	0.000366164
K01788	0.07401	7.77701e-05	0
K01789	0.404657	3.67314e-05	0
K01790	0.221509	0.000638246	0.000953234
K01791	1	0.00110717	0.000939317
K01792	1	2.14534e-05	4.33364e-05
K01795	0.221509	0.000420439	0.000351061
K01802	0.808866	0.000798406	0.00123679
K01803	0.0438264	0.000762798	0.000246399
K01804	0.574504	0.000277735	0.00046963
K01805	0.369976	0.000445292	0.000270289
K01807	0.0402534	0.000377065	5.22263e-05
K01808	0.468042	0.000526918	0.000334778
K01809	0.484848	0.000849483	0.00111835
K01810	0.484848	0.00061116	0.000815723
K01811	0.393939	0.00107786	0.00100305
K01812	0.52111	0.00031538	0.000730239
K01813	0.393939	0.000558754	0.000791702
K01814	0.36113	0.000269927	0.00015015
K01815	0.484848	0.000573042	0.00101693
K01816	0.175734	0.000215221	0
K01817	1	0.000400584	0.000511662
K01818	0.261496	0.000227421	0.000457577
K01821	0.46195	6.53944e-05	0.000229816
K01822	0.924102	6.24206e-05	0.000151123
K01823	0.655306	0.000163425	0.000121401
K01825	0.326058	0.000148056	5.26172e-05
K01826	0.404657	6.92588e-05	0
K01828	0.404657	0	0.000382765
K01834	0.699134	0.00165734	0.00156078
K01835	1	0.000373243	0.000423829
K01838	0.00962172	0.00018655	0
K01839	0.803316	0.00015953	0.000390366
K01840	0.937229	0.00114553	0.00119902
K01841	0.599266	0.000153868	6.46601e-05
K01843	0.375117	0.000254156	0.000140296
K01845	0.199856	0.000124183	0.00076329
K01846	0.175734	9.15843e-05	0
K01847	0.688404	0.000503976	0.000362451
K01848	0.924102	5.81785e-05	7.308e-05
K01849	0.175734	4.11846e-05	0
K01850	0.797648	0.000190593	0.000318471
K01854	1	0.000390134	0.000463562
K01858	0.0249921	0.000299848	6.50322e-05
K01865	0.404657	2.2829e-05	0
K01866	0.572476	0.000677031	0.000413762
K01867	1	0.000596522	0.00112191
K01868	0.226491	0.000410176	0.000225933
K01869	0.588745	0.000656669	0.000486808
K01870	0.588745	0.000393315	0.000410101
K01872	0.393939	0.00045606	0.000698714
K01873	1	0.000524085	0.000574527
K01874	0.127538	0.000800779	0.000355797
K01875	0.294552	0.000493944	0.00031375
K01876	0.0904121	0.000627584	0.000240028
K01878	0.347164	0.000132408	0.000107669
K01879	1	0.000154751	0.000257885
K01880	0.936075	0.000389672	0.000787274
K01881	0.065081	0.000654019	0.000337319
K01883	0.297107	0.000650723	0.000448338
K01885	0.688404	0.000538099	0.000525427
K01886	0.0124359	0.000494627	0.000105456
K01887	0.468042	0.000455259	0.000312416
K01889	0.688404	0.000647326	0.000825844
K01890	0.179654	0.000442713	0.000776228
K01892	0.936075	0.000462519	0.000608608
K01893	0.937229	0.000662067	0.000766537
K01894	0.245785	0.000120352	4.24335e-05
K01895	0.686838	0.000429678	0.000337097
K01896	0.404657	8.28156e-06	0
K01897	0.588745	0.00139256	0.00122141
K01902	0.803316	0.000286305	0.000430231
K01903	0.0262788	0.000321303	3.53404e-05
K01905	0.404657	0	2.60679e-05
K01908	0.924102	0.000101132	0.000156426
K01910	0.86428	0.000108837	0.000222387
K01911	1	0.000256813	0.000481921
K01912	0.309524	0.00057804	0.00114561
K01913	1	8.34977e-06	3.9015e-05
K01914	0.574504	0.000634522	0.000373723
K01915	0.818182	0.00140623	0.00116081
K01916	0.182287	0.000177114	4.56635e-05
K01917	0.340754	0.00011657	5.26473e-05
K01918	0.127538	0.000593857	0.000792298
K01919	0.123962	0.000135202	0.00016846
K01920	0.326058	0.000181967	6.22201e-05
K01921	0.24026	0.000401415	0.000835093
K01923	0.484848	0.000833911	0.00111678
K01924	1	0.000425082	0.000510575
K01925	1	0.000475599	0.000525786
K01926	0.180503	0.000208965	5.45895e-05
K01928	0.470393	0.000514656	0.000338741
K01929	0.574504	0.00104235	0.00087089
K01930	0.404657	2.30294e-05	0
K01932	0.404657	9.32715e-06	0
K01933	0.688404	0.00045686	0.000489832
K01934	0.574504	0.000839979	0.000751723
K01935	0.699134	0.000869263	0.00110625
K01937	0.588745	0.000423482	0.000550549
K01938	1	0.000444625	0.000466554
K01939	0.818182	0.000624504	0.000644868
K01940	0.375117	0.000290816	0.000231621
K01941	0.175734	1.68614e-05	0
K01945	0.688404	0.000533129	0.000456658
K01950	0.818182	0.000438083	0.000498133
K01951	0.297107	0.000922022	0.000578769
K01952	0.0438264	0.00045776	0.000187096
K01953	0.0438264	0.000649454	0.000255707
K01955	0.937229	0.000743568	0.000682138
K01956	0.0115189	0.000545515	9.20041e-05
K01958	0.494156	3.67089e-05	8.99977e-05
K01959	1	0.00012232	0.000142274
K01960	0.699134	0.000634783	0.00075754
K01961	0.470393	0.00051438	0.000400055
K01962	0.180503	0.000226887	3.90931e-05
K01963	0.0600794	0.000315445	8.05021e-05
K01965	0.175734	3.89234e-05	0
K01966	0.699134	0.000594433	0.000621632
K01971	0.404657	2.93699e-05	0
K01972	0.818182	0.000742806	0.000758081
K01974	0.245785	0.00027411	0.000119723
K01975	0.404657	3.03577e-05	0
K01989	0.245785	0.00025404	0.000154806
K01990	0.393939	0.00223883	0.00289474
K01991	0.574504	0.000758063	0.000577068
K01992	0.393939	0.00247011	0.00207941
K01993	0.818182	0.00083369	0.00123865
K01995	0.678071	0.000188355	0.00020922
K01996	1	0.000123081	0.000743068
K01997	0.245785	9.84198e-05	6.37223e-05
K01998	0.52111	0.000213267	0.000504616
K01999	0.0415959	0.00048855	8.98705e-05
K02000	0.12553	0.000378038	0.00033694
K02001	0.468042	0.00046152	0.000432846
K02002	0.199397	0.000311856	0.000795609
K02003	0.484848	0.00316016	0.00501043
K02004	0.818182	0.00481254	0.00480522
K02005	0.937229	0.00164739	0.00171485
K02006	0.132035	0.00100324	0.000606086
K02008	0.226491	0.00053797	0.000341378
K02010	0.752554	5.20794e-05	3.83244e-05
K02011	0.175734	4.57714e-05	0
K02012	0.175734	6.62923e-05	0
K02013	0.309524	0.00192463	0.00118256
K02014	0.24026	0.00406889	0.00338636
K02015	0.699134	0.00174374	0.00182733
K02016	0.172733	0.00189624	0.00110419
K02017	0.07401	0.000147066	0
K02018	0.00962172	0.000143284	0
K02019	0.340754	0.000190959	7.15261e-05
K02020	0.00962172	0.000218507	0
K02022	0.686838	0.000252727	0.000358475
K02023	0.175734	3.06034e-05	0
K02024	0.280475	0.000225139	9.13577e-05
K02025	0.297107	0.00107849	0.000743319
K02026	0.0115189	0.00102146	0.00015409
K02027	1	0.000455194	0.000508296
K02028	0.0115189	0.000689026	0.000167158
K02029	0.165891	0.000481449	0.000214511
K02030	0.937229	0.000504739	0.00053474
K02031	0.375117	0.00101935	0.000597813
K02032	0.468042	0.000912779	0.000626896
K02033	0.0636694	0.00080335	0.000286049
K02034	0.375117	0.000853482	0.000653315
K02035	0.470393	0.00131783	0.00106293
K02036	0.463245	0.00028998	0.00063616
K02037	0.0608565	0.000452748	0.000124287
K02038	0.686838	0.00041252	0.000932095
K02039	0.0873986	0.000369979	0.000104613
K02040	0.818182	0.000662142	0.000787713
K02041	0.445976	0.000117577	7.20343e-05
K02042	0.175734	4.12539e-05	0
K02043	0.445976	0.000103914	4.99424e-05
K02044	0.655306	0.000116429	7.94009e-05
K02045	0.463245	9.11614e-05	0.000565229
K02046	0.129073	0.000111153	2.28881e-05
K02047	0.00962172	0.000199701	0
K02048	0.0167114	0.000293258	1.99622e-05
K02049	0.142368	0.000473704	0.000145758
K02050	0.0562044	0.000417858	9.35648e-05
K02051	0.0340869	0.000639947	0.000139893
K02052	1	9.13188e-05	0.000193287
K02053	0.752554	6.17128e-05	0.000140772
K02054	0.608102	0.000113446	0.000329698
K02055	0.935736	0.000265639	0.000269382
K02056	0.574504	0.000651772	0.000562244
K02057	0.937229	0.00105859	0.00103764
K02058	0.158147	0.000280608	9.98868e-05
K02062	0.180503	0.000176616	5.12616e-05
K02063	0.803316	0.000101731	8.24331e-05
K02064	1	8.89425e-05	0.000100826
K02065	0.170466	0.000511395	0.000444817
K02066	0.0608565	0.000463086	0.000352885
K02067	0.46195	4.61306e-05	0.000119044
K02068	0.129073	0.000256869	5.2742e-05
K02069	0.808866	0.000256315	0.00026389
K02071	0.07401	0.000101964	0
K02072	0.175734	5.10806e-05	0
K02073	0.748349	0.000490876	0.000766465
K02074	0.0869826	0.00045688	0.000147265
K02075	0.226491	0.000406006	0.000298205
K02077	0.572476	0.000192053	0.000351309
K02078	0.158147	0.00118333	0.000467091
K02079	0.347164	0.000217413	7.46541e-05
K02080	0.678071	0.00019385	0.000147182
K02081	0.415063	0.000342289	0.000187932
K02082	0.463245	0.00017102	0.000576009
K02083	0.326058	0.000166144	6.77063e-05
K02099	0.935043	0.000203865	0.000431471
K02100	0.445976	9.3573e-05	0.000206582
K02103	0.752554	5.04229e-05	3.70545e-05
K02106	0.441788	0.000203495	0.000128544
K02108	0.624835	0.000424686	0.000483768
K02109	0.0608565	0.000295429	0.000158968
K02110	0.175734	0.000102766	0
K02111	0.803316	0.000109749	0.000183831
K02112	0.422527	0.000291034	0.00105779
K02113	0.441788	0.000154062	9.11287e-05
K02114	0.441788	0.000164945	0.000117339
K02115	0.468042	0.000410751	0.000262137
K02116	0.404657	4.78269e-05	0
K02117	0.870516	0.000192147	0.000175707
K02118	0.454958	0.000159937	0.000257768
K02119	0.752554	2.24943e-05	5.95883e-05
K02120	0.326058	4.24553e-05	0.000198148
K02121	0.0284407	0.000235002	0
K02122	1	4.16933e-05	0.000123503
K02123	0.624835	0.000193564	0.00023228
K02124	0.07401	0.000124143	0
K02160	1	0.000190179	0.000195117
K02167	0.07401	0.000100875	0
K02168	0.732459	9.00446e-05	0.000139694
K02169	0.572476	0.000426406	0.000508709
K02170	0.445976	0.000130525	7.26872e-05
K02172	0.404657	4.27336e-05	0
K02173	1	3.30098e-05	5.16089e-05
K02182	0.669146	0.000119064	0.000112734
K02188	1	0.000423234	0.000532266
K02189	1	6.29038e-05	1.87062e-05
K02190	0.933836	0.000255401	0.000989713
K02191	0.404657	2.89265e-05	0
K02192	0.175734	8.22905e-05	0
K02193	0.752554	4.19571e-05	5.54604e-05
K02194	0.175734	7.13634e-05	0
K02195	0.924102	6.28944e-05	0.000260056
K02196	0.404657	9.09022e-05	0
K02197	0.752554	3.56962e-05	9.43519e-05
K02198	0.369976	0.000102631	0.000310584
K02199	0.445976	9.45259e-05	8.99695e-05
K02200	0.07401	0.000209302	0
K02203	0.404657	9.7023e-05	0
K02216	0.404657	2.4805e-05	0
K02217	0.0277684	0.000558012	0.000127405
K02221	0.752554	6.73766e-05	8.90746e-05
K02224	0.11471	0.000315999	9.2921e-05
K02226	0.0284407	0.0002051	0
K02227	0.347164	0.00019197	8.21587e-05
K02230	0.699134	0.000343706	0.000363215
K02231	0.253861	0.000422583	0.000180516
K02232	0.809855	0.000380174	0.000474867
K02233	0.686838	0.000357045	0.00031882
K02237	0.07401	8.62438e-05	0
K02238	0.24026	0.000925246	0.000562194
K02255	1	3.22116e-05	3.21666e-05
K02278	0.404657	0.000109582	0
K02279	0.175734	5.31376e-05	0
K02280	0.404657	7.57525e-06	0
K02282	0.404657	3.25812e-05	0
K02283	1	0.000206563	0.000169648
K02297	0.775029	7.09701e-05	0.000166643
K02298	0.07401	5.09478e-05	0
K02299	0.404657	2.7665e-05	0
K02300	0.46195	1.96609e-05	0.000278499
K02301	0.445976	0.000100216	4.30441e-05
K02302	0.0608077	0.000315777	1.57387e-05
K02303	0.175734	0.000100192	0
K02304	0.175734	0.000111858	0
K02312	0.175734	3.00668e-05	0
K02313	0.221509	0.000545201	0.00023339
K02314	0.574504	0.000874523	0.000586066
K02315	0.294552	0.000445976	0.00028751
K02316	0.484848	0.000408474	0.000524916
K02317	0.404657	3.08758e-05	0
K02319	0.404657	2.054e-05	0
K02322	0.404657	4.56343e-06	0
K02331	0.404657	3.00148e-06	0
K02334	0.0873986	0.000124922	3.09101e-05
K02335	0.818182	0.000693432	0.00078822
K02336	0.655306	6.56964e-05	3.99626e-05
K02337	0.172733	0.000633524	0.000351906
K02338	1	0.000348741	0.00048927
K02339	0.175734	8.32441e-05	0
K02340	0.936075	0.000617713	0.000634208
K02341	0.936075	0.00053367	0.000779268
K02342	0.132035	0.000612288	0.00180647
K02343	0.936075	0.000430489	0.000571971
K02344	0.404657	0	0.000276797
K02345	0.175734	0.000261557	0
K02346	0.574504	0.000716874	0.000515511
K02348	0.46195	1.66298e-05	0.000135713
K02355	0.588745	0.000736293	0.000634073
K02356	0.484848	0.00101402	0.000873754
K02357	0.484848	0.000555276	0.000931602
K02358	1	0.000394105	0.000418813
K02361	0.0636694	0.000327786	0.000143866
K02362	0.07401	0.000226123	0
K02363	0.568331	0.000129004	0.000256417
K02364	0.86428	7.63039e-05	5.07561e-05
K02371	1	0.000257662	0.000709312
K02372	0.468042	0.000455676	0.00106382
K02377	1	0.000499235	0.000954359
K02379	0.175734	9.36052e-05	0
K02380	0.340754	0.000149541	6.35715e-05
K02381	0.199856	0.000136733	3.99038e-05
K02386	0.0284407	0.000262224	0
K02387	0.608102	0.000176781	0.000453715
K02388	1	0.000187447	0.000321656
K02389	0.924102	5.47846e-05	7.73719e-05
K02390	0.00962172	0.000213098	0
K02391	0.07401	0.000260556	0
K02392	0.36113	0.000241587	0.000118591
K02393	0.752554	4.19241e-05	7.74411e-05
K02394	1	9.29515e-05	9.27716e-05
K02395	0.182287	0.00011873	2.06256e-05
K02396	0.0812623	0.000246478	6.81091e-05
K02397	0.933836	0.000157883	0.000199105
K02398	0.599266	0.000142054	8.49676e-05
K02399	0.266554	0.00024473	0.000105863
K02400	0.415063	0.000224309	0.000151002
K02401	1	0.000225885	0.000353946
K02402	0.175734	9.97184e-05	0
K02404	0.404657	2.92581e-05	0
K02405	0.07401	0.000257697	0
K02406	0.686838	0.000396321	0.000406651
K02407	0.421671	0.000157657	4.45402e-05
K02408	0.07401	0.000113544	0
K02409	1	0.000104372	0.000423681
K02410	0.245785	0.000138811	7.91736e-05
K02411	0.421671	6.28371e-05	0.000233267
K02412	0.797648	0.000108518	0.000183123
K02413	0.175734	0.000207901	0
K02414	0.266554	0.000159826	5.26995e-05
K02415	0.46195	0.000165803	3.36921e-05
K02416	1	1.36533e-05	2.13326e-05
K02417	0.175734	5.61306e-05	0
K02418	0.07401	0.00014987	0
K02419	0.266554	0.000187877	7.43295e-05
K02420	0.445976	0.000131972	0.000342292
K02421	0.340754	0.000182312	4.80929e-05
K02422	0.340754	0.000153392	7.08328e-05
K02423	0.46195	0.000173322	3.85058e-05
K02424	1	0.000113943	0.000161963
K02425	0.46195	0.000164224	5.89403e-05
K02426	1	0.000614607	0.0006889
K02427	1	1.36321e-05	2.7974e-05
K02428	0.744419	0.000431066	0.000329056
K02429	0.699134	0.00139098	0.00122983
K02430	0.599266	0.000142999	4.91496e-05
K02431	0.788821	0.000126454	0.000140034
K02433	0.0898234	0.000114628	1.50124e-05
K02434	0.129073	0.00017503	1.51818e-05
K02435	0.252951	0.000225441	4.17257e-05
K02436	0.340754	0.000142124	4.77233e-05
K02437	0.441788	0.000387923	0.000186164
K02438	0.347164	0.000119075	7.92838e-05
K02439	0.445976	0.000160312	8.00217e-05
K02440	0.788821	9.2609e-05	9.35282e-05
K02441	0.07401	0.000128502	0
K02443	0.752554	0.000104335	0.000401671
K02444	0.752554	6.33401e-05	7.29734e-05
K02445	0.375117	0.00037473	0.000324392
K02446	0.531995	0.000113954	0.000247275
K02450	0.752554	5.30633e-05	9.23011e-05
K02452	1	0.00012958	0.000153497
K02453	0.933836	0.000146192	0.000190849
K02454	0.933836	0.000143291	0.000187439
K02455	0.0812623	0.000181187	5.15812e-05
K02456	0.175734	0.000112636	0
K02457	0.07401	0.000142164	0
K02458	0.441788	0.000236788	0.000111673
K02459	0.655306	0.000131816	0.000172749
K02460	0.655306	0.000226591	0.000180468
K02461	0.933836	0.000175132	0.000234205
K02462	0.531995	0.000208719	9.46783e-05
K02464	1	9.21909e-05	0.000105953
K02466	0.46195	1.89296e-05	0.000154381
K02467	0.199856	0.000262799	8.25954e-05
K02468	0.46195	8.21624e-05	2.42962e-05
K02469	0.393939	0.000342228	0.000503562
K02470	0.309524	0.000703946	0.00103126
K02471	0.445976	6.07796e-05	0.000102405
K02472	0.0167114	0.000240822	1.69845e-05
K02474	0.347164	0.000306459	0.000239377
K02476	0.404657	2.35798e-05	0
K02477	0.377642	0.00116257	0.0010812
K02478	0.103095	0.000521662	0.000171804
K02479	0.175734	5.51081e-05	0
K02480	1	4.32508e-05	1.54762e-05
K02481	0.294552	0.000459121	0.000254025
K02482	0.404657	4.09202e-05	0
K02483	0.797648	0.000244101	0.0005009
K02484	0.484848	0.000820167	0.000541214
K02485	0.180503	0.000160405	5.97009e-05
K02488	0.245785	0.000105922	0.000117127
K02492	0.788821	0.000106421	8.26917e-05
K02493	0.686838	0.000245427	0.000286238
K02494	0.175734	4.91762e-05	0
K02495	0.0124359	0.00101878	0.000280429
K02496	0.561149	0.000113378	0.0002386
K02498	0.326058	0.000180154	5.21839e-05
K02499	1	1.44548e-05	2.2589e-05
K02500	0.935736	0.000322359	0.000406538
K02501	0.669146	0.000198475	0.000142357
K02502	0.07401	0.000119608	0
K02503	0.123962	0.000620134	0.000288307
K02504	0.104415	0.000251372	6.23883e-05
K02505	0.732459	5.96494e-05	0.000221087
K02507	0.531995	9.53938e-05	5.09307e-05
K02509	0.404657	1.14286e-05	0
K02510	0.175734	6.46477e-05	0
K02517	0.415063	0.000364036	0.000214512
K02518	0.0608077	0.000439069	4.89124e-05
K02519	0.686838	0.000216222	0.000314126
K02520	0.280475	0.000244394	0.000152133
K02521	0.404657	0	6.13085e-05
K02523	0.158147	0.000365375	0.000123115
K02525	0.404657	9.97673e-06	0
K02526	0.933836	0.000206407	0.00026001
K02527	0.221509	0.000329459	0.000200262
K02528	0.24026	0.00387284	0.00774538
K02529	0.937229	0.00211093	0.00178857
K02532	0.146254	0.000391351	0.000116928
K02533	0.07401	0.000120295	0
K02535	1	0.000322041	0.000657273
K02536	0.36113	0.000321528	0.000322648
K02538	0.340754	9.48406e-05	2.80375e-05
K02547	0.404657	4.25799e-05	0
K02548	0.572476	0.000481941	0.000500368
K02549	0.445976	0.000107439	0.000118418
K02550	0.775029	7.85281e-05	0.000184464
K02551	1	0.000257315	0.000315646
K02552	0.347164	0.000124823	0.000115156
K02553	0.182287	0.00022437	3.25047e-05
K02554	0.175734	6.86898e-05	0
K02556	0.07401	0.000101006	0
K02557	0.158147	0.00022618	0.000156281
K02558	0.0562044	0.000228188	6.29112e-05
K02560	0.347164	0.000147507	0.000177964
K02562	0.347164	0.000181781	0.000144189
K02563	0.624835	0.000459656	0.000401056
K02564	0.699134	0.00114215	0.00124658
K02565	0.445976	9.26977e-05	5.17043e-05
K02566	0.180503	0.000221992	7.24109e-05
K02567	0.933836	6.01401e-05	0.000120639
K02568	1	2.18497e-05	0.000134432
K02569	0.404657	4.20301e-05	0
K02572	0.07401	0.000113114	0
K02573	0.340754	7.42065e-05	2.63244e-05
K02574	0.928859	0.000135851	0.000363574
K02575	0.788821	0.000143935	0.000166582
K02584	0.46195	2.42363e-05	0.000223145
K02585	0.404657	1.77039e-05	0
K02586	0.175734	2.69679e-05	0
K02587	0.175734	4.05359e-05	0
K02588	0.404657	0	7.28054e-05
K02591	0.404657	2.24176e-05	0
K02598	0.245785	0.000142931	0.000180931
K02600	0.0869826	0.000333861	0.000106494
K02601	0.0898234	0.000379634	6.17612e-05
K02609	0.404657	4.08723e-05	0
K02612	0.175734	8.01569e-05	0
K02614	0.788821	9.88208e-05	0.000105922
K02615	1	3.22328e-05	3.44252e-05
K02616	1	1.34013e-05	6.25357e-05
K02617	0.404657	0	0.00022377
K02618	0.86428	8.18318e-05	0.000199292
K02619	0.213024	0.000237852	0.000125148
K02621	0.699134	0.000584473	0.000456338
K02622	0.165891	0.000466685	0.000226243
K02647	0.441788	0.000299636	0.000238027
K02651	0.0167114	0.000181112	2.51155e-05
K02652	0.599266	7.94965e-05	3.95241e-05
K02653	0.404657	5.95235e-05	0
K02654	1	0.000105072	0.000389647
K02662	0.752554	3.40306e-05	0.000197646
K02666	0.46195	5.74566e-06	3.50084e-05
K02667	0.404657	2.65877e-05	0
K02669	0.36113	0.000147948	0.000516524
K02679	0.752554	5.4025e-05	6.58319e-05
K02680	0.752554	3.28793e-05	5.74128e-05
K02681	1	4.09518e-05	4.08764e-05
K02682	0.07401	0.000152438	0
K02686	0.123962	0.000258315	0.000246847
K02687	0.669146	0.000256135	0.000378592
K02688	0.803316	0.00016681	0.000188144
K02742	1	1.55491e-05	6.27588e-05
K02744	0.752554	8.63599e-05	0.000104288
K02745	0.07401	0.000143639	0
K02746	0.175734	6.25411e-05	0
K02747	0.245785	0.00011289	4.36068e-05
K02749	0.599266	5.60244e-05	2.6294e-05
K02750	0.599266	5.52502e-05	2.59311e-05
K02752	0.0608077	8.38861e-05	1.49991e-05
K02753	0.0608077	8.38861e-05	1.49991e-05
K02755	0.0402534	0.000184345	3.63594e-05
K02756	0.0402534	0.000185835	3.66527e-05
K02757	0.0402534	0.000185835	3.66527e-05
K02759	0.158147	0.000466052	0.000582599
K02760	0.421671	0.000284863	0.00012375
K02761	0.253861	0.000347343	0.000191806
K02763	0.744419	0.000130649	0.000265527
K02764	0.744419	0.000130649	0.000265527
K02765	0.744419	0.000130649	0.000265527
K02768	0.809855	0.00028365	0.000229408
K02769	1	0.000220469	0.000354949
K02770	0.936075	0.000276774	0.000270227
K02773	0.678071	0.000197093	0.000434049
K02774	1	5.58352e-05	0.000586771
K02775	0.375117	0.000564916	0.000421986
K02777	0.326058	6.83755e-05	0.00026829
K02778	0.86428	0.000149882	0.000217769
K02779	0.86428	0.000149882	0.000217769
K02781	1	4.88054e-05	0.000293289
K02782	0.445976	9.09699e-05	0.000159592
K02783	0.245785	0.000260352	0.000187345
K02784	0.752554	5.13094e-05	0.000135268
K02786	0.404657	5.82583e-05	0
K02790	0.935736	0.000255128	0.00031328
K02791	0.935736	0.000255128	0.00031328
K02793	0.123962	0.000156213	4.14515e-05
K02794	0.245785	0.000118469	4.06621e-05
K02795	0.46195	9.45586e-05	2.35113e-05
K02796	0.36113	0.00016653	0.000331578
K02798	0.252951	0.000208442	4.87207e-05
K02799	0.180503	0.000164683	3.84467e-05
K02800	0.180503	0.000164683	3.84467e-05
K02802	0.752554	5.93574e-05	7.06437e-05
K02803	0.445976	8.21984e-05	7.6557e-05
K02804	0.445976	8.21984e-05	7.6557e-05
K02805	0.80684	0.000226133	0.0002482
K02806	0.00962172	0.000270567	0
K02808	1	1.18544e-05	3.54931e-05
K02809	0.655306	8.05546e-05	6.13029e-05
K02810	0.655306	8.05546e-05	6.13029e-05
K02812	0.404657	5.31053e-05	0
K02813	0.933836	0.000282273	0.000379009
K02814	1	0.000136341	0.000118229
K02815	0.0898234	0.000228327	4.51066e-05
K02818	0.347164	9.11167e-05	4.54995e-05
K02819	0.347164	9.11167e-05	4.54995e-05
K02821	0.36113	0.000563196	0.000273678
K02822	0.752554	0.000124057	8.34713e-05
K02823	0.0402534	0.00022648	2.42448e-05
K02824	0.470393	0.00049801	0.000325491
K02825	0.404657	0	6.06592e-05
K02834	0.0284407	0.000315711	0
K02835	0.369976	0.000282159	0.000627125
K02836	0.377642	0.00055683	0.000378631
K02837	0.0608565	0.000650742	0.000166369
K02838	0.165891	0.000617606	0.000240952
K02839	0.404657	0	2.82517e-05
K02841	0.454958	0.000244524	0.000236706
K02843	0.0608565	0.000336285	7.78674e-05
K02844	0.933836	0.000172738	0.000425321
K02846	0.129073	0.000151896	3.64855e-05
K02847	0.46195	0.000197446	1.71771e-05
K02848	0.326058	0.000200278	7.02823e-05
K02849	0.608102	0.000224232	0.000116065
K02850	0.752554	0.000119009	0.000351606
K02851	0.788821	5.80577e-05	0.000162585
K02852	0.340754	0.00022373	7.48416e-05
K02853	0.86428	0.000160663	0.000169993
K02854	0.445976	0.000141972	6.5098e-05
K02855	0.0284407	0.000181966	0
K02856	0.935736	0.000336291	0.000456241
K02858	0.797648	0.000205821	0.000316923
K02860	1	0.00013669	0.000513461
K02863	0.0562044	0.000409987	0.000350504
K02864	0.245785	0.00034068	0.000243342
K02867	0.797648	0.000217001	0.000601448
K02871	0.280475	0.000423949	0.000278316
K02874	0.441788	0.000191212	0.000553303
K02876	0.549674	0.000228735	0.000137289
K02878	0.340754	0.000212064	6.94908e-05
K02879	0.870516	0.000302237	0.000244291
K02881	0.0284407	0.000245849	0
K02884	0.36113	0.000264909	0.000156096
K02886	0.454958	0.000190037	0.000115375
K02887	0.180503	0.000236874	7.8273e-05
K02888	0.572476	0.000527883	0.0011668
K02890	0.752554	0.000208083	0.000229807
K02892	0.175734	0.00011937	0
K02895	0.182287	0.000350272	4.12386e-05
K02897	0.669146	0.000246332	0.000386063
K02899	1	0.000634653	0.00100142
K02902	0.928859	0.000288329	0.000471684
K02904	0.340754	0.000250967	9.94782e-05
K02906	0.0873986	0.000322162	8.37359e-05
K02907	0.07401	0.000177234	0
K02909	0.561149	0.000411388	0.000321882
K02911	0.175734	5.87195e-05	0
K02913	0.445976	0.00017441	0.00041474
K02914	0.245785	0.000323459	0.000106195
K02916	0.245785	0.00021074	0.000101198
K02919	0.46195	2.87059e-05	0.000233715
K02926	0.0873986	0.000304228	8.44572e-05
K02931	0.441788	0.000249206	0.000266196
K02933	0.0284407	0.000267848	0
K02935	0.775029	4.31253e-05	0.000626476
K02937	0.404657	0	7.50737e-05
K02939	0.572476	0.000506242	0.00065587
K02945	0.127538	0.000713993	0.000382157
K02946	0.11471	0.000391302	0.000124252
K02948	0.280475	0.000303104	0.00107666
K02950	0.213024	0.000252947	0.000108393
K02952	0.808866	0.000513293	0.0005594
K02954	1	4.2767e-05	4.26843e-05
K02956	0.788821	0.000148426	0.00017724
K02959	0.454958	0.000388673	0.000274155
K02961	0.07401	0.000169043	0
K02963	0.280475	0.000242198	0.000136654
K02965	0.46195	0.000223165	4.40605e-05
K02967	0.454958	0.000417773	0.00042412
K02968	0.599266	0.000254157	0.000176686
K02970	1	0.000216297	0.000199386
K02972	1	8.35153e-05	0.000169187
K02982	0.561149	0.000197441	0.000127396
K02986	0.933836	0.000210411	0.000523024
K02988	0.0898234	0.00031699	3.1429e-05
K02990	1	0.000436664	0.000619235
K02992	0.253861	0.000399264	0.000198028
K02994	0.340754	0.000247761	7.23223e-05
K02996	0.369976	0.000346103	0.000433507
K03040	0.12553	0.00045113	0.000184872
K03043	0.0415959	0.000289691	7.07789e-05
K03046	0.297107	0.000393906	0.000228288
K03060	0.175734	0.000102667	0
K03070	0.309524	0.000760485	0.000469805
K03071	0.732459	0.000108637	0.000389136
K03072	0.0160593	0.000197515	2.83707e-05
K03073	0.599266	9.79517e-05	7.86657e-05
K03074	0.0608077	0.000219174	2.10666e-05
K03075	0.36113	0.000458712	0.000236112
K03076	0.0411255	0.000298762	0.00119481
K03077	0.11471	0.000306861	0.000104435
K03078	0.175734	0.000101629	0
K03079	0.46195	0.000120483	2.27239e-05
K03080	0.129073	0.000235915	5.22837e-05
K03081	0.404657	3.45504e-05	0
K03082	0.928859	0.000105931	0.000111314
K03086	0.0608565	0.000504729	0.000247363
K03087	0.752554	0.000172091	0.000122218
K03088	0.484848	0.00751617	0.00912829
K03089	0.678071	0.000119663	0.000344164
K03091	0.470393	0.000768098	0.000891897
K03092	0.809855	0.000368643	0.000300526
K03098	0.924102	0.000184662	0.000213868
K03100	0.470393	0.00127986	0.00150291
K03101	0.797648	0.000234348	0.00033077
K03106	0.809855	0.000489659	0.000635085
K03110	0.686838	0.000281046	0.000414461
K03111	0.375117	0.000896156	0.000814319
K03112	0.445976	0.000197175	0.000198545
K03113	0.933836	0.000257057	0.000737345
K03116	0.0898234	0.000377618	4.73824e-05
K03117	0.175734	7.62431e-05	0
K03118	0.870516	0.000371156	0.000400178
K03119	0.445976	0.000141849	0.000173044
K03147	1	0.00022576	0.00026742
K03148	0.404657	3.454e-05	0
K03149	0.165891	0.000438366	0.000236362
K03150	0.375117	0.00064657	0.000645966
K03151	0.253861	0.00026029	0.000110513
K03152	0.0608565	0.00052318	0.000146179
K03154	0.752554	9.99832e-05	0.000658241
K03168	0.809855	0.000554293	0.000497655
K03169	0.818182	0.00136339	0.00109742
K03177	0.132035	0.000320711	0.000903343
K03179	0.0284407	0.000267194	0
K03181	0.175734	5.56514e-05	0
K03182	0.933836	0.000187649	0.000328624
K03183	0.226491	0.000428182	0.000179035
K03184	0.445976	9.81812e-05	5.32412e-05
K03185	1	2.60082e-05	0.000238328
K03186	1	0.000188425	0.000625834
K03188	0.404657	0	5.12809e-05
K03189	1	2.77109e-05	2.76786e-05
K03195	0.404657	0	6.88503e-05
K03201	0.175734	4.81321e-05	0
K03203	0.404657	0	7.79896e-05
K03204	0.46195	1.38789e-05	0.000107478
K03205	0.377642	0.000835352	0.000325898
K03207	0.175734	3.72655e-05	0
K03208	0.07401	9.02538e-05	0
K03210	0.375117	0.000442856	0.000668836
K03212	1	0.000140567	0.00021404
K03214	0.803316	0.000176316	0.000226784
K03215	1	0.000102543	0.000112891
K03216	0.280475	0.000163312	0.000690856
K03217	0.0379415	0.000431126	0.000101265
K03218	0.937229	0.000520832	0.000693635
K03219	0.404657	0	3.94736e-05
K03221	1	4.78544e-05	0.000141442
K03222	0.404657	0	0.000150252
K03224	0.404657	3.28316e-05	0
K03225	0.752554	3.64474e-05	4.37547e-05
K03226	0.404657	1.72234e-05	0
K03228	0.182287	0.000108326	2.50838e-05
K03229	0.445976	0.000125344	6.16037e-05
K03230	0.175734	4.94426e-05	0
K03235	0.404657	0	7.30045e-06
K03269	0.870516	0.000517213	0.000437185
K03270	0.574504	0.000346123	0.00102035
K03271	0.252951	0.000115012	2.8426e-05
K03272	0.328065	0.000387847	0.000193296
K03273	0.924102	7.22276e-05	0.000121053
K03274	0.752554	8.33651e-05	0.000162221
K03275	0.199856	0.000222059	7.90619e-05
K03276	0.445976	0.000174793	0.000271232
K03279	0.404657	0	5.96214e-05
K03281	0.294552	0.000633183	0.000371788
K03282	0.421671	0.000391522	0.000142344
K03284	0.588745	0.000952238	0.00132914
K03286	0.468042	0.000650753	0.000540215
K03287	0.377642	0.00163337	0.000862538
K03289	1	0.000228802	0.000245032
K03290	0.175734	3.09941e-05	0
K03291	0.445976	0.000218957	0.000136328
K03292	0.025974	0.00150878	0.000678739
K03293	1	0.000144321	0.000122118
K03294	0.0930736	0.000369581	0.00076533
K03295	0.00962172	0.000232581	0
K03296	0.588745	0.00225969	0.00257725
K03297	0.775029	0.000127907	0.000186968
K03299	0.280475	0.000350882	9.56328e-05
K03300	0.404657	2.2755e-05	0
K03302	0.175734	3.52032e-05	0
K03303	0.803316	0.000187812	0.000349747
K03304	1	0.000120456	0.000178672
K03305	0.484848	0.000982718	0.000716891
K03306	1	0.000457989	0.000527797
K03307	0.484848	0.00117294	0.0017954
K03308	0.24026	0.000967799	0.00142745
K03310	0.309524	0.000758675	0.000585652
K03311	0.280475	0.00031747	0.000142828
K03312	0.226491	0.000314832	0.000197799
K03313	0.936075	0.000551145	0.000522403
K03314	0.0608077	0.000185535	1.426e-05
K03315	0.0608565	0.000434482	0.000121612
K03316	0.104415	0.000435429	7.82862e-05
K03317	1	0.000338526	0.000422755
K03319	0.180503	0.000148954	4.56107e-05
K03320	1	0.000299298	0.00026152
K03321	0.309524	0.00043599	0.000649861
K03322	0.454958	0.000243535	0.000152238
K03324	0.377642	0.000826574	0.000584074
K03325	0.404657	0	7.61257e-05
K03326	0.935043	0.000187912	0.000306771
K03327	0.937229	0.000978146	0.00111447
K03328	0.809855	0.000722598	0.000644867
K03329	0.266554	0.000203195	0.000107393
K03332	0.404657	6.47737e-06	0
K03335	0.404657	1.06472e-05	0
K03336	0.404657	2.18194e-05	0
K03338	0.404657	5.79523e-06	0
K03340	0.744419	0.000319346	0.000452327
K03366	0.46195	1.16388e-05	9.51159e-05
K03367	0.924102	2.15091e-05	5.7699e-05
K03385	0.0562044	0.000222221	6.04032e-05
K03386	0.935736	0.000396938	0.00049037
K03387	0.0562044	0.000336014	7.0196e-05
K03388	0.175734	4.39759e-05	0
K03389	0.404657	3.4328e-05	0
K03394	1	7.68432e-05	0.000152625
K03402	0.00962172	0.000312267	0
K03404	0.404657	1.90827e-05	0
K03406	0.179654	0.000266642	0.000805439
K03407	0.07401	7.74448e-05	0
K03408	0.752554	3.62247e-05	3.21666e-05
K03410	0.599266	6.55959e-05	2.8106e-05
K03411	0.404657	3.28029e-05	0
K03412	0.441788	8.96063e-05	7.74547e-05
K03413	0.252951	0.000198977	3.79999e-05
K03414	0.07401	0.000156913	0
K03417	0.933836	0.00015521	0.000217854
K03421	0.404657	1.84295e-05	0
K03423	0.404657	2.04514e-05	0
K03424	0.470393	0.00101814	0.0011535
K03425	0.175734	8.07972e-05	0
K03426	0.415063	0.000449131	0.000248877
K03427	0.936075	0.00139469	0.00141345
K03429	1	0.000118872	3.48754e-05
K03430	0.936075	0.000315771	0.000511243
K03431	0.129073	0.00018256	4.78623e-05
K03435	0.07401	0.00016979	0
K03436	0.340754	0.000173806	4.85743e-05
K03437	0.935736	0.00027203	0.000583632
K03438	1	0.00051492	0.00062853
K03439	0.454958	0.000373856	0.000495171
K03442	0.0649351	0.000645787	0.00129929
K03444	0.549674	0.000177472	0.000151468
K03445	0.182287	0.000330988	3.39605e-05
K03446	0.266554	0.000159285	5.72551e-05
K03449	0.07401	0.000185939	0
K03451	0.655306	0.0001626	7.99683e-05
K03453	0.809855	0.000404606	0.00047935
K03455	0.937229	0.000851813	0.000858711
K03457	0.404657	0	3.28613e-05
K03458	0.808866	0.000314738	0.000387285
K03459	1	5.88437e-05	2.29905e-05
K03465	0.775029	7.46772e-05	0.000124515
K03466	0.393939	0.000437784	0.000721998
K03469	0.686838	0.000765651	0.00121673
K03470	0.686838	0.000406021	0.0007192
K03472	0.599266	7.82682e-05	3.92781e-05
K03473	0.0608565	0.000337194	0.00010918
K03474	0.0249921	0.000327721	5.07272e-05
K03475	0.803316	0.000235537	0.000202548
K03476	0.0284407	0.00018125	0
K03477	0.252951	0.00017661	4.86291e-05
K03478	0.180503	0.000189887	9.768e-05
K03480	0.404657	0	0.000336096
K03482	0.213024	0.000333102	0.000155064
K03484	0.347164	0.000186071	9.89256e-05
K03485	1	7.96392e-05	6.23367e-05
K03486	1	4.2858e-05	0.000340817
K03487	0.36113	0.000222388	0.000304849
K03488	0.245785	0.0001949	6.81721e-05
K03490	0.0284407	0.000162381	0
K03491	0.404657	0	1.2262e-05
K03495	0.170466	0.000555793	0.000293979
K03496	0.393939	0.00113121	0.0015042
K03497	1	0.00152112	0.00134487
K03498	0.025974	0.000755964	0.00162489
K03499	0.818182	0.000998316	0.00213382
K03500	0.0608077	0.000138399	1.62462e-05
K03501	0.561149	0.00040478	0.000240016
K03502	0.328065	0.000442659	0.00029603
K03503	1	0.000135415	0.000342485
K03516	0.752554	4.17651e-05	0.000110281
K03517	0.0438264	0.000704937	0.000286027
K03518	0.404657	0	3.37035e-05
K03521	0.686838	0.000350579	0.000437206
K03522	0.80684	0.000337076	0.000544847
K03523	0.0262788	0.000196094	3.0522e-05
K03524	0.808866	0.000713735	0.000643483
K03525	0.180503	0.00025657	4.89866e-05
K03526	0.936075	0.000451279	0.000536774
K03527	0.688404	0.000324364	0.000628341
K03528	1	1.98478e-05	4.00995e-05
K03529	0.0021645	0.000139837	0.000878631
K03530	0.226491	0.000957185	0.000394572
K03531	0.0869826	0.000410779	0.000142731
K03532	0.445976	7.36685e-05	0.000136853
K03533	0.07401	0.000168367	0
K03534	0.121495	0.000752187	0.000286264
K03535	0.146254	0.000183529	4.75165e-05
K03536	0.0562044	0.000332201	0.000151362
K03543	0.192225	0.000576905	0.000204891
K03544	0.221509	0.000429284	0.000324315
K03545	0.170466	0.000521736	0.00019001
K03546	0.24026	0.00028804	0.000666617
K03547	0.568331	0.000164451	0.000407418
K03548	0.445976	7.49557e-05	3.79111e-05
K03549	0.199856	0.000134222	4.86922e-05
K03550	0.468042	0.000280416	0.00099066
K03551	0.170466	0.000608141	0.000294723
K03553	0.0181009	0.000740042	0.000153028
K03554	1	0.000149445	0.000250208
K03555	0.309524	0.000496073	0.000601607
K03556	0.80684	0.000154253	0.000194788
K03557	0.175734	0.000102745	0
K03558	0.347164	0.000218271	0.000129499
K03559	0.326058	0.000119701	0.000897903
K03560	0.404657	2.25781e-05	0
K03561	0.0438264	0.000779593	0.000243514
K03562	0.175734	2.95501e-05	0
K03563	0.175734	9.15739e-05	0
K03564	0.0160593	0.000601302	6.64081e-05
K03565	0.180503	0.000291588	9.70618e-05
K03566	0.549674	0.000162341	0.000170474
K03567	0.07401	8.59627e-05	0
K03568	0.221509	0.000419015	0.000197142
K03569	0.688404	0.000696793	0.000654437
K03570	0.0869826	0.000527036	0.000184777
K03571	0.252951	0.000175867	3.2671e-05
K03572	0.0438264	0.000632241	0.000179507
K03573	0.0873986	0.000280221	7.63778e-05
K03574	0.744419	0.000442936	0.000417694
K03575	1	0.000520317	0.000573316
K03576	0.752554	5.72988e-05	6.23905e-05
K03578	0.561149	0.000137129	0.000117991
K03579	0.752554	2.64984e-05	1.92953e-05
K03580	0.129073	8.34831e-05	2.49248e-05
K03581	0.0608565	0.000341417	8.59415e-05
K03582	0.549674	0.000100452	7.41231e-05
K03583	0.678071	0.000155012	0.000120356
K03584	0.121495	0.000532241	0.000302284
K03585	1	0.000932493	0.0009062
K03586	0.599266	0.00010827	3.8549e-05
K03587	0.226491	0.000401473	0.000250122
K03588	0.624835	0.000311488	0.000213555
K03589	1	0.000101344	0.00022575
K03590	0.0379415	0.000374224	8.28564e-05
K03591	0.775029	4.39348e-05	0.000223074
K03592	0.0415959	0.00037727	0.000111064
K03593	0.170466	0.000473304	0.000351288
K03594	0.870516	0.000368682	0.000439254
K03595	0.0608565	0.000314527	8.64646e-05
K03596	1	0.0004868	0.000751695
K03597	0.175734	4.81084e-05	0
K03598	0.07401	0.000113709	0
K03599	0.182287	2.69729e-05	0.000432077
K03600	0.445976	6.89319e-05	0.000248815
K03601	0.165891	0.000460764	0.000256141
K03602	0.07401	0.000123934	0
K03603	0.180503	0.000166302	4.98101e-05
K03604	0.468042	0.000329461	0.00061572
K03605	0.340754	0.000147266	5.77051e-05
K03606	0.468042	0.000417973	0.000380367
K03607	0.07401	5.58193e-05	0
K03608	0.445976	0.000233014	0.00059678
K03609	0.199856	0.000246006	9.46207e-05
K03610	0.928859	0.000181366	0.000180618
K03611	0.928859	0.000225383	0.000233799
K03612	0.129073	0.000215196	2.79547e-05
K03613	0.686838	0.00029863	0.000342595
K03614	0.809855	0.000405618	0.000586643
K03615	0.0904121	0.000489399	0.000225837
K03616	0.07401	0	0.000628042
K03617	0.289363	0.000371937	0.000511005
K03618	0.404657	1.09527e-05	0
K03619	0.07401	9.62054e-05	0
K03620	0.404657	6.29779e-05	0
K03621	0.07401	7.50055e-05	0
K03623	1	6.49033e-05	8.72144e-05
K03624	0.280475	0.000758947	0.000579969
K03625	1	0.000467945	0.000536662
K03628	0.937229	0.00063105	0.000767806
K03629	0.00433691	0.000640697	0.000112445
K03630	0.818182	0.00103219	0.00102868
K03631	0.289363	0.000373744	0.000173513
K03632	0.182287	8.22748e-05	5.59351e-06
K03633	0.0608077	0.000116945	1.62244e-05
K03634	0.404657	4.15541e-05	0
K03635	0.340754	0.000271198	0.000101915
K03636	0.175734	9.76992e-05	0
K03637	0.531995	0.000116095	0.000228289
K03638	0.175734	3.56811e-05	0
K03639	1	8.53475e-05	8.00805e-05
K03640	0.0898234	0.000148795	2.87469e-05
K03641	1	7.15601e-05	4.91095e-05
K03642	0.245785	0.000123899	6.25517e-05
K03643	0.07401	0.000110055	0
K03644	0.818182	0.00044469	0.00070059
K03645	0.599266	0.000118594	5.90308e-05
K03646	0.445976	4.87523e-05	5.26372e-05
K03647	0.175734	8.25861e-05	0
K03648	0.936075	0.000616714	0.000701184
K03649	0.531995	0.000194097	9.51318e-05
K03650	0.309524	0.000438122	0.000763885
K03651	0.175734	5.80468e-05	0
K03652	0.404657	0	2.82374e-05
K03654	0.484848	0.00152967	0.00169727
K03655	0.818182	0.00134963	0.00119952
K03656	0.0898234	0.000146809	2.27001e-05
K03657	0.24026	0.00107171	0.00182848
K03658	0.0115189	0.000220572	3.98796e-05
K03660	0.421671	5.16551e-05	0.000259259
K03663	0.404657	2.65874e-05	0
K03664	0.280475	0.000203155	0.000553548
K03665	0.172733	0.000471705	0.00034495
K03666	0.175734	8.76487e-05	0
K03667	0.46195	9.49735e-05	3.13369e-05
K03668	1	3.46616e-05	6.99251e-05
K03669	0.213024	0.000152236	5.56836e-05
K03670	0.07401	6.7501e-05	0
K03671	0.936075	0.000951291	0.00140187
K03672	0.404657	3.48386e-05	0
K03673	0.599266	0.00022428	0.000109367
K03674	1	6.65013e-05	8.93522e-05
K03675	0.07401	0.000155256	0
K03676	0.928859	0.00012047	0.000136514
K03683	0.340754	0.000149423	5.39738e-05
K03684	0.199856	0.00026215	9.13654e-05
K03685	0.935736	0.000479713	0.000405318
K03686	0.470393	0.000770568	0.000553571
K03687	0.0277684	0.00055554	0.000110728
K03688	0.441788	0.000140893	6.71542e-05
K03690	0.07401	0.000110886	0
K03693	0.404657	0	7.79952e-06
K03694	0.192225	0.000264046	9.18013e-05
K03695	0.228951	0.000428765	0.000252464
K03696	0.699134	0.00044493	0.00048877
K03697	0.07401	6.50943e-05	0
K03698	0.0284407	0.000125294	0
K03699	0.0415959	0.000435077	0.000146366
K03700	0.404657	1.43791e-05	0
K03701	0.818182	0.000942143	0.00115652
K03702	0.377642	0.00049916	0.000511536
K03703	0.688404	0.000579779	0.000504102
K03704	0.561149	0.000805083	0.000527775
K03705	0.252951	3.60134e-05	0.000174644
K03707	0.404657	2.62882e-05	0
K03709	0.404657	1.30472e-05	0
K03710	0.129073	0.000218676	2.51707e-05
K03711	0.468042	0.000647325	0.000468345
K03712	0.803316	0.000201901	0.000788347
K03716	0.175734	0	5.23142e-05
K03717	1	8.52224e-05	8.65153e-05
K03718	0.52111	0.000839813	0.00143598
K03719	0.129073	0.000319228	6.46877e-05
K03720	0.340754	0.000127772	4.0839e-05
K03721	0.347164	0.000118599	6.03167e-05
K03722	0.340754	6.57089e-05	2.14971e-05
K03723	0.309524	0.000410757	0.000679806
K03724	0.494156	5.34453e-05	0.000217601
K03732	0.182287	0.000103454	1.68107e-05
K03733	0.12553	0.000754239	0.000416308
K03734	0.818182	0.0006781	0.000837008
K03735	0.07401	6.74891e-05	0
K03736	0.928859	0.000129095	0.000211443
K03737	0.588745	0.00032068	0.000561871
K03739	1	2.97235e-05	5.28974e-05
K03741	0.0402534	0.000411571	7.26128e-05
K03742	1	0.000233426	0.000261545
K03743	0.07401	0.000137456	0
K03744	0.221509	0.000570223	0.000489267
K03745	0.07401	0.000247741	0
K03746	0.404657	0.000158225	0
K03747	0.175734	5.38722e-05	0
K03748	0.86428	0.000222052	0.00017726
K03749	0.175734	5.6424e-05	0
K03750	0.180503	0.000101831	3.38796e-05
K03752	0.752554	3.30589e-05	2.93454e-05
K03753	1	0.000135198	0.000269597
K03755	0.445976	0.000120082	0.000146564
K03756	0.441788	0.000225368	0.000112889
K03757	0.599266	6.36591e-05	3.1762e-05
K03758	0.182287	0.000326216	1.52449e-05
K03759	0.752554	8.82077e-05	4.82085e-05
K03760	0.568331	0.000201169	0.000197546
K03761	1	0.000171153	0.000206431
K03762	0.0898234	0.000296478	2.88261e-05
K03763	0.935736	0.000158906	0.00013348
K03764	0.404657	5.08382e-05	0
K03765	0.340754	9.61063e-05	4.29439e-05
K03767	0.752554	7.79681e-05	8.69782e-05
K03768	0.226491	0.000701632	0.000256003
K03769	0.752554	3.52715e-05	4.66639e-05
K03770	0.121495	0.000405208	0.000141437
K03771	0.936075	0.00051606	0.000656869
K03772	0.809855	0.000344467	0.000588122
K03773	0.936075	0.000711923	0.000839672
K03774	0.46195	3.35021e-05	0.000366372
K03775	0.0284407	0.000238161	0
K03776	0.347164	0.00024683	0.000115301
K03777	0.175734	4.86888e-05	0
K03778	0.0608565	0.000437259	0.000141308
K03779	0.803316	0.000194323	0.00025294
K03780	0.752554	0.000156112	0.000382826
K03781	0.328065	0.000430757	0.000244429
K03782	0.11471	0.00019837	7.40881e-05
K03783	0.514393	0.000229882	0.000408102
K03784	0.00962172	0.000213171	0
K03785	0.280475	0.000334087	0.000195193
K03786	0.00962172	0.000325619	0
K03787	0.36113	0.000432148	0.000422438
K03788	0.252951	0.000149414	2.53521e-05
K03789	0.252951	0.00020825	3.4263e-05
K03790	0.0608077	0.000173937	2.93011e-05
K03791	1	2.76606e-05	5.58406e-05
K03796	0.340754	0.000175464	6.93118e-05
K03797	0.588745	0.00105662	0.0012562
K03798	0.936075	0.000719242	0.000622073
K03799	0.574504	0.000243175	0.000471659
K03800	0.129073	0.000137083	3.95315e-05
K03801	0.936075	0.0005376	0.00112295
K03803	0.669146	0.000184003	0.00016877
K03804	1	8.40918e-05	7.73089e-05
K03805	0.07401	0.000120041	0
K03806	0.07401	0.000128418	0
K03807	0.07401	0.000159009	0
K03808	0.788821	9.33995e-05	0.000145834
K03809	1	0.000156393	0.000344891
K03810	0.454958	0.000190128	0.000115111
K03811	0.870516	0.00027955	0.000338957
K03812	0.175734	0.000150856	0
K03813	0.928859	5.92108e-05	6.7217e-05
K03814	0.00366455	0.00039985	2.53377e-05
K03815	0.445976	0.000101598	6.87794e-05
K03816	0.549674	0.000492998	0.000323296
K03817	0.182287	0.000177964	3.0734e-05
K03818	0.599266	0.000107767	6.00208e-05
K03819	0.404657	2.09306e-05	0
K03820	0.561149	0.000194588	0.000127706
K03823	0.199856	0.000272908	0.000122536
K03824	0.07401	6.84363e-05	0
K03825	0.0284407	0.000284575	0
K03826	0.07401	0.000119766	0
K03827	0.170466	0.000892403	0.000397792
K03828	0.07401	0.000159415	0
K03829	0.175734	5.43304e-05	0
K03830	0.0284407	0.00017871	0
K03831	1	0.000184163	0.000173675
K03832	0.226491	0.00119946	0.000968108
K03833	0.788821	0.000117414	0.000119245
K03834	0.347164	0.000177283	0.000151216
K03835	0.0284407	0.000167705	0
K03836	0.266554	0.000139256	6.79085e-05
K03837	0.924102	7.72419e-05	0.000160037
K03838	0.928859	8.98318e-05	0.000128357
K03839	0.808866	0.000529247	0.000579585
K03840	0.445976	0.000108728	6.19321e-05
K03841	0.531995	0.000236211	9.9285e-05
K03855	0.175734	4.88297e-05	0
K03856	1	3.35771e-05	7.86278e-05
K03881	0.404657	0	4.69023e-05
K03885	0.199856	0.000199208	6.49552e-05
K03892	0.933836	0.00023819	0.000234444
K03893	1	3.18081e-05	1.6555e-05
K03894	0.07401	3.86128e-05	0
K03895	0.175734	2.12153e-05	0
K03896	1	1.33645e-05	4.114e-05
K03897	0.404657	1.04482e-05	0
K03919	0.752554	3.0808e-05	0.000210099
K03923	0.182287	0.000329377	5.786e-05
K03924	0.12553	0.000956847	0.000433558
K03925	0.0100646	0.000530266	6.72288e-05
K03926	0.252951	0.000135971	4.0561e-05
K03927	0.924102	8.30951e-05	0.000133597
K03931	1	0.000310475	0.000338194
K03969	0.404657	3.9253e-05	0
K03970	0.175734	7.19765e-05	0
K03971	1	6.81234e-05	0.000143966
K03972	0.752554	0.000163155	0.000123457
K03973	0.445976	0.000171536	0.000263948
K03974	0.445976	7.40372e-05	6.12246e-05
K03975	0.445976	0.000180589	0.000159958
K03976	0.289363	0.00044776	0.000327237
K03977	0.369976	0.000333075	0.000264665
K03978	0.468042	0.000618954	0.000695779
K03979	0.422527	0.000266479	0.000507892
K03980	0.347164	0.000154109	0.000205561
[truncated: 1,888 more rows]
