# Supplementary material for: Microbiome Analysis of Stool Samples from African Americans with Colon Polyps
Source: PLoS One. 2013 Dec 20;8(12):e81352. doi: 10.1371/journal.pone.0081352 (PMC3869648; doi:10.1371/journal.pone.0081352)
Supplement: File S5 — Bacteroides strains against which genomes the metagenomic data was analyzed. (XLSX) [file pone.0081352.s005.xlsx]

## Sheet: Sheet1
	Sample	Total #reads	#reads with match to Bacteroides genome	Perecent of reads with match
1	HB1	37365	13779	36.87
2	HB2	39714	9713	24.45
3	HB3	41644	20121	48.31
4	HB4	55963	12602	22.51
5	HB5	44402	31164	70.18
6	HB6	22591	9920	43.91
7	HB7	31369	7076	22.55
8	HB8	23776	14337	60.3
9	HB9	30850	5951	19.29
10	HB10	40193	6899	17.16
11	HB11	43489	13771	31.66
12	HB12	56973	31868	55.93
	Average of samples H1-H6	41.0383
	Average of sample H7-H12	34.4817
A read is considered as mapping to a bacteroides genome if it has >=80% identity match over >=80% of its length.

## Sheet: Bacteroides genomes
File S5: Bacteroides strains against which genomes the metagenomic data was analyzed
>AAVM02000001 Bacteroides caccae ATCC 43185 B_caccae-MSIQ_Cont1321, whole genome shotgun sequence. [Bacteroides caccae ATCC 43185]
>AAVM02000003 Bacteroides caccae ATCC 43185 B_caccae-MSIQ_Cont1328, whole genome shotgun sequence. [Bacteroides caccae ATCC 43185]
>AAVM02000005 Bacteroides caccae ATCC 43185 B_caccae-MSIQ_Cont1270, whole genome shotgun sequence. [Bacteroides caccae ATCC 43185]
>AAVM02000007 Bacteroides caccae ATCC 43185 B_caccae-MSIQ_Cont240, whole genome shotgun sequence. [Bacteroides caccae ATCC 43185]
>AAVM02000009 Bacteroides caccae ATCC 43185 B_caccae-MSIQ_Cont269, whole genome shotgun sequence. [Bacteroides caccae ATCC 43185]
>AAVM02000011 Bacteroides caccae ATCC 43185 B_caccae-MSIQ_Cont241, whole genome shotgun sequence. [Bacteroides caccae ATCC 43185]
>AAVM02000013 Bacteroides caccae ATCC 43185 B_caccae-MSIQ_Cont42.1, whole genome shotgun sequence. [Bacteroides caccae ATCC 43185]
>AAVM02000015 Bacteroides caccae ATCC 43185 B_caccae-MSIQ_Cont44.2, whole genome shotgun sequence. [Bacteroides caccae ATCC 43185]
>AAVM02000017 Bacteroides caccae ATCC 43185 B_caccae-MSIQ_Cont90.1, whole genome shotgun sequence. [Bacteroides caccae ATCC 43185]
>AAVM02000019 Bacteroides caccae ATCC 43185 B_caccae-MSIQ_Cont33.1, whole genome shotgun sequence. [Bacteroides caccae ATCC 43185]
>AAVM02000021 Bacteroides caccae ATCC 43185 B_caccae-MSIQ_Cont1330, whole genome shotgun sequence. [Bacteroides caccae ATCC 43185]
>AAVM02000002 Bacteroides caccae ATCC 43185 B_caccae-MSIQ_Cont255, whole genome shotgun sequence. [Bacteroides caccae ATCC 43185]
>AAVM02000004 Bacteroides caccae ATCC 43185 B_caccae-MSIQ_Cont60, whole genome shotgun sequence. [Bacteroides caccae ATCC 43185]
>AAVM02000006 Bacteroides caccae ATCC 43185 B_caccae-MSIQ_Cont295, whole genome shotgun sequence. [Bacteroides caccae ATCC 43185]
>AAVM02000008 Bacteroides caccae ATCC 43185 B_caccae-MSIQ_Cont1323, whole genome shotgun sequence. [Bacteroides caccae ATCC 43185]
>AAVM02000010 Bacteroides caccae ATCC 43185 B_caccae-MSIQ_Cont173, whole genome shotgun sequence. [Bacteroides caccae ATCC 43185]
>AAVM02000012 Bacteroides caccae ATCC 43185 B_caccae-MSIQ_Cont1322, whole genome shotgun sequence. [Bacteroides caccae ATCC 43185]
>AAVM02000014 Bacteroides caccae ATCC 43185 B_caccae-MSIQ_Cont33.2, whole genome shotgun sequence. [Bacteroides caccae ATCC 43185]
>AAVM02000016 Bacteroides caccae ATCC 43185 B_caccae-MSIQ_Cont1288, whole genome shotgun sequence. [Bacteroides caccae ATCC 43185]
>AAVM02000018 Bacteroides caccae ATCC 43185 B_caccae-MSIQ_Cont83.1, whole genome shotgun sequence. [Bacteroides caccae ATCC 43185]
>AAVM02000020 Bacteroides caccae ATCC 43185 B_caccae-MSIQ_Cont93.1, whole genome shotgun sequence. [Bacteroides caccae ATCC 43185]
>AAXF02000001 Bacteroides ovatus ATCC 8483 B_ovatus-MSIQ_Cont50, whole genome shotgun sequence. [Bacteroides ovatus ATCC 8483]
>AAXF02000003 Bacteroides ovatus ATCC 8483 B_ovatus-MSIQ_Cont510, whole genome shotgun sequence. [Bacteroides ovatus ATCC 8483]
>AAXF02000005 Bacteroides ovatus ATCC 8483 B_ovatus-MSIQ_Cont516, whole genome shotgun sequence. [Bacteroides ovatus ATCC 8483]
>AAXF02000007 Bacteroides ovatus ATCC 8483 B_ovatus-MSIQ_Cont68, whole genome shotgun sequence. [Bacteroides ovatus ATCC 8483]
>AAXF02000009 Bacteroides ovatus ATCC 8483 B_ovatus-MSIQ_Cont303, whole genome shotgun sequence. [Bacteroides ovatus ATCC 8483]
>AAXF02000011 Bacteroides ovatus ATCC 8483 B_ovatus-MSIQ_Cont511, whole genome shotgun sequence. [Bacteroides ovatus ATCC 8483]
>AAXF02000013 Bacteroides ovatus ATCC 8483 B_ovatus-MSIQ_Cont512, whole genome shotgun sequence. [Bacteroides ovatus ATCC 8483]
>AAXF02000015 Bacteroides ovatus ATCC 8483 B_ovatus-MSIQ_Cont431, whole genome shotgun sequence. [Bacteroides ovatus ATCC 8483]
>AAXF02000017 Bacteroides ovatus ATCC 8483 B_ovatus-MSIQ_Cont188, whole genome shotgun sequence. [Bacteroides ovatus ATCC 8483]
>AAXF02000019 Bacteroides ovatus ATCC 8483 B_ovatus-MSIQ_Cont53.1, whole genome shotgun sequence. [Bacteroides ovatus ATCC 8483]
>AAXF02000021 Bacteroides ovatus ATCC 8483 B_ovatus-MSIQ_Cont51.1, whole genome shotgun sequence. [Bacteroides ovatus ATCC 8483]
>AAXF02000023 Bacteroides ovatus ATCC 8483 B_ovatus-MSIQ_Cont465, whole genome shotgun sequence. [Bacteroides ovatus ATCC 8483]
>AAXF02000025 Bacteroides ovatus ATCC 8483 B_ovatus-MSIQ_Cont202, whole genome shotgun sequence. [Bacteroides ovatus ATCC 8483]
>AAXF02000027 Bacteroides ovatus ATCC 8483 B_ovatus-MSIQ_Cont276, whole genome shotgun sequence. [Bacteroides ovatus ATCC 8483]
>AAXF02000029 Bacteroides ovatus ATCC 8483 B_ovatus-MSIQ_Cont34.1, whole genome shotgun sequence. [Bacteroides ovatus ATCC 8483]
>AAXF02000031 Bacteroides ovatus ATCC 8483 B_ovatus-MSIQ_Cont563, whole genome shotgun sequence. [Bacteroides ovatus ATCC 8483]
>AAXF02000033 Bacteroides ovatus ATCC 8483 B_ovatus-MSIQ_Cont29.1, whole genome shotgun sequence. [Bacteroides ovatus ATCC 8483]
>AAXF02000035 Bacteroides ovatus ATCC 8483 B_ovatus-MSIQ_Cont523, whole genome shotgun sequence. [Bacteroides ovatus ATCC 8483]
>AAXF02000037 Bacteroides ovatus ATCC 8483 B_ovatus-MSIQ_Cont444, whole genome shotgun sequence. [Bacteroides ovatus ATCC 8483]
>AAXF02000039 Bacteroides ovatus ATCC 8483 B_ovatus-MSIQ_Cont567, whole genome shotgun sequence. [Bacteroides ovatus ATCC 8483]
>AAXF02000041 Bacteroides ovatus ATCC 8483 B_ovatus-MSIQ_Cont466, whole genome shotgun sequence. [Bacteroides ovatus ATCC 8483]
>AAXF02000043 Bacteroides ovatus ATCC 8483 B_ovatus-MSIQ_Cont581, whole genome shotgun sequence. [Bacteroides ovatus ATCC 8483]
>AAXF02000045 Bacteroides ovatus ATCC 8483 B_ovatus-MSIQ_Cont463, whole genome shotgun sequence. [Bacteroides ovatus ATCC 8483]
>AAXF02000047 Bacteroides ovatus ATCC 8483 B_ovatus-MSIQ_Cont517, whole genome shotgun sequence. [Bacteroides ovatus ATCC 8483]
>AAXF02000049 Bacteroides ovatus ATCC 8483 B_ovatus-MSIQ_Cont503, whole genome shotgun sequence. [Bacteroides ovatus ATCC 8483]
>AAXF02000051 Bacteroides ovatus ATCC 8483 B_ovatus-MSIQ_Cont521, whole genome shotgun sequence. [Bacteroides ovatus ATCC 8483]
>AAXF02000053 Bacteroides ovatus ATCC 8483 B_ovatus-MSIQ_Cont571, whole genome shotgun sequence. [Bacteroides ovatus ATCC 8483]
>AAXF02000002 Bacteroides ovatus ATCC 8483 B_ovatus-MSIQ_Cont51, whole genome shotgun sequence. [Bacteroides ovatus ATCC 8483]
>AAXF02000004 Bacteroides ovatus ATCC 8483 B_ovatus-MSIQ_Cont515, whole genome shotgun sequence. [Bacteroides ovatus ATCC 8483]
>AAXF02000006 Bacteroides ovatus ATCC 8483 B_ovatus-MSIQ_Cont549, whole genome shotgun sequence. [Bacteroides ovatus ATCC 8483]
>AAXF02000008 Bacteroides ovatus ATCC 8483 B_ovatus-MSIQ_Cont302, whole genome shotgun sequence. [Bacteroides ovatus ATCC 8483]
>AAXF02000010 Bacteroides ovatus ATCC 8483 B_ovatus-MSIQ_Cont430, whole genome shotgun sequence. [Bacteroides ovatus ATCC 8483]
>AAXF02000012 Bacteroides ovatus ATCC 8483 B_ovatus-MSIQ_Cont488, whole genome shotgun sequence. [Bacteroides ovatus ATCC 8483]
>AAXF02000014 Bacteroides ovatus ATCC 8483 B_ovatus-MSIQ_Cont253, whole genome shotgun sequence. [Bacteroides ovatus ATCC 8483]
>AAXF02000016 Bacteroides ovatus ATCC 8483 B_ovatus-MSIQ_Cont176, whole genome shotgun sequence. [Bacteroides ovatus ATCC 8483]
>AAXF02000018 Bacteroides ovatus ATCC 8483 B_ovatus-MSIQ_Cont272, whole genome shotgun sequence. [Bacteroides ovatus ATCC 8483]
>AAXF02000020 Bacteroides ovatus ATCC 8483 B_ovatus-MSIQ_Cont52.1, whole genome shotgun sequence. [Bacteroides ovatus ATCC 8483]
>AAXF02000022 Bacteroides ovatus ATCC 8483 B_ovatus-MSIQ_Cont50.1, whole genome shotgun sequence. [Bacteroides ovatus ATCC 8483]
>AAXF02000024 Bacteroides ovatus ATCC 8483 B_ovatus-MSIQ_Cont452, whole genome shotgun sequence. [Bacteroides ovatus ATCC 8483]
>AAXF02000026 Bacteroides ovatus ATCC 8483 B_ovatus-MSIQ_Cont584, whole genome shotgun sequence. [Bacteroides ovatus ATCC 8483]
>AAXF02000028 Bacteroides ovatus ATCC 8483 B_ovatus-MSIQ_Cont566, whole genome shotgun sequence. [Bacteroides ovatus ATCC 8483]
>AAXF02000030 Bacteroides ovatus ATCC 8483 B_ovatus-MSIQ_Cont219, whole genome shotgun sequence. [Bacteroides ovatus ATCC 8483]
>AAXF02000032 Bacteroides ovatus ATCC 8483 B_ovatus-MSIQ_Cont11.2, whole genome shotgun sequence. [Bacteroides ovatus ATCC 8483]
>AAXF02000034 Bacteroides ovatus ATCC 8483 B_ovatus-MSIQ_Cont531, whole genome shotgun sequence. [Bacteroides ovatus ATCC 8483]
>AAXF02000036 Bacteroides ovatus ATCC 8483 B_ovatus-MSIQ_Cont564, whole genome shotgun sequence. [Bacteroides ovatus ATCC 8483]
>AAXF02000038 Bacteroides ovatus ATCC 8483 B_ovatus-MSIQ_Cont544, whole genome shotgun sequence. [Bacteroides ovatus ATCC 8483]
>AAXF02000040 Bacteroides ovatus ATCC 8483 B_ovatus-MSIQ_Cont578, whole genome shotgun sequence. [Bacteroides ovatus ATCC 8483]
>AAXF02000042 Bacteroides ovatus ATCC 8483 B_ovatus-MSIQ_Cont525, whole genome shotgun sequence. [Bacteroides ovatus ATCC 8483]
>AAXF02000044 Bacteroides ovatus ATCC 8483 B_ovatus-MSIQ_Cont179, whole genome shotgun sequence. [Bacteroides ovatus ATCC 8483]
>AAXF02000046 Bacteroides ovatus ATCC 8483 B_ovatus-MSIQ_Cont575, whole genome shotgun sequence. [Bacteroides ovatus ATCC 8483]
>AAXF02000048 Bacteroides ovatus ATCC 8483 B_ovatus-MSIQ_Cont460, whole genome shotgun sequence. [Bacteroides ovatus ATCC 8483]
>AAXF02000050 Bacteroides ovatus ATCC 8483 B_ovatus-MSIQ_Cont404, whole genome shotgun sequence. [Bacteroides ovatus ATCC 8483]
>AAXF02000052 Bacteroides ovatus ATCC 8483 B_ovatus-MSIQ_Cont580, whole genome shotgun sequence. [Bacteroides ovatus ATCC 8483]
>AAXF02000054 Bacteroides ovatus ATCC 8483 B_ovatus-MSIQ_Cont457, whole genome shotgun sequence. [Bacteroides ovatus ATCC 8483]
>DS264553 Bacteroides ovatus ATCC 8483 Scfld020 genomic scaffold, whole genome shotgun sequence. [Bacteroides ovatus ATCC 8483]
>DS264555 Bacteroides ovatus ATCC 8483 Scfld022 genomic scaffold, whole genome shotgun sequence. [Bacteroides ovatus ATCC 8483]
>DS264557 Bacteroides ovatus ATCC 8483 Scfld024 genomic scaffold, whole genome shotgun sequence. [Bacteroides ovatus ATCC 8483]
>DS264559 Bacteroides ovatus ATCC 8483 Scfld026 genomic scaffold, whole genome shotgun sequence. [Bacteroides ovatus ATCC 8483]
>DS264561 Bacteroides ovatus ATCC 8483 Scfld028 genomic scaffold, whole genome shotgun sequence. [Bacteroides ovatus ATCC 8483]
>DS264563 Bacteroides ovatus ATCC 8483 Scfld0210 genomic scaffold, whole genome shotgun sequence. [Bacteroides ovatus ATCC 8483]
>DS264565 Bacteroides ovatus ATCC 8483 Scfld0212 genomic scaffold, whole genome shotgun sequence. [Bacteroides ovatus ATCC 8483]
>DS264567 Bacteroides ovatus ATCC 8483 Scfld0214 genomic scaffold, whole genome shotgun sequence. [Bacteroides ovatus ATCC 8483]
>DS264569 Bacteroides ovatus ATCC 8483 Scfld0216 genomic scaffold, whole genome shotgun sequence. [Bacteroides ovatus ATCC 8483]
>DS264571 Bacteroides ovatus ATCC 8483 Scfld0218 genomic scaffold, whole genome shotgun sequence. [Bacteroides ovatus ATCC 8483]
>DS264573 Bacteroides ovatus ATCC 8483 Scfld0220 genomic scaffold, whole genome shotgun sequence. [Bacteroides ovatus ATCC 8483]
>DS264575 Bacteroides ovatus ATCC 8483 Scfld0222 genomic scaffold, whole genome shotgun sequence. [Bacteroides ovatus ATCC 8483]
>DS264577 Bacteroides ovatus ATCC 8483 Scfld0224 genomic scaffold, whole genome shotgun sequence. [Bacteroides ovatus ATCC 8483]
>DS264579 Bacteroides ovatus ATCC 8483 Scfld0226 genomic scaffold, whole genome shotgun sequence. [Bacteroides ovatus ATCC 8483]
>DS264581 Bacteroides ovatus ATCC 8483 Scfld0228 genomic scaffold, whole genome shotgun sequence. [Bacteroides ovatus ATCC 8483]
>DS264583 Bacteroides ovatus ATCC 8483 Scfld0230 genomic scaffold, whole genome shotgun sequence. [Bacteroides ovatus ATCC 8483]
>DS264554 Bacteroides ovatus ATCC 8483 Scfld021 genomic scaffold, whole genome shotgun sequence. [Bacteroides ovatus ATCC 8483]
>DS264556 Bacteroides ovatus ATCC 8483 Scfld023 genomic scaffold, whole genome shotgun sequence. [Bacteroides ovatus ATCC 8483]
>DS264558 Bacteroides ovatus ATCC 8483 Scfld025 genomic scaffold, whole genome shotgun sequence. [Bacteroides ovatus ATCC 8483]
>DS264560 Bacteroides ovatus ATCC 8483 Scfld027 genomic scaffold, whole genome shotgun sequence. [Bacteroides ovatus ATCC 8483]
>DS264562 Bacteroides ovatus ATCC 8483 Scfld029 genomic scaffold, whole genome shotgun sequence. [Bacteroides ovatus ATCC 8483]
>DS264564 Bacteroides ovatus ATCC 8483 Scfld0211 genomic scaffold, whole genome shotgun sequence. [Bacteroides ovatus ATCC 8483]
>DS264566 Bacteroides ovatus ATCC 8483 Scfld0213 genomic scaffold, whole genome shotgun sequence. [Bacteroides ovatus ATCC 8483]
>DS264568 Bacteroides ovatus ATCC 8483 Scfld0215 genomic scaffold, whole genome shotgun sequence. [Bacteroides ovatus ATCC 8483]
>DS264570 Bacteroides ovatus ATCC 8483 Scfld0217 genomic scaffold, whole genome shotgun sequence. [Bacteroides ovatus ATCC 8483]
>DS264572 Bacteroides ovatus ATCC 8483 Scfld0219 genomic scaffold, whole genome shotgun sequence. [Bacteroides ovatus ATCC 8483]
>DS264574 Bacteroides ovatus ATCC 8483 Scfld0221 genomic scaffold, whole genome shotgun sequence. [Bacteroides ovatus ATCC 8483]
>DS264576 Bacteroides ovatus ATCC 8483 Scfld0223 genomic scaffold, whole genome shotgun sequence. [Bacteroides ovatus ATCC 8483]
>DS264578 Bacteroides ovatus ATCC 8483 Scfld0225 genomic scaffold, whole genome shotgun sequence. [Bacteroides ovatus ATCC 8483]
>DS264580 Bacteroides ovatus ATCC 8483 Scfld0227 genomic scaffold, whole genome shotgun sequence. [Bacteroides ovatus ATCC 8483]
>DS264582 Bacteroides ovatus ATCC 8483 Scfld0229 genomic scaffold, whole genome shotgun sequence. [Bacteroides ovatus ATCC 8483]
>DS264584 Bacteroides ovatus ATCC 8483 Scfld0231 genomic scaffold, whole genome shotgun sequence. [Bacteroides ovatus ATCC 8483]
>AAYH02000002 Bacteroides uniformis ATCC 8492 B_uniformis-3.0.1_Cont257, whole genome shotgun sequence. [Bacteroides uniformis ATCC 8492]
>AAYH02000004 Bacteroides uniformis ATCC 8492 B_uniformis-3.0.1_Cont344, whole genome shotgun sequence. [Bacteroides uniformis ATCC 8492]
>AAYH02000006 Bacteroides uniformis ATCC 8492 B_uniformis-3.0.1_Cont446, whole genome shotgun sequence. [Bacteroides uniformis ATCC 8492]
>AAYH02000008 Bacteroides uniformis ATCC 8492 B_uniformis-3.0.1_Cont730, whole genome shotgun sequence. [Bacteroides uniformis ATCC 8492]
>AAYH02000010 Bacteroides uniformis ATCC 8492 B_uniformis-3.0.1_Cont752, whole genome shotgun sequence. [Bacteroides uniformis ATCC 8492]
>AAYH02000012 Bacteroides uniformis ATCC 8492 B_uniformis-3.0.1_Cont736, whole genome shotgun sequence. [Bacteroides uniformis ATCC 8492]
>AAYH02000014 Bacteroides uniformis ATCC 8492 B_uniformis-3.0.1_Cont757, whole genome shotgun sequence. [Bacteroides uniformis ATCC 8492]
>AAYH02000016 Bacteroides uniformis ATCC 8492 B_uniformis-3.0.1_Cont448, whole genome shotgun sequence. [Bacteroides uniformis ATCC 8492]
>AAYH02000018 Bacteroides uniformis ATCC 8492 B_uniformis-3.0.1_Cont732, whole genome shotgun sequence. [Bacteroides uniformis ATCC 8492]
>AAYH02000020 Bacteroides uniformis ATCC 8492 B_uniformis-3.0.1_Cont747, whole genome shotgun sequence. [Bacteroides uniformis ATCC 8492]
>AAYH02000022 Bacteroides uniformis ATCC 8492 B_uniformis-3.0.1_Cont690, whole genome shotgun sequence. [Bacteroides uniformis ATCC 8492]
>AAYH02000024 Bacteroides uniformis ATCC 8492 B_uniformis-3.0.1_Cont785, whole genome shotgun sequence. [Bacteroides uniformis ATCC 8492]
>AAYH02000026 Bacteroides uniformis ATCC 8492 B_uniformis-3.0.1_Cont648, whole genome shotgun sequence. [Bacteroides uniformis ATCC 8492]
>AAYH02000028 Bacteroides uniformis ATCC 8492 B_uniformis-3.0.1_Cont34.1, whole genome shotgun sequence. [Bacteroides uniformis ATCC 8492]
>AAYH02000030 Bacteroides uniformis ATCC 8492 B_uniformis-3.0.1_Cont25.1, whole genome shotgun sequence. [Bacteroides uniformis ATCC 8492]
>AAYH02000032 Bacteroides uniformis ATCC 8492 B_uniformis-3.0.1_Cont756, whole genome shotgun sequence. [Bacteroides uniformis ATCC 8492]
>AAYH02000034 Bacteroides uniformis ATCC 8492 B_uniformis-3.0.1_Cont19.1, whole genome shotgun sequence. [Bacteroides uniformis ATCC 8492]
>AAYH02000036 Bacteroides uniformis ATCC 8492 B_uniformis-3.0.1_Cont697, whole genome shotgun sequence. [Bacteroides uniformis ATCC 8492]
>AAYH02000038 Bacteroides uniformis ATCC 8492 B_uniformis-3.0.1_Cont468, whole genome shotgun sequence. [Bacteroides uniformis ATCC 8492]
>AAYH02000040 Bacteroides uniformis ATCC 8492 B_uniformis-3.0.1_Cont4.1, whole genome shotgun sequence. [Bacteroides uniformis ATCC 8492]
>AAYH02000042 Bacteroides uniformis ATCC 8492 B_uniformis-3.0.1_Cont782, whole genome shotgun sequence. [Bacteroides uniformis ATCC 8492]
>AAYH02000044 Bacteroides uniformis ATCC 8492 B_uniformis-3.0.1_Cont786, whole genome shotgun sequence. [Bacteroides uniformis ATCC 8492]
>AAYH02000046 Bacteroides uniformis ATCC 8492 B_uniformis-3.0.1_Cont600, whole genome shotgun sequence. [Bacteroides uniformis ATCC 8492]
>AAYH02000048 Bacteroides uniformis ATCC 8492 B_uniformis-3.0.1_Cont699, whole genome shotgun sequence. [Bacteroides uniformis ATCC 8492]
>AAYH02000001 Bacteroides uniformis ATCC 8492 B_uniformis-3.0.1_Cont145, whole genome shotgun sequence. [Bacteroides uniformis ATCC 8492]
>AAYH02000003 Bacteroides uniformis ATCC 8492 B_uniformis-3.0.1_Cont342, whole genome shotgun sequence. [Bacteroides uniformis ATCC 8492]
>AAYH02000005 Bacteroides uniformis ATCC 8492 B_uniformis-3.0.1_Cont431, whole genome shotgun sequence. [Bacteroides uniformis ATCC 8492]
>AAYH02000007 Bacteroides uniformis ATCC 8492 B_uniformis-3.0.1_Cont509, whole genome shotgun sequence. [Bacteroides uniformis ATCC 8492]
>AAYH02000009 Bacteroides uniformis ATCC 8492 B_uniformis-3.0.1_Cont258, whole genome shotgun sequence. [Bacteroides uniformis ATCC 8492]
>AAYH02000011 Bacteroides uniformis ATCC 8492 B_uniformis-3.0.1_Cont767, whole genome shotgun sequence. [Bacteroides uniformis ATCC 8492]
>AAYH02000013 Bacteroides uniformis ATCC 8492 B_uniformis-3.0.1_Cont754, whole genome shotgun sequence. [Bacteroides uniformis ATCC 8492]
>AAYH02000015 Bacteroides uniformis ATCC 8492 B_uniformis-3.0.1_Cont440, whole genome shotgun sequence. [Bacteroides uniformis ATCC 8492]
>AAYH02000017 Bacteroides uniformis ATCC 8492 B_uniformis-3.0.1_Cont56.1, whole genome shotgun sequence. [Bacteroides uniformis ATCC 8492]
>AAYH02000019 Bacteroides uniformis ATCC 8492 B_uniformis-3.0.1_Cont763, whole genome shotgun sequence. [Bacteroides uniformis ATCC 8492]
>AAYH02000021 Bacteroides uniformis ATCC 8492 B_uniformis-3.0.1_Cont728, whole genome shotgun sequence. [Bacteroides uniformis ATCC 8492]
>AAYH02000023 Bacteroides uniformis ATCC 8492 B_uniformis-3.0.1_Cont701, whole genome shotgun sequence. [Bacteroides uniformis ATCC 8492]
>AAYH02000025 Bacteroides uniformis ATCC 8492 B_uniformis-3.0.1_Cont784, whole genome shotgun sequence. [Bacteroides uniformis ATCC 8492]
>AAYH02000027 Bacteroides uniformis ATCC 8492 B_uniformis-3.0.1_Cont38.1, whole genome shotgun sequence. [Bacteroides uniformis ATCC 8492]
>AAYH02000029 Bacteroides uniformis ATCC 8492 B_uniformis-3.0.1_Cont718, whole genome shotgun sequence. [Bacteroides uniformis ATCC 8492]
>AAYH02000031 Bacteroides uniformis ATCC 8492 B_uniformis-3.0.1_Cont775, whole genome shotgun sequence. [Bacteroides uniformis ATCC 8492]
>AAYH02000033 Bacteroides uniformis ATCC 8492 B_uniformis-3.0.1_Cont20.1, whole genome shotgun sequence. [Bacteroides uniformis ATCC 8492]
>AAYH02000035 Bacteroides uniformis ATCC 8492 B_uniformis-3.0.1_Cont717, whole genome shotgun sequence. [Bacteroides uniformis ATCC 8492]
>AAYH02000037 Bacteroides uniformis ATCC 8492 B_uniformis-3.0.1_Cont642, whole genome shotgun sequence. [Bacteroides uniformis ATCC 8492]
>AAYH02000039 Bacteroides uniformis ATCC 8492 B_uniformis-3.0.1_Cont102, whole genome shotgun sequence. [Bacteroides uniformis ATCC 8492]
>AAYH02000041 Bacteroides uniformis ATCC 8492 B_uniformis-3.0.1_Cont783, whole genome shotgun sequence. [Bacteroides uniformis ATCC 8492]
>AAYH02000043 Bacteroides uniformis ATCC 8492 B_uniformis-3.0.1_Cont659, whole genome shotgun sequence. [Bacteroides uniformis ATCC 8492]
>AAYH02000045 Bacteroides uniformis ATCC 8492 B_uniformis-3.0.1_Cont780, whole genome shotgun sequence. [Bacteroides uniformis ATCC 8492]
>AAYH02000047 Bacteroides uniformis ATCC 8492 B_uniformis-3.0.1_Cont724, whole genome shotgun sequence. [Bacteroides uniformis ATCC 8492]
>AAYH02000049 Bacteroides uniformis ATCC 8492 B_uniformis-3.0.1_Cont771, whole genome shotgun sequence. [Bacteroides uniformis ATCC 8492]
>DS362218 Bacteroides uniformis ATCC 8492 Scfld_3.0.1_1 genomic scaffold, whole genome shotgun sequence. [Bacteroides uniformis ATCC 8492]
>DS362220 Bacteroides uniformis ATCC 8492 Scfld_3.0.1_3 genomic scaffold, whole genome shotgun sequence. [Bacteroides uniformis ATCC 8492]
>DS362222 Bacteroides uniformis ATCC 8492 Scfld_3.0.1_5 genomic scaffold, whole genome shotgun sequence. [Bacteroides uniformis ATCC 8492]
>DS362224 Bacteroides uniformis ATCC 8492 Scfld_3.0.1_7 genomic scaffold, whole genome shotgun sequence. [Bacteroides uniformis ATCC 8492]
>DS362226 Bacteroides uniformis ATCC 8492 Scfld_3.0.1_9 genomic scaffold, whole genome shotgun sequence. [Bacteroides uniformis ATCC 8492]
>DS362228 Bacteroides uniformis ATCC 8492 Scfld_3.0.1_11 genomic scaffold, whole genome shotgun sequence. [Bacteroides uniformis ATCC 8492]
>DS362230 Bacteroides uniformis ATCC 8492 Scfld_3.0.1_13 genomic scaffold, whole genome shotgun sequence. [Bacteroides uniformis ATCC 8492]
>DS362217 Bacteroides uniformis ATCC 8492 Scfld_3.0.1_0 genomic scaffold, whole genome shotgun sequence. [Bacteroides uniformis ATCC 8492]
>DS362219 Bacteroides uniformis ATCC 8492 Scfld_3.0.1_2 genomic scaffold, whole genome shotgun sequence. [Bacteroides uniformis ATCC 8492]
>DS362221 Bacteroides uniformis ATCC 8492 Scfld_3.0.1_4 genomic scaffold, whole genome shotgun sequence. [Bacteroides uniformis ATCC 8492]
>DS362223 Bacteroides uniformis ATCC 8492 Scfld_3.0.1_6 genomic scaffold, whole genome shotgun sequence. [Bacteroides uniformis ATCC 8492]
>DS362225 Bacteroides uniformis ATCC 8492 Scfld_3.0.1_8 genomic scaffold, whole genome shotgun sequence. [Bacteroides uniformis ATCC 8492]
>DS362227 Bacteroides uniformis ATCC 8492 Scfld_3.0.1_10 genomic scaffold, whole genome shotgun sequence. [Bacteroides uniformis ATCC 8492]
>DS362229 Bacteroides uniformis ATCC 8492 Scfld_3.0.1_12 genomic scaffold, whole genome shotgun sequence. [Bacteroides uniformis ATCC 8492]
>DS362231 Bacteroides uniformis ATCC 8492 Scfld_3.0.1_14 genomic scaffold, whole genome shotgun sequence. [Bacteroides uniformis ATCC 8492]
>DS362232 Bacteroides uniformis ATCC 8492 Scfld_3.0.1_15 genomic scaffold, whole genome shotgun sequence. [Bacteroides uniformis ATCC 8492]
>DS362234 Bacteroides uniformis ATCC 8492 Scfld_3.0.1_17 genomic scaffold, whole genome shotgun sequence. [Bacteroides uniformis ATCC 8492]
>DS362236 Bacteroides uniformis ATCC 8492 Scfld_3.0.1_19 genomic scaffold, whole genome shotgun sequence. [Bacteroides uniformis ATCC 8492]
>DS362238 Bacteroides uniformis ATCC 8492 Scfld_3.0.1_21 genomic scaffold, whole genome shotgun sequence. [Bacteroides uniformis ATCC 8492]
>DS362240 Bacteroides uniformis ATCC 8492 Scfld_3.0.1_23 genomic scaffold, whole genome shotgun sequence. [Bacteroides uniformis ATCC 8492]
>DS362242 Bacteroides uniformis ATCC 8492 Scfld_3.0.1_25 genomic scaffold, whole genome shotgun sequence. [Bacteroides uniformis ATCC 8492]
>DS362244 Bacteroides uniformis ATCC 8492 Scfld_3.0.1_27 genomic scaffold, whole genome shotgun sequence. [Bacteroides uniformis ATCC 8492]
>DS362246 Bacteroides uniformis ATCC 8492 Scfld_3.0.1_29 genomic scaffold, whole genome shotgun sequence. [Bacteroides uniformis ATCC 8492]
>DS362248 Bacteroides uniformis ATCC 8492 Scfld_3.0.1_31 genomic scaffold, whole genome shotgun sequence. [Bacteroides uniformis ATCC 8492]
>DS362233 Bacteroides uniformis ATCC 8492 Scfld_3.0.1_16 genomic scaffold, whole genome shotgun sequence. [Bacteroides uniformis ATCC 8492]
>DS362235 Bacteroides uniformis ATCC 8492 Scfld_3.0.1_18 genomic scaffold, whole genome shotgun sequence. [Bacteroides uniformis ATCC 8492]
>DS362237 Bacteroides uniformis ATCC 8492 Scfld_3.0.1_20 genomic scaffold, whole genome shotgun sequence. [Bacteroides uniformis ATCC 8492]
>DS362239 Bacteroides uniformis ATCC 8492 Scfld_3.0.1_22 genomic scaffold, whole genome shotgun sequence. [Bacteroides uniformis ATCC 8492]
>DS362241 Bacteroides uniformis ATCC 8492 Scfld_3.0.1_24 genomic scaffold, whole genome shotgun sequence. [Bacteroides uniformis ATCC 8492]
>DS362243 Bacteroides uniformis ATCC 8492 Scfld_3.0.1_26 genomic scaffold, whole genome shotgun sequence. [Bacteroides uniformis ATCC 8492]
>DS362245 Bacteroides uniformis ATCC 8492 Scfld_3.0.1_28 genomic scaffold, whole genome shotgun sequence. [Bacteroides uniformis ATCC 8492]
>DS362247 Bacteroides uniformis ATCC 8492 Scfld_3.0.1_30 genomic scaffold, whole genome shotgun sequence. [Bacteroides uniformis ATCC 8492]
>DS362249 Bacteroides uniformis ATCC 8492 Scfld_3.0.1_32 genomic scaffold, whole genome shotgun sequence. [Bacteroides uniformis ATCC 8492]
>ABFZ02000001 Bacteroides stercoris ATCC 43183 B_stercoris-2.0.1_Cont703, whole genome shotgun sequence. [Bacteroides stercoris ATCC 43183]
>ABFZ02000003 Bacteroides stercoris ATCC 43183 B_stercoris-2.0.1_Cont659, whole genome shotgun sequence. [Bacteroides stercoris ATCC 43183]
>ABFZ02000005 Bacteroides stercoris ATCC 43183 B_stercoris-2.0.1_Cont48, whole genome shotgun sequence. [Bacteroides stercoris ATCC 43183]
>ABFZ02000007 Bacteroides stercoris ATCC 43183 B_stercoris-2.0.1_Cont765, whole genome shotgun sequence. [Bacteroides stercoris ATCC 43183]
>ABFZ02000009 Bacteroides stercoris ATCC 43183 B_stercoris-2.0.1_Cont694, whole genome shotgun sequence. [Bacteroides stercoris ATCC 43183]
>ABFZ02000011 Bacteroides stercoris ATCC 43183 B_stercoris-2.0.1_Cont590, whole genome shotgun sequence. [Bacteroides stercoris ATCC 43183]
>ABFZ02000013 Bacteroides stercoris ATCC 43183 B_stercoris-2.0.1_Cont522, whole genome shotgun sequence. [Bacteroides stercoris ATCC 43183]
>ABFZ02000015 Bacteroides stercoris ATCC 43183 B_stercoris-2.0.1_Cont683, whole genome shotgun sequence. [Bacteroides stercoris ATCC 43183]
>ABFZ02000017 Bacteroides stercoris ATCC 43183 B_stercoris-2.0.1_Cont692, whole genome shotgun sequence. [Bacteroides stercoris ATCC 43183]
>ABFZ02000019 Bacteroides stercoris ATCC 43183 B_stercoris-2.0.1_Cont757, whole genome shotgun sequence. [Bacteroides stercoris ATCC 43183]
>ABFZ02000021 Bacteroides stercoris ATCC 43183 B_stercoris-2.0.1_Cont768, whole genome shotgun sequence. [Bacteroides stercoris ATCC 43183]
>ABFZ02000023 Bacteroides stercoris ATCC 43183 B_stercoris-2.0.1_Cont772, whole genome shotgun sequence. [Bacteroides stercoris ATCC 43183]
>ABFZ02000002 Bacteroides stercoris ATCC 43183 B_stercoris-2.0.1_Cont755, whole genome shotgun sequence. [Bacteroides stercoris ATCC 43183]
>ABFZ02000004 Bacteroides stercoris ATCC 43183 B_stercoris-2.0.1_Cont702, whole genome shotgun sequence. [Bacteroides stercoris ATCC 43183]
>ABFZ02000006 Bacteroides stercoris ATCC 43183 B_stercoris-2.0.1_Cont730, whole genome shotgun sequence. [Bacteroides stercoris ATCC 43183]
>ABFZ02000008 Bacteroides stercoris ATCC 43183 B_stercoris-2.0.1_Cont762, whole genome shotgun sequence. [Bacteroides stercoris ATCC 43183]
>ABFZ02000010 Bacteroides stercoris ATCC 43183 B_stercoris-2.0.1_Cont690, whole genome shotgun sequence. [Bacteroides stercoris ATCC 43183]
>ABFZ02000012 Bacteroides stercoris ATCC 43183 B_stercoris-2.0.1_Cont15.1, whole genome shotgun sequence. [Bacteroides stercoris ATCC 43183]
>ABFZ02000014 Bacteroides stercoris ATCC 43183 B_stercoris-2.0.1_Cont13.1, whole genome shotgun sequence. [Bacteroides stercoris ATCC 43183]
>ABFZ02000016 Bacteroides stercoris ATCC 43183 B_stercoris-2.0.1_Cont524, whole genome shotgun sequence. [Bacteroides stercoris ATCC 43183]
>ABFZ02000018 Bacteroides stercoris ATCC 43183 B_stercoris-2.0.1_Cont749, whole genome shotgun sequence. [Bacteroides stercoris ATCC 43183]
>ABFZ02000020 Bacteroides stercoris ATCC 43183 B_stercoris-2.0.1_Cont533, whole genome shotgun sequence. [Bacteroides stercoris ATCC 43183]
>ABFZ02000022 Bacteroides stercoris ATCC 43183 B_stercoris-2.0.1_Cont771, whole genome shotgun sequence. [Bacteroides stercoris ATCC 43183]
>DS499662 Bacteroides stercoris ATCC 43183 Scfld_02_1 genomic scaffold, whole genome shotgun sequence. [Bacteroides stercoris ATCC 43183]
>DS499664 Bacteroides stercoris ATCC 43183 Scfld_02_3 genomic scaffold, whole genome shotgun sequence. [Bacteroides stercoris ATCC 43183]
>DS499666 Bacteroides stercoris ATCC 43183 Scfld_02_5 genomic scaffold, whole genome shotgun sequence. [Bacteroides stercoris ATCC 43183]
>DS499668 Bacteroides stercoris ATCC 43183 Scfld_02_7 genomic scaffold, whole genome shotgun sequence. [Bacteroides stercoris ATCC 43183]
>DS499670 Bacteroides stercoris ATCC 43183 Scfld_02_9 genomic scaffold, whole genome shotgun sequence. [Bacteroides stercoris ATCC 43183]
>DS499672 Bacteroides stercoris ATCC 43183 Scfld_02_11 genomic scaffold, whole genome shotgun sequence. [Bacteroides stercoris ATCC 43183]
>DS499674 Bacteroides stercoris ATCC 43183 Scfld_02_13 genomic scaffold, whole genome shotgun sequence. [Bacteroides stercoris ATCC 43183]
>DS499676 Bacteroides stercoris ATCC 43183 Scfld_02_15 genomic scaffold, whole genome shotgun sequence. [Bacteroides stercoris ATCC 43183]
>DS499661 Bacteroides stercoris ATCC 43183 Scfld_02_0 genomic scaffold, whole genome shotgun sequence. [Bacteroides stercoris ATCC 43183]
>DS499663 Bacteroides stercoris ATCC 43183 Scfld_02_2 genomic scaffold, whole genome shotgun sequence. [Bacteroides stercoris ATCC 43183]
>DS499665 Bacteroides stercoris ATCC 43183 Scfld_02_4 genomic scaffold, whole genome shotgun sequence. [Bacteroides stercoris ATCC 43183]
>DS499667 Bacteroides stercoris ATCC 43183 Scfld_02_6 genomic scaffold, whole genome shotgun sequence. [Bacteroides stercoris ATCC 43183]
>DS499669 Bacteroides stercoris ATCC 43183 Scfld_02_8 genomic scaffold, whole genome shotgun sequence. [Bacteroides stercoris ATCC 43183]
>DS499671 Bacteroides stercoris ATCC 43183 Scfld_02_10 genomic scaffold, whole genome shotgun sequence. [Bacteroides stercoris ATCC 43183]
>DS499673 Bacteroides stercoris ATCC 43183 Scfld_02_12 genomic scaffold, whole genome shotgun sequence. [Bacteroides stercoris ATCC 43183]
>DS499675 Bacteroides stercoris ATCC 43183 Scfld_02_14 genomic scaffold, whole genome shotgun sequence. [Bacteroides stercoris ATCC 43183]
>DS499677 Bacteroides stercoris ATCC 43183 Scfld_02_16 genomic scaffold, whole genome shotgun sequence. [Bacteroides stercoris ATCC 43183]
>ABIY02000002 Bacteroides coprocola DSM 17136 B_coprocola-2.0.1_Cont12.3, whole genome shotgun sequence. [Bacteroides coprocola DSM 17136]
>ABIY02000004 Bacteroides coprocola DSM 17136 B_coprocola-2.0.1_Cont72, whole genome shotgun sequence. [Bacteroides coprocola DSM 17136]
>ABIY02000006 Bacteroides coprocola DSM 17136 B_coprocola-2.0.1_Cont94, whole genome shotgun sequence. [Bacteroides coprocola DSM 17136]
>ABIY02000008 Bacteroides coprocola DSM 17136 B_coprocola-2.0.1_Cont137, whole genome shotgun sequence. [Bacteroides coprocola DSM 17136]
>ABIY02000010 Bacteroides coprocola DSM 17136 B_coprocola-2.0.1_Cont161, whole genome shotgun sequence. [Bacteroides coprocola DSM 17136]
>ABIY02000012 Bacteroides coprocola DSM 17136 B_coprocola-2.0.1_Cont181, whole genome shotgun sequence. [Bacteroides coprocola DSM 17136]
>ABIY02000014 Bacteroides coprocola DSM 17136 B_coprocola-2.0.1_Cont197, whole genome shotgun sequence. [Bacteroides coprocola DSM 17136]
>ABIY02000016 Bacteroides coprocola DSM 17136 B_coprocola-2.0.1_Cont2.4, whole genome shotgun sequence. [Bacteroides coprocola DSM 17136]
>ABIY02000018 Bacteroides coprocola DSM 17136 B_coprocola-2.0.1_Cont221, whole genome shotgun sequence. [Bacteroides coprocola DSM 17136]
>ABIY02000020 Bacteroides coprocola DSM 17136 B_coprocola-2.0.1_Cont223, whole genome shotgun sequence. [Bacteroides coprocola DSM 17136]
>ABIY02000022 Bacteroides coprocola DSM 17136 B_coprocola-2.0.1_Cont23.1, whole genome shotgun sequence. [Bacteroides coprocola DSM 17136]
>ABIY02000025 Bacteroides coprocola DSM 17136 B_coprocola-2.0.1_Cont254, whole genome shotgun sequence. [Bacteroides coprocola DSM 17136]
>ABIY02000027 Bacteroides coprocola DSM 17136 B_coprocola-2.0.1_Cont273, whole genome shotgun sequence. [Bacteroides coprocola DSM 17136]
>ABIY02000029 Bacteroides coprocola DSM 17136 B_coprocola-2.0.1_Cont277, whole genome shotgun sequence. [Bacteroides coprocola DSM 17136]
>ABIY02000031 Bacteroides coprocola DSM 17136 B_coprocola-2.0.1_Cont279, whole genome shotgun sequence. [Bacteroides coprocola DSM 17136]
>ABIY02000033 Bacteroides coprocola DSM 17136 B_coprocola-2.0.1_Cont31.1, whole genome shotgun sequence. [Bacteroides coprocola DSM 17136]
>ABIY02000035 Bacteroides coprocola DSM 17136 B_coprocola-2.0.1_Cont314, whole genome shotgun sequence. [Bacteroides coprocola DSM 17136]
>ABIY02000037 Bacteroides coprocola DSM 17136 B_coprocola-2.0.1_Cont323, whole genome shotgun sequence. [Bacteroides coprocola DSM 17136]
>ABIY02000039 Bacteroides coprocola DSM 17136 B_coprocola-2.0.1_Cont335, whole genome shotgun sequence. [Bacteroides coprocola DSM 17136]
>ABIY02000041 Bacteroides coprocola DSM 17136 B_coprocola-2.0.1_Cont339, whole genome shotgun sequence. [Bacteroides coprocola DSM 17136]
>ABIY02000043 Bacteroides coprocola DSM 17136 B_coprocola-2.0.1_Cont352, whole genome shotgun sequence. [Bacteroides coprocola DSM 17136]
>ABIY02000045 Bacteroides coprocola DSM 17136 B_coprocola-2.0.1_Cont5.4, whole genome shotgun sequence. [Bacteroides coprocola DSM 17136]
>ABIY02000047 Bacteroides coprocola DSM 17136 B_coprocola-2.0.1_Cont655, whole genome shotgun sequence. [Bacteroides coprocola DSM 17136]
>ABIY02000049 Bacteroides coprocola DSM 17136 B_coprocola-2.0.1_Cont727, whole genome shotgun sequence. [Bacteroides coprocola DSM 17136]
>ABIY02000051 Bacteroides coprocola DSM 17136 B_coprocola-2.0.1_Cont787, whole genome shotgun sequence. [Bacteroides coprocola DSM 17136]
>ABIY02000053 Bacteroides coprocola DSM 17136 B_coprocola-2.0.1_Cont815, whole genome shotgun sequence. [Bacteroides coprocola DSM 17136]
>ABIY02000055 Bacteroides coprocola DSM 17136 B_coprocola-2.0.1_Cont877, whole genome shotgun sequence. [Bacteroides coprocola DSM 17136]
>ABIY02000057 Bacteroides coprocola DSM 17136 B_coprocola-2.0.1_Cont915, whole genome shotgun sequence. [Bacteroides coprocola DSM 17136]
>ABIY02000059 Bacteroides coprocola DSM 17136 B_coprocola-2.0.1_Cont1009, whole genome shotgun sequence. [Bacteroides coprocola DSM 17136]
>ABIY02000061 Bacteroides coprocola DSM 17136 B_coprocola-2.0.1_Cont1093, whole genome shotgun sequence. [Bacteroides coprocola DSM 17136]
>ABIY02000063 Bacteroides coprocola DSM 17136 B_coprocola-2.0.1_Cont1224, whole genome shotgun sequence. [Bacteroides coprocola DSM 17136]
>ABIY02000065 Bacteroides coprocola DSM 17136 B_coprocola-2.0.1_Cont1230, whole genome shotgun sequence. [Bacteroides coprocola DSM 17136]
>ABIY02000067 Bacteroides coprocola DSM 17136 B_coprocola-2.0.1_Cont1247, whole genome shotgun sequence. [Bacteroides coprocola DSM 17136]
>ABIY02000069 Bacteroides coprocola DSM 17136 B_coprocola-2.0.1_Cont1273, whole genome shotgun sequence. [Bacteroides coprocola DSM 17136]
>ABIY02000071 Bacteroides coprocola DSM 17136 B_coprocola-2.0.1_Cont1284, whole genome shotgun sequence. [Bacteroides coprocola DSM 17136]
>ABIY02000073 Bacteroides coprocola DSM 17136 B_coprocola-2.0.1_Cont1328, whole genome shotgun sequence. [Bacteroides coprocola DSM 17136]
>ABIY02000075 Bacteroides coprocola DSM 17136 B_coprocola-2.0.1_Cont1361, whole genome shotgun sequence. [Bacteroides coprocola DSM 17136]
>ABIY02000077 Bacteroides coprocola DSM 17136 B_coprocola-2.0.1_Cont1428, whole genome shotgun sequence. [Bacteroides coprocola DSM 17136]
>ABIY02000079 Bacteroides coprocola DSM 17136 B_coprocola-2.0.1_Cont1434, whole genome shotgun sequence. [Bacteroides coprocola DSM 17136]
>ABIY02000081 Bacteroides coprocola DSM 17136 B_coprocola-2.0.1_Cont1446, whole genome shotgun sequence. [Bacteroides coprocola DSM 17136]
>ABIY02000083 Bacteroides coprocola DSM 17136 B_coprocola-2.0.1_Cont1452, whole genome shotgun sequence. [Bacteroides coprocola DSM 17136]
>ABIY02000085 Bacteroides coprocola DSM 17136 B_coprocola-2.0.1_Cont1458, whole genome shotgun sequence. [Bacteroides coprocola DSM 17136]
>ABIY02000087 Bacteroides coprocola DSM 17136 B_coprocola-2.0.1_Cont1498, whole genome shotgun sequence. [Bacteroides coprocola DSM 17136]
>ABIY02000089 Bacteroides coprocola DSM 17136 B_coprocola-2.0.1_Cont1512, whole genome shotgun sequence. [Bacteroides coprocola DSM 17136]
>ABIY02000091 Bacteroides coprocola DSM 17136 B_coprocola-2.0.1_Cont1522, whole genome shotgun sequence. [Bacteroides coprocola DSM 17136]
>ABIY02000093 Bacteroides coprocola DSM 17136 B_coprocola-2.0.1_Cont1537, whole genome shotgun sequence. [Bacteroides coprocola DSM 17136]
>ABIY02000095 Bacteroides coprocola DSM 17136 B_coprocola-2.0.1_Cont1547, whole genome shotgun sequence. [Bacteroides coprocola DSM 17136]
>ABIY02000097 Bacteroides coprocola DSM 17136 B_coprocola-2.0.1_Cont1550, whole genome shotgun sequence. [Bacteroides coprocola DSM 17136]
>ABIY02000099 Bacteroides coprocola DSM 17136 B_coprocola-2.0.1_Cont1555, whole genome shotgun sequence. [Bacteroides coprocola DSM 17136]
>ABIY02000101 Bacteroides coprocola DSM 17136 B_coprocola-2.0.1_Cont1559, whole genome shotgun sequence. [Bacteroides coprocola DSM 17136]
>ABIY02000103 Bacteroides coprocola DSM 17136 B_coprocola-2.0.1_Cont1563, whole genome shotgun sequence. [Bacteroides coprocola DSM 17136]
>ABIY02000105 Bacteroides coprocola DSM 17136 B_coprocola-2.0.1_Cont1569, whole genome shotgun sequence. [Bacteroides coprocola DSM 17136]
>ABIY02000107 Bacteroides coprocola DSM 17136 B_coprocola-2.0.1_Cont1571, whole genome shotgun sequence. [Bacteroides coprocola DSM 17136]
>ABIY02000109 Bacteroides coprocola DSM 17136 B_coprocola-2.0.1_Cont1573, whole genome shotgun sequence. [Bacteroides coprocola DSM 17136]
>ABIY02000111 Bacteroides coprocola DSM 17136 B_coprocola-2.0.1_Cont1578, whole genome shotgun sequence. [Bacteroides coprocola DSM 17136]
>ABIY02000113 Bacteroides coprocola DSM 17136 B_coprocola-2.0.1_Cont1593, whole genome shotgun sequence. [Bacteroides coprocola DSM 17136]
>ABIY02000115 Bacteroides coprocola DSM 17136 B_coprocola-2.0.1_Cont1603, whole genome shotgun sequence. [Bacteroides coprocola DSM 17136]
>ABIY02000117 Bacteroides coprocola DSM 17136 B_coprocola-2.0.1_Cont1612, whole genome shotgun sequence. [Bacteroides coprocola DSM 17136]
>ABIY02000119 Bacteroides coprocola DSM 17136 B_coprocola-2.0.1_Cont1617, whole genome shotgun sequence. [Bacteroides coprocola DSM 17136]
>ABIY02000121 Bacteroides coprocola DSM 17136 B_coprocola-2.0.1_Cont1622, whole genome shotgun sequence. [Bacteroides coprocola DSM 17136]
>ABIY02000123 Bacteroides coprocola DSM 17136 B_coprocola-2.0.1_Cont1626, whole genome shotgun sequence. [Bacteroides coprocola DSM 17136]
>ABIY02000125 Bacteroides coprocola DSM 17136 B_coprocola-2.0.1_Cont1634, whole genome shotgun sequence. [Bacteroides coprocola DSM 17136]
>ABIY02000127 Bacteroides coprocola DSM 17136 B_coprocola-2.0.1_Cont1637, whole genome shotgun sequence. [Bacteroides coprocola DSM 17136]
>ABIY02000129 Bacteroides coprocola DSM 17136 B_coprocola-2.0.1_Cont57.1, whole genome shotgun sequence. [Bacteroides coprocola DSM 17136]
>ABIY02000131 Bacteroides coprocola DSM 17136 B_coprocola-2.0.1_Cont72.1, whole genome shotgun sequence. [Bacteroides coprocola DSM 17136]
>ABIY02000133 Bacteroides coprocola DSM 17136 B_coprocola-2.0.1_Cont8.1, whole genome shotgun sequence. [Bacteroides coprocola DSM 17136]
>ABIY02000135 Bacteroides coprocola DSM 17136 B_coprocola-2.0.1_Cont962, whole genome shotgun sequence. [Bacteroides coprocola DSM 17136]
>ABIY02000001 Bacteroides coprocola DSM 17136 B_coprocola-2.0.1_Cont104.1, whole genome shotgun sequence. [Bacteroides coprocola DSM 17136]
>ABIY02000003 Bacteroides coprocola DSM 17136 B_coprocola-2.0.1_Cont123.1, whole genome shotgun sequence. [Bacteroides coprocola DSM 17136]
>ABIY02000005 Bacteroides coprocola DSM 17136 B_coprocola-2.0.1_Cont86, whole genome shotgun sequence. [Bacteroides coprocola DSM 17136]
>ABIY02000007 Bacteroides coprocola DSM 17136 B_coprocola-2.0.1_Cont105.1, whole genome shotgun sequence. [Bacteroides coprocola DSM 17136]
>ABIY02000009 Bacteroides coprocola DSM 17136 B_coprocola-2.0.1_Cont139, whole genome shotgun sequence. [Bacteroides coprocola DSM 17136]
>ABIY02000011 Bacteroides coprocola DSM 17136 B_coprocola-2.0.1_Cont167, whole genome shotgun sequence. [Bacteroides coprocola DSM 17136]
>ABIY02000013 Bacteroides coprocola DSM 17136 B_coprocola-2.0.1_Cont190, whole genome shotgun sequence. [Bacteroides coprocola DSM 17136]
>ABIY02000015 Bacteroides coprocola DSM 17136 B_coprocola-2.0.1_Cont2.1, whole genome shotgun sequence. [Bacteroides coprocola DSM 17136]
>ABIY02000017 Bacteroides coprocola DSM 17136 B_coprocola-2.0.1_Cont214, whole genome shotgun sequence. [Bacteroides coprocola DSM 17136]
>ABIY02000019 Bacteroides coprocola DSM 17136 B_coprocola-2.0.1_Cont222, whole genome shotgun sequence. [Bacteroides coprocola DSM 17136]
>ABIY02000021 Bacteroides coprocola DSM 17136 B_coprocola-2.0.1_Cont227, whole genome shotgun sequence. [Bacteroides coprocola DSM 17136]
>ABIY02000024 Bacteroides coprocola DSM 17136 B_coprocola-2.0.1_Cont244, whole genome shotgun sequence. [Bacteroides coprocola DSM 17136]
>ABIY02000026 Bacteroides coprocola DSM 17136 B_coprocola-2.0.1_Cont272, whole genome shotgun sequence. [Bacteroides coprocola DSM 17136]
>ABIY02000028 Bacteroides coprocola DSM 17136 B_coprocola-2.0.1_Cont275, whole genome shotgun sequence. [Bacteroides coprocola DSM 17136]
>ABIY02000030 Bacteroides coprocola DSM 17136 B_coprocola-2.0.1_Cont278, whole genome shotgun sequence. [Bacteroides coprocola DSM 17136]
>ABIY02000032 Bacteroides coprocola DSM 17136 B_coprocola-2.0.1_Cont308, whole genome shotgun sequence. [Bacteroides coprocola DSM 17136]
>ABIY02000034 Bacteroides coprocola DSM 17136 B_coprocola-2.0.1_Cont313, whole genome shotgun sequence. [Bacteroides coprocola DSM 17136]
>ABIY02000036 Bacteroides coprocola DSM 17136 B_coprocola-2.0.1_Cont322, whole genome shotgun sequence. [Bacteroides coprocola DSM 17136]
>ABIY02000038 Bacteroides coprocola DSM 17136 B_coprocola-2.0.1_Cont332, whole genome shotgun sequence. [Bacteroides coprocola DSM 17136]
>ABIY02000040 Bacteroides coprocola DSM 17136 B_coprocola-2.0.1_Cont338, whole genome shotgun sequence. [Bacteroides coprocola DSM 17136]
>ABIY02000042 Bacteroides coprocola DSM 17136 B_coprocola-2.0.1_Cont340, whole genome shotgun sequence. [Bacteroides coprocola DSM 17136]
>ABIY02000044 Bacteroides coprocola DSM 17136 B_coprocola-2.0.1_Cont353, whole genome shotgun sequence. [Bacteroides coprocola DSM 17136]
>ABIY02000046 Bacteroides coprocola DSM 17136 B_coprocola-2.0.1_Cont652, whole genome shotgun sequence. [Bacteroides coprocola DSM 17136]
>ABIY02000048 Bacteroides coprocola DSM 17136 B_coprocola-2.0.1_Cont702, whole genome shotgun sequence. [Bacteroides coprocola DSM 17136]
>ABIY02000050 Bacteroides coprocola DSM 17136 B_coprocola-2.0.1_Cont729, whole genome shotgun sequence. [Bacteroides coprocola DSM 17136]
>ABIY02000052 Bacteroides coprocola DSM 17136 B_coprocola-2.0.1_Cont798, whole genome shotgun sequence. [Bacteroides coprocola DSM 17136]
>ABIY02000054 Bacteroides coprocola DSM 17136 B_coprocola-2.0.1_Cont833, whole genome shotgun sequence. [Bacteroides coprocola DSM 17136]
>ABIY02000056 Bacteroides coprocola DSM 17136 B_coprocola-2.0.1_Cont907, whole genome shotgun sequence. [Bacteroides coprocola DSM 17136]
>ABIY02000058 Bacteroides coprocola DSM 17136 B_coprocola-2.0.1_Cont976, whole genome shotgun sequence. [Bacteroides coprocola DSM 17136]
>ABIY02000060 Bacteroides coprocola DSM 17136 B_coprocola-2.0.1_Cont1081, whole genome shotgun sequence. [Bacteroides coprocola DSM 17136]
>ABIY02000062 Bacteroides coprocola DSM 17136 B_coprocola-2.0.1_Cont1220, whole genome shotgun sequence. [Bacteroides coprocola DSM 17136]
>ABIY02000064 Bacteroides coprocola DSM 17136 B_coprocola-2.0.1_Cont1226, whole genome shotgun sequence. [Bacteroides coprocola DSM 17136]
>ABIY02000066 Bacteroides coprocola DSM 17136 B_coprocola-2.0.1_Cont1239, whole genome shotgun sequence. [Bacteroides coprocola DSM 17136]
>ABIY02000068 Bacteroides coprocola DSM 17136 B_coprocola-2.0.1_Cont1269, whole genome shotgun sequence. [Bacteroides coprocola DSM 17136]
>ABIY02000070 Bacteroides coprocola DSM 17136 B_coprocola-2.0.1_Cont1276, whole genome shotgun sequence. [Bacteroides coprocola DSM 17136]
>ABIY02000072 Bacteroides coprocola DSM 17136 B_coprocola-2.0.1_Cont1300, whole genome shotgun sequence. [Bacteroides coprocola DSM 17136]
>ABIY02000074 Bacteroides coprocola DSM 17136 B_coprocola-2.0.1_Cont1333, whole genome shotgun sequence. [Bacteroides coprocola DSM 17136]
>ABIY02000076 Bacteroides coprocola DSM 17136 B_coprocola-2.0.1_Cont1380, whole genome shotgun sequence. [Bacteroides coprocola DSM 17136]
>ABIY02000078 Bacteroides coprocola DSM 17136 B_coprocola-2.0.1_Cont1429, whole genome shotgun sequence. [Bacteroides coprocola DSM 17136]
>ABIY02000080 Bacteroides coprocola DSM 17136 B_coprocola-2.0.1_Cont1438, whole genome shotgun sequence. [Bacteroides coprocola DSM 17136]
>ABIY02000082 Bacteroides coprocola DSM 17136 B_coprocola-2.0.1_Cont1448, whole genome shotgun sequence. [Bacteroides coprocola DSM 17136]
>ABIY02000084 Bacteroides coprocola DSM 17136 B_coprocola-2.0.1_Cont1456, whole genome shotgun sequence. [Bacteroides coprocola DSM 17136]
>ABIY02000086 Bacteroides coprocola DSM 17136 B_coprocola-2.0.1_Cont1472, whole genome shotgun sequence. [Bacteroides coprocola DSM 17136]
>ABIY02000088 Bacteroides coprocola DSM 17136 B_coprocola-2.0.1_Cont1502, whole genome shotgun sequence. [Bacteroides coprocola DSM 17136]
>ABIY02000090 Bacteroides coprocola DSM 17136 B_coprocola-2.0.1_Cont1517, whole genome shotgun sequence. [Bacteroides coprocola DSM 17136]
>ABIY02000092 Bacteroides coprocola DSM 17136 B_coprocola-2.0.1_Cont1529, whole genome shotgun sequence. [Bacteroides coprocola DSM 17136]
>ABIY02000094 Bacteroides coprocola DSM 17136 B_coprocola-2.0.1_Cont1545, whole genome shotgun sequence. [Bacteroides coprocola DSM 17136]
>ABIY02000096 Bacteroides coprocola DSM 17136 B_coprocola-2.0.1_Cont1548, whole genome shotgun sequence. [Bacteroides coprocola DSM 17136]
>ABIY02000098 Bacteroides coprocola DSM 17136 B_coprocola-2.0.1_Cont1552, whole genome shotgun sequence. [Bacteroides coprocola DSM 17136]
>ABIY02000100 Bacteroides coprocola DSM 17136 B_coprocola-2.0.1_Cont1556, whole genome shotgun sequence. [Bacteroides coprocola DSM 17136]
>ABIY02000102 Bacteroides coprocola DSM 17136 B_coprocola-2.0.1_Cont1561, whole genome shotgun sequence. [Bacteroides coprocola DSM 17136]
>ABIY02000104 Bacteroides coprocola DSM 17136 B_coprocola-2.0.1_Cont1566, whole genome shotgun sequence. [Bacteroides coprocola DSM 17136]
>ABIY02000106 Bacteroides coprocola DSM 17136 B_coprocola-2.0.1_Cont1570, whole genome shotgun sequence. [Bacteroides coprocola DSM 17136]
>ABIY02000108 Bacteroides coprocola DSM 17136 B_coprocola-2.0.1_Cont1572, whole genome shotgun sequence. [Bacteroides coprocola DSM 17136]
>ABIY02000110 Bacteroides coprocola DSM 17136 B_coprocola-2.0.1_Cont1574, whole genome shotgun sequence. [Bacteroides coprocola DSM 17136]
>ABIY02000112 Bacteroides coprocola DSM 17136 B_coprocola-2.0.1_Cont1587, whole genome shotgun sequence. [Bacteroides coprocola DSM 17136]
>ABIY02000114 Bacteroides coprocola DSM 17136 B_coprocola-2.0.1_Cont1595, whole genome shotgun sequence. [Bacteroides coprocola DSM 17136]
>ABIY02000116 Bacteroides coprocola DSM 17136 B_coprocola-2.0.1_Cont1607, whole genome shotgun sequence. [Bacteroides coprocola DSM 17136]
>ABIY02000118 Bacteroides coprocola DSM 17136 B_coprocola-2.0.1_Cont1615, whole genome shotgun sequence. [Bacteroides coprocola DSM 17136]
>ABIY02000120 Bacteroides coprocola DSM 17136 B_coprocola-2.0.1_Cont1621, whole genome shotgun sequence. [Bacteroides coprocola DSM 17136]
>ABIY02000122 Bacteroides coprocola DSM 17136 B_coprocola-2.0.1_Cont1624, whole genome shotgun sequence. [Bacteroides coprocola DSM 17136]
>ABIY02000124 Bacteroides coprocola DSM 17136 B_coprocola-2.0.1_Cont1633, whole genome shotgun sequence. [Bacteroides coprocola DSM 17136]
>ABIY02000126 Bacteroides coprocola DSM 17136 B_coprocola-2.0.1_Cont1636, whole genome shotgun sequence. [Bacteroides coprocola DSM 17136]
>ABIY02000128 Bacteroides coprocola DSM 17136 B_coprocola-2.0.1_Cont52.1, whole genome shotgun sequence. [Bacteroides coprocola DSM 17136]
>ABIY02000130 Bacteroides coprocola DSM 17136 B_coprocola-2.0.1_Cont60.1, whole genome shotgun sequence. [Bacteroides coprocola DSM 17136]
>ABIY02000132 Bacteroides coprocola DSM 17136 B_coprocola-2.0.1_Cont77.1, whole genome shotgun sequence. [Bacteroides coprocola DSM 17136]
>ABIY02000134 Bacteroides coprocola DSM 17136 B_coprocola-2.0.1_Cont84.1, whole genome shotgun sequence. [Bacteroides coprocola DSM 17136]
>ABIY02000023 Bacteroides coprocola DSM 17136 B_coprocola-2.0.1_Cont235, whole genome shotgun sequence. [Bacteroides coprocola DSM 17136]
>DS981428 Bacteroides coprocola DSM 17136 Scfld_02_1 genomic scaffold, whole genome shotgun sequence. [Bacteroides coprocola DSM 17136]
>DS981430 Bacteroides coprocola DSM 17136 Scfld_02_3 genomic scaffold, whole genome shotgun sequence. [Bacteroides coprocola DSM 17136]
>DS981432 Bacteroides coprocola DSM 17136 Scfld_02_5 genomic scaffold, whole genome shotgun sequence. [Bacteroides coprocola DSM 17136]
>DS981434 Bacteroides coprocola DSM 17136 Scfld_02_7 genomic scaffold, whole genome shotgun sequence. [Bacteroides coprocola DSM 17136]
>DS981436 Bacteroides coprocola DSM 17136 Scfld_02_9 genomic scaffold, whole genome shotgun sequence. [Bacteroides coprocola DSM 17136]
>DS981438 Bacteroides coprocola DSM 17136 Scfld_02_11 genomic scaffold, whole genome shotgun sequence. [Bacteroides coprocola DSM 17136]
>DS981440 Bacteroides coprocola DSM 17136 Scfld_02_13 genomic scaffold, whole genome shotgun sequence. [Bacteroides coprocola DSM 17136]
>DS981442 Bacteroides coprocola DSM 17136 Scfld_02_15 genomic scaffold, whole genome shotgun sequence. [Bacteroides coprocola DSM 17136]
>DS981444 Bacteroides coprocola DSM 17136 Scfld_02_17 genomic scaffold, whole genome shotgun sequence. [Bacteroides coprocola DSM 17136]
>DS981446 Bacteroides coprocola DSM 17136 Scfld_02_19 genomic scaffold, whole genome shotgun sequence. [Bacteroides coprocola DSM 17136]
>DS981448 Bacteroides coprocola DSM 17136 Scfld_02_21 genomic scaffold, whole genome shotgun sequence. [Bacteroides coprocola DSM 17136]
>DS981450 Bacteroides coprocola DSM 17136 Scfld_02_23 genomic scaffold, whole genome shotgun sequence. [Bacteroides coprocola DSM 17136]
>DS981452 Bacteroides coprocola DSM 17136 Scfld_02_25 genomic scaffold, whole genome shotgun sequence. [Bacteroides coprocola DSM 17136]
>DS981454 Bacteroides coprocola DSM 17136 Scfld_02_27 genomic scaffold, whole genome shotgun sequence. [Bacteroides coprocola DSM 17136]
>DS981456 Bacteroides coprocola DSM 17136 Scfld_02_29 genomic scaffold, whole genome shotgun sequence. [Bacteroides coprocola DSM 17136]
>DS981458 Bacteroides coprocola DSM 17136 Scfld_02_31 genomic scaffold, whole genome shotgun sequence. [Bacteroides coprocola DSM 17136]
>DS981460 Bacteroides coprocola DSM 17136 Scfld_02_33 genomic scaffold, whole genome shotgun sequence. [Bacteroides coprocola DSM 17136]
>DS981462 Bacteroides coprocola DSM 17136 Scfld_02_35 genomic scaffold, whole genome shotgun sequence. [Bacteroides coprocola DSM 17136]
>DS981464 Bacteroides coprocola DSM 17136 Scfld_02_37 genomic scaffold, whole genome shotgun sequence. [Bacteroides coprocola DSM 17136]
>DS981466 Bacteroides coprocola DSM 17136 Scfld_02_39 genomic scaffold, whole genome shotgun sequence. [Bacteroides coprocola DSM 17136]
>DS981468 Bacteroides coprocola DSM 17136 Scfld_02_41 genomic scaffold, whole genome shotgun sequence. [Bacteroides coprocola DSM 17136]
>DS981470 Bacteroides coprocola DSM 17136 Scfld_02_43 genomic scaffold, whole genome shotgun sequence. [Bacteroides coprocola DSM 17136]
>DS981472 Bacteroides coprocola DSM 17136 Scfld_02_45 genomic scaffold, whole genome shotgun sequence. [Bacteroides coprocola DSM 17136]
>DS981474 Bacteroides coprocola DSM 17136 Scfld_02_47 genomic scaffold, whole genome shotgun sequence. [Bacteroides coprocola DSM 17136]
>DS981476 Bacteroides coprocola DSM 17136 Scfld_02_49 genomic scaffold, whole genome shotgun sequence. [Bacteroides coprocola DSM 17136]
>DS981478 Bacteroides coprocola DSM 17136 Scfld_02_51 genomic scaffold, whole genome shotgun sequence. [Bacteroides coprocola DSM 17136]
>DS981480 Bacteroides coprocola DSM 17136 Scfld_02_53 genomic scaffold, whole genome shotgun sequence. [Bacteroides coprocola DSM 17136]
>DS981482 Bacteroides coprocola DSM 17136 Scfld_02_55 genomic scaffold, whole genome shotgun sequence. [Bacteroides coprocola DSM 17136]
>DS981484 Bacteroides coprocola DSM 17136 Scfld_02_57 genomic scaffold, whole genome shotgun sequence. [Bacteroides coprocola DSM 17136]
>DS981486 Bacteroides coprocola DSM 17136 Scfld_02_59 genomic scaffold, whole genome shotgun sequence. [Bacteroides coprocola DSM 17136]
>DS981488 Bacteroides coprocola DSM 17136 Scfld_02_61 genomic scaffold, whole genome shotgun sequence. [Bacteroides coprocola DSM 17136]
>DS981490 Bacteroides coprocola DSM 17136 Scfld_02_63 genomic scaffold, whole genome shotgun sequence. [Bacteroides coprocola DSM 17136]
>DS981492 Bacteroides coprocola DSM 17136 Scfld_02_65 genomic scaffold, whole genome shotgun sequence. [Bacteroides coprocola DSM 17136]
>DS981494 Bacteroides coprocola DSM 17136 Scfld_02_67 genomic scaffold, whole genome shotgun sequence. [Bacteroides coprocola DSM 17136]
>DS981496 Bacteroides coprocola DSM 17136 Scfld_02_69 genomic scaffold, whole genome shotgun sequence. [Bacteroides coprocola DSM 17136]
>DS981498 Bacteroides coprocola DSM 17136 Scfld_02_71 genomic scaffold, whole genome shotgun sequence. [Bacteroides coprocola DSM 17136]
>DS981500 Bacteroides coprocola DSM 17136 Scfld_02_73 genomic scaffold, whole genome shotgun sequence. [Bacteroides coprocola DSM 17136]
>DS981502 Bacteroides coprocola DSM 17136 Scfld_02_75 genomic scaffold, whole genome shotgun sequence. [Bacteroides coprocola DSM 17136]
>DS981504 Bacteroides coprocola DSM 17136 Scfld_02_77 genomic scaffold, whole genome shotgun sequence. [Bacteroides coprocola DSM 17136]
>DS981506 Bacteroides coprocola DSM 17136 Scfld_02_79 genomic scaffold, whole genome shotgun sequence. [Bacteroides coprocola DSM 17136]
>DS981508 Bacteroides coprocola DSM 17136 Scfld_02_81 genomic scaffold, whole genome shotgun sequence. [Bacteroides coprocola DSM 17136]
>DS981510 Bacteroides coprocola DSM 17136 Scfld_02_83 genomic scaffold, whole genome shotgun sequence. [Bacteroides coprocola DSM 17136]
>DS981512 Bacteroides coprocola DSM 17136 Scfld_02_85 genomic scaffold, whole genome shotgun sequence. [Bacteroides coprocola DSM 17136]
>DS981514 Bacteroides coprocola DSM 17136 Scfld_02_87 genomic scaffold, whole genome shotgun sequence. [Bacteroides coprocola DSM 17136]
>DS981516 Bacteroides coprocola DSM 17136 Scfld_02_89 genomic scaffold, whole genome shotgun sequence. [Bacteroides coprocola DSM 17136]
>DS981427 Bacteroides coprocola DSM 17136 Scfld_02_0 genomic scaffold, whole genome shotgun sequence. [Bacteroides coprocola DSM 17136]
>DS981429 Bacteroides coprocola DSM 17136 Scfld_02_2 genomic scaffold, whole genome shotgun sequence. [Bacteroides coprocola DSM 17136]
>DS981431 Bacteroides coprocola DSM 17136 Scfld_02_4 genomic scaffold, whole genome shotgun sequence. [Bacteroides coprocola DSM 17136]
>DS981433 Bacteroides coprocola DSM 17136 Scfld_02_6 genomic scaffold, whole genome shotgun sequence. [Bacteroides coprocola DSM 17136]
>DS981435 Bacteroides coprocola DSM 17136 Scfld_02_8 genomic scaffold, whole genome shotgun sequence. [Bacteroides coprocola DSM 17136]
>DS981437 Bacteroides coprocola DSM 17136 Scfld_02_10 genomic scaffold, whole genome shotgun sequence. [Bacteroides coprocola DSM 17136]
>DS981439 Bacteroides coprocola DSM 17136 Scfld_02_12 genomic scaffold, whole genome shotgun sequence. [Bacteroides coprocola DSM 17136]
>DS981441 Bacteroides coprocola DSM 17136 Scfld_02_14 genomic scaffold, whole genome shotgun sequence. [Bacteroides coprocola DSM 17136]
>DS981443 Bacteroides coprocola DSM 17136 Scfld_02_16 genomic scaffold, whole genome shotgun sequence. [Bacteroides coprocola DSM 17136]
>DS981445 Bacteroides coprocola DSM 17136 Scfld_02_18 genomic scaffold, whole genome shotgun sequence. [Bacteroides coprocola DSM 17136]
>DS981447 Bacteroides coprocola DSM 17136 Scfld_02_20 genomic scaffold, whole genome shotgun sequence. [Bacteroides coprocola DSM 17136]
>DS981449 Bacteroides coprocola DSM 17136 Scfld_02_22 genomic scaffold, whole genome shotgun sequence. [Bacteroides coprocola DSM 17136]
>DS981451 Bacteroides coprocola DSM 17136 Scfld_02_24 genomic scaffold, whole genome shotgun sequence. [Bacteroides coprocola DSM 17136]
>DS981453 Bacteroides coprocola DSM 17136 Scfld_02_26 genomic scaffold, whole genome shotgun sequence. [Bacteroides coprocola DSM 17136]
>DS981455 Bacteroides coprocola DSM 17136 Scfld_02_28 genomic scaffold, whole genome shotgun sequence. [Bacteroides coprocola DSM 17136]
>DS981457 Bacteroides coprocola DSM 17136 Scfld_02_30 genomic scaffold, whole genome shotgun sequence. [Bacteroides coprocola DSM 17136]
>DS981459 Bacteroides coprocola DSM 17136 Scfld_02_32 genomic scaffold, whole genome shotgun sequence. [Bacteroides coprocola DSM 17136]
>DS981461 Bacteroides coprocola DSM 17136 Scfld_02_34 genomic scaffold, whole genome shotgun sequence. [Bacteroides coprocola DSM 17136]
>DS981463 Bacteroides coprocola DSM 17136 Scfld_02_36 genomic scaffold, whole genome shotgun sequence. [Bacteroides coprocola DSM 17136]
>DS981465 Bacteroides coprocola DSM 17136 Scfld_02_38 genomic scaffold, whole genome shotgun sequence. [Bacteroides coprocola DSM 17136]
>DS981467 Bacteroides coprocola DSM 17136 Scfld_02_40 genomic scaffold, whole genome shotgun sequence. [Bacteroides coprocola DSM 17136]
>DS981469 Bacteroides coprocola DSM 17136 Scfld_02_42 genomic scaffold, whole genome shotgun sequence. [Bacteroides coprocola DSM 17136]
>DS981471 Bacteroides coprocola DSM 17136 Scfld_02_44 genomic scaffold, whole genome shotgun sequence. [Bacteroides coprocola DSM 17136]
>DS981473 Bacteroides coprocola DSM 17136 Scfld_02_46 genomic scaffold, whole genome shotgun sequence. [Bacteroides coprocola DSM 17136]
>DS981475 Bacteroides coprocola DSM 17136 Scfld_02_48 genomic scaffold, whole genome shotgun sequence. [Bacteroides coprocola DSM 17136]
>DS981477 Bacteroides coprocola DSM 17136 Scfld_02_50 genomic scaffold, whole genome shotgun sequence. [Bacteroides coprocola DSM 17136]
>DS981479 Bacteroides coprocola DSM 17136 Scfld_02_52 genomic scaffold, whole genome shotgun sequence. [Bacteroides coprocola DSM 17136]
>DS981481 Bacteroides coprocola DSM 17136 Scfld_02_54 genomic scaffold, whole genome shotgun sequence. [Bacteroides coprocola DSM 17136]
>DS981483 Bacteroides coprocola DSM 17136 Scfld_02_56 genomic scaffold, whole genome shotgun sequence. [Bacteroides coprocola DSM 17136]
>DS981485 Bacteroides coprocola DSM 17136 Scfld_02_58 genomic scaffold, whole genome shotgun sequence. [Bacteroides coprocola DSM 17136]
>DS981487 Bacteroides coprocola DSM 17136 Scfld_02_60 genomic scaffold, whole genome shotgun sequence. [Bacteroides coprocola DSM 17136]
>DS981489 Bacteroides coprocola DSM 17136 Scfld_02_62 genomic scaffold, whole genome shotgun sequence. [Bacteroides coprocola DSM 17136]
>DS981491 Bacteroides coprocola DSM 17136 Scfld_02_64 genomic scaffold, whole genome shotgun sequence. [Bacteroides coprocola DSM 17136]
>DS981493 Bacteroides coprocola DSM 17136 Scfld_02_66 genomic scaffold, whole genome shotgun sequence. [Bacteroides coprocola DSM 17136]
>DS981495 Bacteroides coprocola DSM 17136 Scfld_02_68 genomic scaffold, whole genome shotgun sequence. [Bacteroides coprocola DSM 17136]
>DS981497 Bacteroides coprocola DSM 17136 Scfld_02_70 genomic scaffold, whole genome shotgun sequence. [Bacteroides coprocola DSM 17136]
>DS981499 Bacteroides coprocola DSM 17136 Scfld_02_72 genomic scaffold, whole genome shotgun sequence. [Bacteroides coprocola DSM 17136]
>DS981501 Bacteroides coprocola DSM 17136 Scfld_02_74 genomic scaffold, whole genome shotgun sequence. [Bacteroides coprocola DSM 17136]
>DS981503 Bacteroides coprocola DSM 17136 Scfld_02_76 genomic scaffold, whole genome shotgun sequence. [Bacteroides coprocola DSM 17136]
>DS981505 Bacteroides coprocola DSM 17136 Scfld_02_78 genomic scaffold, whole genome shotgun sequence. [Bacteroides coprocola DSM 17136]
>DS981507 Bacteroides coprocola DSM 17136 Scfld_02_80 genomic scaffold, whole genome shotgun sequence. [Bacteroides coprocola DSM 17136]
>DS981509 Bacteroides coprocola DSM 17136 Scfld_02_82 genomic scaffold, whole genome shotgun sequence. [Bacteroides coprocola DSM 17136]
>DS981511 Bacteroides coprocola DSM 17136 Scfld_02_84 genomic scaffold, whole genome shotgun sequence. [Bacteroides coprocola DSM 17136]
>DS981513 Bacteroides coprocola DSM 17136 Scfld_02_86 genomic scaffold, whole genome shotgun sequence. [Bacteroides coprocola DSM 17136]
>DS981515 Bacteroides coprocola DSM 17136 Scfld_02_88 genomic scaffold, whole genome shotgun sequence. [Bacteroides coprocola DSM 17136]
>ABJL02000002 Bacteroides intestinalis DSM 17393 B_intestinalis-2.0.1_Cont554, whole genome shotgun sequence. [Bacteroides intestinalis DSM 17393]
>ABJL02000004 Bacteroides intestinalis DSM 17393 B_intestinalis-2.0.1_Cont565, whole genome shotgun sequence. [Bacteroides intestinalis DSM 17393]
>ABJL02000006 Bacteroides intestinalis DSM 17393 B_intestinalis-2.0.1_Cont604, whole genome shotgun sequence. [Bacteroides intestinalis DSM 17393]
>ABJL02000008 Bacteroides intestinalis DSM 17393 B_intestinalis-2.0.1_Cont607, whole genome shotgun sequence. [Bacteroides intestinalis DSM 17393]
>ABJL02000001 Bacteroides intestinalis DSM 17393 B_intestinalis-2.0.1_Cont552, whole genome shotgun sequence. [Bacteroides intestinalis DSM 17393]
>ABJL02000003 Bacteroides intestinalis DSM 17393 B_intestinalis-2.0.1_Cont561, whole genome shotgun sequence. [Bacteroides intestinalis DSM 17393]
>ABJL02000005 Bacteroides intestinalis DSM 17393 B_intestinalis-2.0.1_Cont573, whole genome shotgun sequence. [Bacteroides intestinalis DSM 17393]
>ABJL02000007 Bacteroides intestinalis DSM 17393 B_intestinalis-2.0.1_Cont606, whole genome shotgun sequence. [Bacteroides intestinalis DSM 17393]
>ABXI02000001 Bacteroides finegoldii DSM 17565 B_finegoldii-1.0.1_Cont0.1, whole genome shotgun sequence. [Bacteroides finegoldii DSM 17565]
>ABXI02000003 Bacteroides finegoldii DSM 17565 B_finegoldii-1.0.1_Cont0.3, whole genome shotgun sequence. [Bacteroides finegoldii DSM 17565]
>ABXI02000005 Bacteroides finegoldii DSM 17565 B_finegoldii-1.0.1_Cont0.5, whole genome shotgun sequence. [Bacteroides finegoldii DSM 17565]
>ABXI02000007 Bacteroides finegoldii DSM 17565 B_finegoldii-1.0.1_Cont0.7, whole genome shotgun sequence. [Bacteroides finegoldii DSM 17565]
>ABXI02000009 Bacteroides finegoldii DSM 17565 B_finegoldii-1.0.1_Cont1.1, whole genome shotgun sequence. [Bacteroides finegoldii DSM 17565]
>ABXI02000011 Bacteroides finegoldii DSM 17565 B_finegoldii-1.0.1_Cont1.11, whole genome shotgun sequence. [Bacteroides finegoldii DSM 17565]
>ABXI02000013 Bacteroides finegoldii DSM 17565 B_finegoldii-1.0.1_Cont1.3, whole genome shotgun sequence. [Bacteroides finegoldii DSM 17565]
>ABXI02000015 Bacteroides finegoldii DSM 17565 B_finegoldii-1.0.1_Cont1.5, whole genome shotgun sequence. [Bacteroides finegoldii DSM 17565]
>ABXI02000017 Bacteroides finegoldii DSM 17565 B_finegoldii-1.0.1_Cont1.7, whole genome shotgun sequence. [Bacteroides finegoldii DSM 17565]
>ABXI02000019 Bacteroides finegoldii DSM 17565 B_finegoldii-1.0.1_Cont1.9, whole genome shotgun sequence. [Bacteroides finegoldii DSM 17565]
>ABXI02000021 Bacteroides finegoldii DSM 17565 B_finegoldii-1.0.1_Cont2.2, whole genome shotgun sequence. [Bacteroides finegoldii DSM 17565]
>ABXI02000023 Bacteroides finegoldii DSM 17565 B_finegoldii-1.0.1_Cont2.4, whole genome shotgun sequence. [Bacteroides finegoldii DSM 17565]
>ABXI02000025 Bacteroides finegoldii DSM 17565 B_finegoldii-1.0.1_Cont2.6, whole genome shotgun sequence. [Bacteroides finegoldii DSM 17565]
>ABXI02000027 Bacteroides finegoldii DSM 17565 B_finegoldii-1.0.1_Cont2.8, whole genome shotgun sequence. [Bacteroides finegoldii DSM 17565]
>ABXI02000029 Bacteroides finegoldii DSM 17565 B_finegoldii-1.0.1_Cont3.2, whole genome shotgun sequence. [Bacteroides finegoldii DSM 17565]
>ABXI02000031 Bacteroides finegoldii DSM 17565 B_finegoldii-1.0.1_Cont4.2, whole genome shotgun sequence. [Bacteroides finegoldii DSM 17565]
>ABXI02000033 Bacteroides finegoldii DSM 17565 B_finegoldii-1.0.1_Cont5.1, whole genome shotgun sequence. [Bacteroides finegoldii DSM 17565]
>ABXI02000035 Bacteroides finegoldii DSM 17565 B_finegoldii-1.0.1_Cont5.3, whole genome shotgun sequence. [Bacteroides finegoldii DSM 17565]
>ABXI02000037 Bacteroides finegoldii DSM 17565 B_finegoldii-1.0.1_Cont6.1, whole genome shotgun sequence. [Bacteroides finegoldii DSM 17565]
>ABXI02000039 Bacteroides finegoldii DSM 17565 B_finegoldii-1.0.1_Cont6.3, whole genome shotgun sequence. [Bacteroides finegoldii DSM 17565]
>ABXI02000041 Bacteroides finegoldii DSM 17565 B_finegoldii-1.0.1_Cont6.5, whole genome shotgun sequence. [Bacteroides finegoldii DSM 17565]
>ABXI02000043 Bacteroides finegoldii DSM 17565 B_finegoldii-1.0.1_Cont7.1, whole genome shotgun sequence. [Bacteroides finegoldii DSM 17565]
>ABXI02000045 Bacteroides finegoldii DSM 17565 B_finegoldii-1.0.1_Cont7.3, whole genome shotgun sequence. [Bacteroides finegoldii DSM 17565]
>ABXI02000047 Bacteroides finegoldii DSM 17565 B_finegoldii-1.0.1_Cont8.1, whole genome shotgun sequence. [Bacteroides finegoldii DSM 17565]
>ABXI02000049 Bacteroides finegoldii DSM 17565 B_finegoldii-1.0.1_Cont8.3, whole genome shotgun sequence. [Bacteroides finegoldii DSM 17565]
>ABXI02000051 Bacteroides finegoldii DSM 17565 B_finegoldii-1.0.1_Cont8.5, whole genome shotgun sequence. [Bacteroides finegoldii DSM 17565]
>ABXI02000053 Bacteroides finegoldii DSM 17565 B_finegoldii-1.0.1_Cont9.1, whole genome shotgun sequence. [Bacteroides finegoldii DSM 17565]
>ABXI02000055 Bacteroides finegoldii DSM 17565 B_finegoldii-1.0.1_Cont9.3, whole genome shotgun sequence. [Bacteroides finegoldii DSM 17565]
>ABXI02000057 Bacteroides finegoldii DSM 17565 B_finegoldii-1.0.1_Cont10.10, whole genome shotgun sequence. [Bacteroides finegoldii DSM 17565]
>ABXI02000059 Bacteroides finegoldii DSM 17565 B_finegoldii-1.0.1_Cont10.2, whole genome shotgun sequence. [Bacteroides finegoldii DSM 17565]
>ABXI02000061 Bacteroides finegoldii DSM 17565 B_finegoldii-1.0.1_Cont10.4, whole genome shotgun sequence. [Bacteroides finegoldii DSM 17565]
>ABXI02000063 Bacteroides finegoldii DSM 17565 B_finegoldii-1.0.1_Cont10.6, whole genome shotgun sequence. [Bacteroides finegoldii DSM 17565]
>ABXI02000065 Bacteroides finegoldii DSM 17565 B_finegoldii-1.0.1_Cont10.8, whole genome shotgun sequence. [Bacteroides finegoldii DSM 17565]
>ABXI02000067 Bacteroides finegoldii DSM 17565 B_finegoldii-1.0.1_Cont11.1, whole genome shotgun sequence. [Bacteroides finegoldii DSM 17565]
>ABXI02000069 Bacteroides finegoldii DSM 17565 B_finegoldii-1.0.1_Cont11.3, whole genome shotgun sequence. [Bacteroides finegoldii DSM 17565]
>ABXI02000071 Bacteroides finegoldii DSM 17565 B_finegoldii-1.0.1_Cont11.5, whole genome shotgun sequence. [Bacteroides finegoldii DSM 17565]
>ABXI02000073 Bacteroides finegoldii DSM 17565 B_finegoldii-1.0.1_Cont11.7, whole genome shotgun sequence. [Bacteroides finegoldii DSM 17565]
>ABXI02000075 Bacteroides finegoldii DSM 17565 B_finegoldii-1.0.1_Cont12.2, whole genome shotgun sequence. [Bacteroides finegoldii DSM 17565]
>ABXI02000077 Bacteroides finegoldii DSM 17565 B_finegoldii-1.0.1_Cont12.4, whole genome shotgun sequence. [Bacteroides finegoldii DSM 17565]
>ABXI02000079 Bacteroides finegoldii DSM 17565 B_finegoldii-1.0.1_Cont13.2, whole genome shotgun sequence. [Bacteroides finegoldii DSM 17565]
>ABXI02000081 Bacteroides finegoldii DSM 17565 B_finegoldii-1.0.1_Cont13.4, whole genome shotgun sequence. [Bacteroides finegoldii DSM 17565]
>ABXI02000083 Bacteroides finegoldii DSM 17565 B_finegoldii-1.0.1_Cont13.6, whole genome shotgun sequence. [Bacteroides finegoldii DSM 17565]
>ABXI02000085 Bacteroides finegoldii DSM 17565 B_finegoldii-1.0.1_Cont14.2, whole genome shotgun sequence. [Bacteroides finegoldii DSM 17565]
>ABXI02000087 Bacteroides finegoldii DSM 17565 B_finegoldii-1.0.1_Cont14.4, whole genome shotgun sequence. [Bacteroides finegoldii DSM 17565]
>ABXI02000089 Bacteroides finegoldii DSM 17565 B_finegoldii-1.0.1_Cont14.6, whole genome shotgun sequence. [Bacteroides finegoldii DSM 17565]
>ABXI02000091 Bacteroides finegoldii DSM 17565 B_finegoldii-1.0.1_Cont14.8, whole genome shotgun sequence. [Bacteroides finegoldii DSM 17565]
>ABXI02000093 Bacteroides finegoldii DSM 17565 B_finegoldii-1.0.1_Cont15.2, whole genome shotgun sequence. [Bacteroides finegoldii DSM 17565]
>ABXI02000095 Bacteroides finegoldii DSM 17565 B_finegoldii-1.0.1_Cont16.2, whole genome shotgun sequence. [Bacteroides finegoldii DSM 17565]
>ABXI02000097 Bacteroides finegoldii DSM 17565 B_finegoldii-1.0.1_Cont17.2, whole genome shotgun sequence. [Bacteroides finegoldii DSM 17565]
>ABXI02000099 Bacteroides finegoldii DSM 17565 B_finegoldii-1.0.1_Cont17.4, whole genome shotgun sequence. [Bacteroides finegoldii DSM 17565]
>ABXI02000101 Bacteroides finegoldii DSM 17565 B_finegoldii-1.0.1_Cont18.1, whole genome shotgun sequence. [Bacteroides finegoldii DSM 17565]
>ABXI02000103 Bacteroides finegoldii DSM 17565 B_finegoldii-1.0.1_Cont19.1, whole genome shotgun sequence. [Bacteroides finegoldii DSM 17565]
>ABXI02000105 Bacteroides finegoldii DSM 17565 B_finegoldii-1.0.1_Cont19.3, whole genome shotgun sequence. [Bacteroides finegoldii DSM 17565]
>ABXI02000107 Bacteroides finegoldii DSM 17565 B_finegoldii-1.0.1_Cont20.1, whole genome shotgun sequence. [Bacteroides finegoldii DSM 17565]
>ABXI02000109 Bacteroides finegoldii DSM 17565 B_finegoldii-1.0.1_Cont21.1, whole genome shotgun sequence. [Bacteroides finegoldii DSM 17565]
>ABXI02000111 Bacteroides finegoldii DSM 17565 B_finegoldii-1.0.1_Cont21.3, whole genome shotgun sequence. [Bacteroides finegoldii DSM 17565]
>ABXI02000113 Bacteroides finegoldii DSM 17565 B_finegoldii-1.0.1_Cont22.2, whole genome shotgun sequence. [Bacteroides finegoldii DSM 17565]
>ABXI02000115 Bacteroides finegoldii DSM 17565 B_finegoldii-1.0.1_Cont23.2, whole genome shotgun sequence. [Bacteroides finegoldii DSM 17565]
>ABXI02000117 Bacteroides finegoldii DSM 17565 B_finegoldii-1.0.1_Cont24.1, whole genome shotgun sequence. [Bacteroides finegoldii DSM 17565]
>ABXI02000119 Bacteroides finegoldii DSM 17565 B_finegoldii-1.0.1_Cont25.1, whole genome shotgun sequence. [Bacteroides finegoldii DSM 17565]
>ABXI02000121 Bacteroides finegoldii DSM 17565 B_finegoldii-1.0.1_Cont25.3, whole genome shotgun sequence. [Bacteroides finegoldii DSM 17565]
>ABXI02000123 Bacteroides finegoldii DSM 17565 B_finegoldii-1.0.1_Cont26.1, whole genome shotgun sequence. [Bacteroides finegoldii DSM 17565]
>ABXI02000125 Bacteroides finegoldii DSM 17565 B_finegoldii-1.0.1_Cont27.1, whole genome shotgun sequence. [Bacteroides finegoldii DSM 17565]
>ABXI02000127 Bacteroides finegoldii DSM 17565 B_finegoldii-1.0.1_Cont28.1, whole genome shotgun sequence. [Bacteroides finegoldii DSM 17565]
>ABXI02000129 Bacteroides finegoldii DSM 17565 B_finegoldii-1.0.1_Cont29.1, whole genome shotgun sequence. [Bacteroides finegoldii DSM 17565]
>ABXI02000131 Bacteroides finegoldii DSM 17565 B_finegoldii-1.0.1_Cont29.3, whole genome shotgun sequence. [Bacteroides finegoldii DSM 17565]
>ABXI02000133 Bacteroides finegoldii DSM 17565 B_finegoldii-1.0.1_Cont30.2, whole genome shotgun sequence. [Bacteroides finegoldii DSM 17565]
>ABXI02000135 Bacteroides finegoldii DSM 17565 B_finegoldii-1.0.1_Cont31.1, whole genome shotgun sequence. [Bacteroides finegoldii DSM 17565]
>ABXI02000137 Bacteroides finegoldii DSM 17565 B_finegoldii-1.0.1_Cont32.1, whole genome shotgun sequence. [Bacteroides finegoldii DSM 17565]
>ABXI02000002 Bacteroides finegoldii DSM 17565 B_finegoldii-1.0.1_Cont0.2, whole genome shotgun sequence. [Bacteroides finegoldii DSM 17565]
>ABXI02000004 Bacteroides finegoldii DSM 17565 B_finegoldii-1.0.1_Cont0.4, whole genome shotgun sequence. [Bacteroides finegoldii DSM 17565]
>ABXI02000006 Bacteroides finegoldii DSM 17565 B_finegoldii-1.0.1_Cont0.6, whole genome shotgun sequence. [Bacteroides finegoldii DSM 17565]
>ABXI02000008 Bacteroides finegoldii DSM 17565 B_finegoldii-1.0.1_Cont0.8, whole genome shotgun sequence. [Bacteroides finegoldii DSM 17565]
>ABXI02000010 Bacteroides finegoldii DSM 17565 B_finegoldii-1.0.1_Cont1.10, whole genome shotgun sequence. [Bacteroides finegoldii DSM 17565]
>ABXI02000012 Bacteroides finegoldii DSM 17565 B_finegoldii-1.0.1_Cont1.2, whole genome shotgun sequence. [Bacteroides finegoldii DSM 17565]
>ABXI02000014 Bacteroides finegoldii DSM 17565 B_finegoldii-1.0.1_Cont1.4, whole genome shotgun sequence. [Bacteroides finegoldii DSM 17565]
>ABXI02000016 Bacteroides finegoldii DSM 17565 B_finegoldii-1.0.1_Cont1.6, whole genome shotgun sequence. [Bacteroides finegoldii DSM 17565]
>ABXI02000018 Bacteroides finegoldii DSM 17565 B_finegoldii-1.0.1_Cont1.8, whole genome shotgun sequence. [Bacteroides finegoldii DSM 17565]
>ABXI02000020 Bacteroides finegoldii DSM 17565 B_finegoldii-1.0.1_Cont2.1, whole genome shotgun sequence. [Bacteroides finegoldii DSM 17565]
>ABXI02000022 Bacteroides finegoldii DSM 17565 B_finegoldii-1.0.1_Cont2.3, whole genome shotgun sequence. [Bacteroides finegoldii DSM 17565]
>ABXI02000024 Bacteroides finegoldii DSM 17565 B_finegoldii-1.0.1_Cont2.5, whole genome shotgun sequence. [Bacteroides finegoldii DSM 17565]
>ABXI02000026 Bacteroides finegoldii DSM 17565 B_finegoldii-1.0.1_Cont2.7, whole genome shotgun sequence. [Bacteroides finegoldii DSM 17565]
>ABXI02000028 Bacteroides finegoldii DSM 17565 B_finegoldii-1.0.1_Cont3.1, whole genome shotgun sequence. [Bacteroides finegoldii DSM 17565]
>ABXI02000030 Bacteroides finegoldii DSM 17565 B_finegoldii-1.0.1_Cont4.1, whole genome shotgun sequence. [Bacteroides finegoldii DSM 17565]
>ABXI02000032 Bacteroides finegoldii DSM 17565 B_finegoldii-1.0.1_Cont4.3, whole genome shotgun sequence. [Bacteroides finegoldii DSM 17565]
>ABXI02000034 Bacteroides finegoldii DSM 17565 B_finegoldii-1.0.1_Cont5.2, whole genome shotgun sequence. [Bacteroides finegoldii DSM 17565]
>ABXI02000036 Bacteroides finegoldii DSM 17565 B_finegoldii-1.0.1_Cont5.4, whole genome shotgun sequence. [Bacteroides finegoldii DSM 17565]
>ABXI02000038 Bacteroides finegoldii DSM 17565 B_finegoldii-1.0.1_Cont6.2, whole genome shotgun sequence. [Bacteroides finegoldii DSM 17565]
>ABXI02000040 Bacteroides finegoldii DSM 17565 B_finegoldii-1.0.1_Cont6.4, whole genome shotgun sequence. [Bacteroides finegoldii DSM 17565]
>ABXI02000042 Bacteroides finegoldii DSM 17565 B_finegoldii-1.0.1_Cont6.6, whole genome shotgun sequence. [Bacteroides finegoldii DSM 17565]
>ABXI02000044 Bacteroides finegoldii DSM 17565 B_finegoldii-1.0.1_Cont7.2, whole genome shotgun sequence. [Bacteroides finegoldii DSM 17565]
>ABXI02000046 Bacteroides finegoldii DSM 17565 B_finegoldii-1.0.1_Cont7.4, whole genome shotgun sequence. [Bacteroides finegoldii DSM 17565]
>ABXI02000048 Bacteroides finegoldii DSM 17565 B_finegoldii-1.0.1_Cont8.2, whole genome shotgun sequence. [Bacteroides finegoldii DSM 17565]
>ABXI02000050 Bacteroides finegoldii DSM 17565 B_finegoldii-1.0.1_Cont8.4, whole genome shotgun sequence. [Bacteroides finegoldii DSM 17565]
>ABXI02000052 Bacteroides finegoldii DSM 17565 B_finegoldii-1.0.1_Cont8.6, whole genome shotgun sequence. [Bacteroides finegoldii DSM 17565]
>ABXI02000054 Bacteroides finegoldii DSM 17565 B_finegoldii-1.0.1_Cont9.2, whole genome shotgun sequence. [Bacteroides finegoldii DSM 17565]
>ABXI02000056 Bacteroides finegoldii DSM 17565 B_finegoldii-1.0.1_Cont9.4, whole genome shotgun sequence. [Bacteroides finegoldii DSM 17565]
>ABXI02000058 Bacteroides finegoldii DSM 17565 B_finegoldii-1.0.1_Cont10.1, whole genome shotgun sequence. [Bacteroides finegoldii DSM 17565]
>ABXI02000060 Bacteroides finegoldii DSM 17565 B_finegoldii-1.0.1_Cont10.3, whole genome shotgun sequence. [Bacteroides finegoldii DSM 17565]
>ABXI02000062 Bacteroides finegoldii DSM 17565 B_finegoldii-1.0.1_Cont10.5, whole genome shotgun sequence. [Bacteroides finegoldii DSM 17565]
>ABXI02000064 Bacteroides finegoldii DSM 17565 B_finegoldii-1.0.1_Cont10.7, whole genome shotgun sequence. [Bacteroides finegoldii DSM 17565]
>ABXI02000066 Bacteroides finegoldii DSM 17565 B_finegoldii-1.0.1_Cont10.9, whole genome shotgun sequence. [Bacteroides finegoldii DSM 17565]
>ABXI02000068 Bacteroides finegoldii DSM 17565 B_finegoldii-1.0.1_Cont11.2, whole genome shotgun sequence. [Bacteroides finegoldii DSM 17565]
>ABXI02000070 Bacteroides finegoldii DSM 17565 B_finegoldii-1.0.1_Cont11.4, whole genome shotgun sequence. [Bacteroides finegoldii DSM 17565]
>ABXI02000072 Bacteroides finegoldii DSM 17565 B_finegoldii-1.0.1_Cont11.6, whole genome shotgun sequence. [Bacteroides finegoldii DSM 17565]
>ABXI02000074 Bacteroides finegoldii DSM 17565 B_finegoldii-1.0.1_Cont12.1, whole genome shotgun sequence. [Bacteroides finegoldii DSM 17565]
>ABXI02000076 Bacteroides finegoldii DSM 17565 B_finegoldii-1.0.1_Cont12.3, whole genome shotgun sequence. [Bacteroides finegoldii DSM 17565]
>ABXI02000078 Bacteroides finegoldii DSM 17565 B_finegoldii-1.0.1_Cont13.1, whole genome shotgun sequence. [Bacteroides finegoldii DSM 17565]
>ABXI02000080 Bacteroides finegoldii DSM 17565 B_finegoldii-1.0.1_Cont13.3, whole genome shotgun sequence. [Bacteroides finegoldii DSM 17565]
>ABXI02000082 Bacteroides finegoldii DSM 17565 B_finegoldii-1.0.1_Cont13.5, whole genome shotgun sequence. [Bacteroides finegoldii DSM 17565]
>ABXI02000084 Bacteroides finegoldii DSM 17565 B_finegoldii-1.0.1_Cont14.1, whole genome shotgun sequence. [Bacteroides finegoldii DSM 17565]
>ABXI02000086 Bacteroides finegoldii DSM 17565 B_finegoldii-1.0.1_Cont14.3, whole genome shotgun sequence. [Bacteroides finegoldii DSM 17565]
>ABXI02000088 Bacteroides finegoldii DSM 17565 B_finegoldii-1.0.1_Cont14.5, whole genome shotgun sequence. [Bacteroides finegoldii DSM 17565]
>ABXI02000090 Bacteroides finegoldii DSM 17565 B_finegoldii-1.0.1_Cont14.7, whole genome shotgun sequence. [Bacteroides finegoldii DSM 17565]
>ABXI02000092 Bacteroides finegoldii DSM 17565 B_finegoldii-1.0.1_Cont15.1, whole genome shotgun sequence. [Bacteroides finegoldii DSM 17565]
>ABXI02000094 Bacteroides finegoldii DSM 17565 B_finegoldii-1.0.1_Cont16.1, whole genome shotgun sequence. [Bacteroides finegoldii DSM 17565]
>ABXI02000096 Bacteroides finegoldii DSM 17565 B_finegoldii-1.0.1_Cont17.1, whole genome shotgun sequence. [Bacteroides finegoldii DSM 17565]
>ABXI02000098 Bacteroides finegoldii DSM 17565 B_finegoldii-1.0.1_Cont17.3, whole genome shotgun sequence. [Bacteroides finegoldii DSM 17565]
>ABXI02000100 Bacteroides finegoldii DSM 17565 B_finegoldii-1.0.1_Cont17.5, whole genome shotgun sequence. [Bacteroides finegoldii DSM 17565]
>ABXI02000102 Bacteroides finegoldii DSM 17565 B_finegoldii-1.0.1_Cont18.2, whole genome shotgun sequence. [Bacteroides finegoldii DSM 17565]
>ABXI02000104 Bacteroides finegoldii DSM 17565 B_finegoldii-1.0.1_Cont19.2, whole genome shotgun sequence. [Bacteroides finegoldii DSM 17565]
>ABXI02000106 Bacteroides finegoldii DSM 17565 B_finegoldii-1.0.1_Cont19.4, whole genome shotgun sequence. [Bacteroides finegoldii DSM 17565]
>ABXI02000108 Bacteroides finegoldii DSM 17565 B_finegoldii-1.0.1_Cont20.2, whole genome shotgun sequence. [Bacteroides finegoldii DSM 17565]
>ABXI02000110 Bacteroides finegoldii DSM 17565 B_finegoldii-1.0.1_Cont21.2, whole genome shotgun sequence. [Bacteroides finegoldii DSM 17565]
>ABXI02000112 Bacteroides finegoldii DSM 17565 B_finegoldii-1.0.1_Cont22.1, whole genome shotgun sequence. [Bacteroides finegoldii DSM 17565]
>ABXI02000114 Bacteroides finegoldii DSM 17565 B_finegoldii-1.0.1_Cont23.1, whole genome shotgun sequence. [Bacteroides finegoldii DSM 17565]
>ABXI02000116 Bacteroides finegoldii DSM 17565 B_finegoldii-1.0.1_Cont23.3, whole genome shotgun sequence. [Bacteroides finegoldii DSM 17565]
>ABXI02000118 Bacteroides finegoldii DSM 17565 B_finegoldii-1.0.1_Cont24.2, whole genome shotgun sequence. [Bacteroides finegoldii DSM 17565]
>ABXI02000120 Bacteroides finegoldii DSM 17565 B_finegoldii-1.0.1_Cont25.2, whole genome shotgun sequence. [Bacteroides finegoldii DSM 17565]
>ABXI02000122 Bacteroides finegoldii DSM 17565 B_finegoldii-1.0.1_Cont25.4, whole genome shotgun sequence. [Bacteroides finegoldii DSM 17565]
>ABXI02000124 Bacteroides finegoldii DSM 17565 B_finegoldii-1.0.1_Cont26.2, whole genome shotgun sequence. [Bacteroides finegoldii DSM 17565]
>ABXI02000126 Bacteroides finegoldii DSM 17565 B_finegoldii-1.0.1_Cont27.2, whole genome shotgun sequence. [Bacteroides finegoldii DSM 17565]
>ABXI02000128 Bacteroides finegoldii DSM 17565 B_finegoldii-1.0.1_Cont28.2, whole genome shotgun sequence. [Bacteroides finegoldii DSM 17565]
>ABXI02000130 Bacteroides finegoldii DSM 17565 B_finegoldii-1.0.1_Cont29.2, whole genome shotgun sequence. [Bacteroides finegoldii DSM 17565]
>ABXI02000132 Bacteroides finegoldii DSM 17565 B_finegoldii-1.0.1_Cont30.1, whole genome shotgun sequence. [Bacteroides finegoldii DSM 17565]
>ABXI02000134 Bacteroides finegoldii DSM 17565 B_finegoldii-1.0.1_Cont30.3, whole genome shotgun sequence. [Bacteroides finegoldii DSM 17565]
>ABXI02000136 Bacteroides finegoldii DSM 17565 B_finegoldii-1.0.1_Cont31.2, whole genome shotgun sequence. [Bacteroides finegoldii DSM 17565]
>ABXI02000138 Bacteroides finegoldii DSM 17565 B_finegoldii-1.0.1_Cont32.2, whole genome shotgun sequence. [Bacteroides finegoldii DSM 17565]
>GG688318 Bacteroides finegoldii DSM 17565 genomic scaffold Scfld1, whole genome shotgun sequence. [Bacteroides finegoldii DSM 17565]
>GG688320 Bacteroides finegoldii DSM 17565 genomic scaffold Scfld3, whole genome shotgun sequence. [Bacteroides finegoldii DSM 17565]
>GG688322 Bacteroides finegoldii DSM 17565 genomic scaffold Scfld5, whole genome shotgun sequence. [Bacteroides finegoldii DSM 17565]
>GG688324 Bacteroides finegoldii DSM 17565 genomic scaffold Scfld7, whole genome shotgun sequence. [Bacteroides finegoldii DSM 17565]
>GG688326 Bacteroides finegoldii DSM 17565 genomic scaffold Scfld9, whole genome shotgun sequence. [Bacteroides finegoldii DSM 17565]
>GG688328 Bacteroides finegoldii DSM 17565 genomic scaffold Scfld11, whole genome shotgun sequence. [Bacteroides finegoldii DSM 17565]
>GG688330 Bacteroides finegoldii DSM 17565 genomic scaffold Scfld13, whole genome shotgun sequence. [Bacteroides finegoldii DSM 17565]
>GG688332 Bacteroides finegoldii DSM 17565 genomic scaffold Scfld15, whole genome shotgun sequence. [Bacteroides finegoldii DSM 17565]
>GG688334 Bacteroides finegoldii DSM 17565 genomic scaffold Scfld17, whole genome shotgun sequence. [Bacteroides finegoldii DSM 17565]
>GG688336 Bacteroides finegoldii DSM 17565 genomic scaffold Scfld19, whole genome shotgun sequence. [Bacteroides finegoldii DSM 17565]
>GG688338 Bacteroides finegoldii DSM 17565 genomic scaffold Scfld21, whole genome shotgun sequence. [Bacteroides finegoldii DSM 17565]
>GG688340 Bacteroides finegoldii DSM 17565 genomic scaffold Scfld23, whole genome shotgun sequence. [Bacteroides finegoldii DSM 17565]
>GG688342 Bacteroides finegoldii DSM 17565 genomic scaffold Scfld25, whole genome shotgun sequence. [Bacteroides finegoldii DSM 17565]
>GG688344 Bacteroides finegoldii DSM 17565 genomic scaffold Scfld27, whole genome shotgun sequence. [Bacteroides finegoldii DSM 17565]
>GG688346 Bacteroides finegoldii DSM 17565 genomic scaffold Scfld29, whole genome shotgun sequence. [Bacteroides finegoldii DSM 17565]
>GG688348 Bacteroides finegoldii DSM 17565 genomic scaffold Scfld31, whole genome shotgun sequence. [Bacteroides finegoldii DSM 17565]
>GG688317 Bacteroides finegoldii DSM 17565 genomic scaffold Scfld0, whole genome shotgun sequence. [Bacteroides finegoldii DSM 17565]
>GG688319 Bacteroides finegoldii DSM 17565 genomic scaffold Scfld2, whole genome shotgun sequence. [Bacteroides finegoldii DSM 17565]
>GG688321 Bacteroides finegoldii DSM 17565 genomic scaffold Scfld4, whole genome shotgun sequence. [Bacteroides finegoldii DSM 17565]
>GG688323 Bacteroides finegoldii DSM 17565 genomic scaffold Scfld6, whole genome shotgun sequence. [Bacteroides finegoldii DSM 17565]
>GG688325 Bacteroides finegoldii DSM 17565 genomic scaffold Scfld8, whole genome shotgun sequence. [Bacteroides finegoldii DSM 17565]
>GG688327 Bacteroides finegoldii DSM 17565 genomic scaffold Scfld10, whole genome shotgun sequence. [Bacteroides finegoldii DSM 17565]
>GG688329 Bacteroides finegoldii DSM 17565 genomic scaffold Scfld12, whole genome shotgun sequence. [Bacteroides finegoldii DSM 17565]
>GG688331 Bacteroides finegoldii DSM 17565 genomic scaffold Scfld14, whole genome shotgun sequence. [Bacteroides finegoldii DSM 17565]
>GG688333 Bacteroides finegoldii DSM 17565 genomic scaffold Scfld16, whole genome shotgun sequence. [Bacteroides finegoldii DSM 17565]
>GG688335 Bacteroides finegoldii DSM 17565 genomic scaffold Scfld18, whole genome shotgun sequence. [Bacteroides finegoldii DSM 17565]
>GG688337 Bacteroides finegoldii DSM 17565 genomic scaffold Scfld20, whole genome shotgun sequence. [Bacteroides finegoldii DSM 17565]
>GG688339 Bacteroides finegoldii DSM 17565 genomic scaffold Scfld22, whole genome shotgun sequence. [Bacteroides finegoldii DSM 17565]
>GG688341 Bacteroides finegoldii DSM 17565 genomic scaffold Scfld24, whole genome shotgun sequence. [Bacteroides finegoldii DSM 17565]
>GG688343 Bacteroides finegoldii DSM 17565 genomic scaffold Scfld26, whole genome shotgun sequence. [Bacteroides finegoldii DSM 17565]
>GG688345 Bacteroides finegoldii DSM 17565 genomic scaffold Scfld28, whole genome shotgun sequence. [Bacteroides finegoldii DSM 17565]
>GG688347 Bacteroides finegoldii DSM 17565 genomic scaffold Scfld30, whole genome shotgun sequence. [Bacteroides finegoldii DSM 17565]
>GG688349 Bacteroides finegoldii DSM 17565 genomic scaffold Scfld32, whole genome shotgun sequence. [Bacteroides finegoldii DSM 17565]
>ABVQ01000001 [Bacteroides] pectinophilus ATCC 43243 B_pectinophilus-1.0.1_Cont2452.1, whole genome shotgun sequence. [Clostridiales [Bacteroides] pectinophilus ATCC 43243]
>ABVQ01000003 [Bacteroides] pectinophilus ATCC 43243 B_pectinophilus-1.0.1_Cont911.1, whole genome shotgun sequence. [Clostridiales [Bacteroides] pectinophilus ATCC 43243]
>ABVQ01000005 [Bacteroides] pectinophilus ATCC 43243 B_pectinophilus-1.0.1_Cont714.1, whole genome shotgun sequence. [Clostridiales [Bacteroides] pectinophilus ATCC 43243]
>ABVQ01000007 [Bacteroides] pectinophilus ATCC 43243 B_pectinophilus-1.0.1_Cont555.1, whole genome shotgun sequence. [Clostridiales [Bacteroides] pectinophilus ATCC 43243]
>ABVQ01000009 [Bacteroides] pectinophilus ATCC 43243 B_pectinophilus-1.0.1_Cont506.1, whole genome shotgun sequence. [Clostridiales [Bacteroides] pectinophilus ATCC 43243]
>ABVQ01000011 [Bacteroides] pectinophilus ATCC 43243 B_pectinophilus-1.0.1_Cont460.1, whole genome shotgun sequence. [Clostridiales [Bacteroides] pectinophilus ATCC 43243]
>ABVQ01000013 [Bacteroides] pectinophilus ATCC 43243 B_pectinophilus-1.0.1_Cont434.1, whole genome shotgun sequence. [Clostridiales [Bacteroides] pectinophilus ATCC 43243]
>ABVQ01000015 [Bacteroides] pectinophilus ATCC 43243 B_pectinophilus-1.0.1_Cont43.3, whole genome shotgun sequence. [Clostridiales [Bacteroides] pectinophilus ATCC 43243]
>ABVQ01000017 [Bacteroides] pectinophilus ATCC 43243 B_pectinophilus-1.0.1_Cont399.1, whole genome shotgun sequence. [Clostridiales [Bacteroides] pectinophilus ATCC 43243]
>ABVQ01000019 [Bacteroides] pectinophilus ATCC 43243 B_pectinophilus-1.0.1_Cont373.1, whole genome shotgun sequence. [Clostridiales [Bacteroides] pectinophilus ATCC 43243]
>ABVQ01000021 [Bacteroides] pectinophilus ATCC 43243 B_pectinophilus-1.0.1_Cont368.1, whole genome shotgun sequence. [Clostridiales [Bacteroides] pectinophilus ATCC 43243]
>ABVQ01000023 [Bacteroides] pectinophilus ATCC 43243 B_pectinophilus-1.0.1_Cont335.1, whole genome shotgun sequence. [Clostridiales [Bacteroides] pectinophilus ATCC 43243]
>ABVQ01000025 [Bacteroides] pectinophilus ATCC 43243 B_pectinophilus-1.0.1_Cont26.2, whole genome shotgun sequence. [Clostridiales [Bacteroides] pectinophilus ATCC 43243]
>ABVQ01000027 [Bacteroides] pectinophilus ATCC 43243 B_pectinophilus-1.0.1_Cont75.1, whole genome shotgun sequence. [Clostridiales [Bacteroides] pectinophilus ATCC 43243]
>ABVQ01000029 [Bacteroides] pectinophilus ATCC 43243 B_pectinophilus-1.0.1_Cont53.1, whole genome shotgun sequence. [Clostridiales [Bacteroides] pectinophilus ATCC 43243]
>ABVQ01000031 [Bacteroides] pectinophilus ATCC 43243 B_pectinophilus-1.0.1_Cont506, whole genome shotgun sequence. [Clostridiales [Bacteroides] pectinophilus ATCC 43243]
>ABVQ01000033 [Bacteroides] pectinophilus ATCC 43243 B_pectinophilus-1.0.1_Cont89, whole genome shotgun sequence. [Clostridiales [Bacteroides] pectinophilus ATCC 43243]
>ABVQ01000035 [Bacteroides] pectinophilus ATCC 43243 B_pectinophilus-1.0.1_Cont749, whole genome shotgun sequence. [Clostridiales [Bacteroides] pectinophilus ATCC 43243]
>ABVQ01000037 [Bacteroides] pectinophilus ATCC 43243 B_pectinophilus-1.0.1_Cont740, whole genome shotgun sequence. [Clostridiales [Bacteroides] pectinophilus ATCC 43243]
>ABVQ01000002 [Bacteroides] pectinophilus ATCC 43243 B_pectinophilus-1.0.1_Cont1300.1, whole genome shotgun sequence. [Clostridiales [Bacteroides] pectinophilus ATCC 43243]
>ABVQ01000004 [Bacteroides] pectinophilus ATCC 43243 B_pectinophilus-1.0.1_Cont753.1, whole genome shotgun sequence. [Clostridiales [Bacteroides] pectinophilus ATCC 43243]
>ABVQ01000006 [Bacteroides] pectinophilus ATCC 43243 B_pectinophilus-1.0.1_Cont700.1, whole genome shotgun sequence. [Clostridiales [Bacteroides] pectinophilus ATCC 43243]
>ABVQ01000008 [Bacteroides] pectinophilus ATCC 43243 B_pectinophilus-1.0.1_Cont558.1, whole genome shotgun sequence. [Clostridiales [Bacteroides] pectinophilus ATCC 43243]
>ABVQ01000010 [Bacteroides] pectinophilus ATCC 43243 B_pectinophilus-1.0.1_Cont507.1, whole genome shotgun sequence. [Clostridiales [Bacteroides] pectinophilus ATCC 43243]
>ABVQ01000012 [Bacteroides] pectinophilus ATCC 43243 B_pectinophilus-1.0.1_Cont454.1, whole genome shotgun sequence. [Clostridiales [Bacteroides] pectinophilus ATCC 43243]
>ABVQ01000014 [Bacteroides] pectinophilus ATCC 43243 B_pectinophilus-1.0.1_Cont408.1, whole genome shotgun sequence. [Clostridiales [Bacteroides] pectinophilus ATCC 43243]
>ABVQ01000016 [Bacteroides] pectinophilus ATCC 43243 B_pectinophilus-1.0.1_Cont220.1, whole genome shotgun sequence. [Clostridiales [Bacteroides] pectinophilus ATCC 43243]
>ABVQ01000018 [Bacteroides] pectinophilus ATCC 43243 B_pectinophilus-1.0.1_Cont375.1, whole genome shotgun sequence. [Clostridiales [Bacteroides] pectinophilus ATCC 43243]
>ABVQ01000020 [Bacteroides] pectinophilus ATCC 43243 B_pectinophilus-1.0.1_Cont369.1, whole genome shotgun sequence. [Clostridiales [Bacteroides] pectinophilus ATCC 43243]
>ABVQ01000022 [Bacteroides] pectinophilus ATCC 43243 B_pectinophilus-1.0.1_Cont152.6, whole genome shotgun sequence. [Clostridiales [Bacteroides] pectinophilus ATCC 43243]
>ABVQ01000024 [Bacteroides] pectinophilus ATCC 43243 B_pectinophilus-1.0.1_Cont304.1, whole genome shotgun sequence. [Clostridiales [Bacteroides] pectinophilus ATCC 43243]
>ABVQ01000026 [Bacteroides] pectinophilus ATCC 43243 B_pectinophilus-1.0.1_Cont270.1, whole genome shotgun sequence. [Clostridiales [Bacteroides] pectinophilus ATCC 43243]
>ABVQ01000028 [Bacteroides] pectinophilus ATCC 43243 B_pectinophilus-1.0.1_Cont648, whole genome shotgun sequence. [Clostridiales [Bacteroides] pectinophilus ATCC 43243]
>ABVQ01000030 [Bacteroides] pectinophilus ATCC 43243 B_pectinophilus-1.0.1_Cont881, whole genome shotgun sequence. [Clostridiales [Bacteroides] pectinophilus ATCC 43243]
>ABVQ01000032 [Bacteroides] pectinophilus ATCC 43243 B_pectinophilus-1.0.1_Cont692, whole genome shotgun sequence. [Clostridiales [Bacteroides] pectinophilus ATCC 43243]
>ABVQ01000034 [Bacteroides] pectinophilus ATCC 43243 B_pectinophilus-1.0.1_Cont911, whole genome shotgun sequence. [Clostridiales [Bacteroides] pectinophilus ATCC 43243]
>ABVQ01000036 [Bacteroides] pectinophilus ATCC 43243 B_pectinophilus-1.0.1_Cont901, whole genome shotgun sequence. [Clostridiales [Bacteroides] pectinophilus ATCC 43243]
>DS996921 [Bacteroides] pectinophilus ATCC 43243 Scfld_02_1 genomic scaffold, whole genome shotgun sequence. [Clostridiales [Bacteroides] pectinophilus ATCC 43243]
>DS996923 [Bacteroides] pectinophilus ATCC 43243 Scfld_02_3 genomic scaffold, whole genome shotgun sequence. [Clostridiales [Bacteroides] pectinophilus ATCC 43243]
>DS996925 [Bacteroides] pectinophilus ATCC 43243 Scfld_02_5 genomic scaffold, whole genome shotgun sequence. [Clostridiales [Bacteroides] pectinophilus ATCC 43243]
>DS996927 [Bacteroides] pectinophilus ATCC 43243 Scfld_02_7 genomic scaffold, whole genome shotgun sequence. [Clostridiales [Bacteroides] pectinophilus ATCC 43243]
>DS996920 [Bacteroides] pectinophilus ATCC 43243 Scfld_02_0 genomic scaffold, whole genome shotgun sequence. [Clostridiales [Bacteroides] pectinophilus ATCC 43243]
>DS996922 [Bacteroides] pectinophilus ATCC 43243 Scfld_02_2 genomic scaffold, whole genome shotgun sequence. [Clostridiales [Bacteroides] pectinophilus ATCC 43243]
>DS996924 [Bacteroides] pectinophilus ATCC 43243 Scfld_02_4 genomic scaffold, whole genome shotgun sequence. [Clostridiales [Bacteroides] pectinophilus ATCC 43243]
>DS996926 [Bacteroides] pectinophilus ATCC 43243 Scfld_02_6 genomic scaffold, whole genome shotgun sequence. [Clostridiales [Bacteroides] pectinophilus ATCC 43243]
>DS996928 [Bacteroides] pectinophilus ATCC 43243 Scfld_02_8 genomic scaffold, whole genome shotgun sequence. [Clostridiales [Bacteroides] pectinophilus ATCC 43243]
>ABVO01000063 Bacteroides eggerthii DSM 20697 B_eggerthii-1.0_Cont414.1, whole genome shotgun sequence. [Bacteroides eggerthii DSM 20697]
>ABVO01000001 Bacteroides eggerthii DSM 20697 B_eggerthii-1.0_Cont0.1, whole genome shotgun sequence. [Bacteroides eggerthii DSM 20697]
>ABVO01000003 Bacteroides eggerthii DSM 20697 B_eggerthii-1.0_Cont0.3, whole genome shotgun sequence. [Bacteroides eggerthii DSM 20697]
>ABVO01000005 Bacteroides eggerthii DSM 20697 B_eggerthii-1.0_Cont0.5, whole genome shotgun sequence. [Bacteroides eggerthii DSM 20697]
>ABVO01000007 Bacteroides eggerthii DSM 20697 B_eggerthii-1.0_Cont0.7, whole genome shotgun sequence. [Bacteroides eggerthii DSM 20697]
>ABVO01000009 Bacteroides eggerthii DSM 20697 B_eggerthii-1.0_Cont1.2, whole genome shotgun sequence. [Bacteroides eggerthii DSM 20697]
>ABVO01000011 Bacteroides eggerthii DSM 20697 B_eggerthii-1.0_Cont1.4, whole genome shotgun sequence. [Bacteroides eggerthii DSM 20697]
>ABVO01000013 Bacteroides eggerthii DSM 20697 B_eggerthii-1.0_Cont1.6, whole genome shotgun sequence. [Bacteroides eggerthii DSM 20697]
>ABVO01000015 Bacteroides eggerthii DSM 20697 B_eggerthii-1.0_Cont1.8, whole genome shotgun sequence. [Bacteroides eggerthii DSM 20697]
>ABVO01000017 Bacteroides eggerthii DSM 20697 B_eggerthii-1.0_Cont1.10, whole genome shotgun sequence. [Bacteroides eggerthii DSM 20697]
>ABVO01000019 Bacteroides eggerthii DSM 20697 B_eggerthii-1.0_Cont1.12, whole genome shotgun sequence. [Bacteroides eggerthii DSM 20697]
>ABVO01000021 Bacteroides eggerthii DSM 20697 B_eggerthii-1.0_Cont1.14, whole genome shotgun sequence. [Bacteroides eggerthii DSM 20697]
>ABVO01000023 Bacteroides eggerthii DSM 20697 B_eggerthii-1.0_Cont1.16, whole genome shotgun sequence. [Bacteroides eggerthii DSM 20697]
>ABVO01000025 Bacteroides eggerthii DSM 20697 B_eggerthii-1.0_Cont1.18, whole genome shotgun sequence. [Bacteroides eggerthii DSM 20697]
>ABVO01000027 Bacteroides eggerthii DSM 20697 B_eggerthii-1.0_Cont1.20, whole genome shotgun sequence. [Bacteroides eggerthii DSM 20697]
>ABVO01000029 Bacteroides eggerthii DSM 20697 B_eggerthii-1.0_Cont2.2, whole genome shotgun sequence. [Bacteroides eggerthii DSM 20697]
>ABVO01000031 Bacteroides eggerthii DSM 20697 B_eggerthii-1.0_Cont2.4, whole genome shotgun sequence. [Bacteroides eggerthii DSM 20697]
>ABVO01000033 Bacteroides eggerthii DSM 20697 B_eggerthii-1.0_Cont2.6, whole genome shotgun sequence. [Bacteroides eggerthii DSM 20697]
>ABVO01000035 Bacteroides eggerthii DSM 20697 B_eggerthii-1.0_Cont2.8, whole genome shotgun sequence. [Bacteroides eggerthii DSM 20697]
>ABVO01000037 Bacteroides eggerthii DSM 20697 B_eggerthii-1.0_Cont2.10, whole genome shotgun sequence. [Bacteroides eggerthii DSM 20697]
>ABVO01000039 Bacteroides eggerthii DSM 20697 B_eggerthii-1.0_Cont2.12, whole genome shotgun sequence. [Bacteroides eggerthii DSM 20697]
>ABVO01000041 Bacteroides eggerthii DSM 20697 B_eggerthii-1.0_Cont2.14, whole genome shotgun sequence. [Bacteroides eggerthii DSM 20697]
>ABVO01000043 Bacteroides eggerthii DSM 20697 B_eggerthii-1.0_Cont2.16, whole genome shotgun sequence. [Bacteroides eggerthii DSM 20697]
>ABVO01000045 Bacteroides eggerthii DSM 20697 B_eggerthii-1.0_Cont3.1, whole genome shotgun sequence. [Bacteroides eggerthii DSM 20697]
>ABVO01000047 Bacteroides eggerthii DSM 20697 B_eggerthii-1.0_Cont3.3, whole genome shotgun sequence. [Bacteroides eggerthii DSM 20697]
>ABVO01000049 Bacteroides eggerthii DSM 20697 B_eggerthii-1.0_Cont3.5, whole genome shotgun sequence. [Bacteroides eggerthii DSM 20697]
>ABVO01000051 Bacteroides eggerthii DSM 20697 B_eggerthii-1.0_Cont3.7, whole genome shotgun sequence. [Bacteroides eggerthii DSM 20697]
>ABVO01000053 Bacteroides eggerthii DSM 20697 B_eggerthii-1.0_Cont3.9, whole genome shotgun sequence. [Bacteroides eggerthii DSM 20697]
>ABVO01000055 Bacteroides eggerthii DSM 20697 B_eggerthii-1.0_Cont4.1, whole genome shotgun sequence. [Bacteroides eggerthii DSM 20697]
>ABVO01000057 Bacteroides eggerthii DSM 20697 B_eggerthii-1.0_Cont6.1, whole genome shotgun sequence. [Bacteroides eggerthii DSM 20697]
>ABVO01000059 Bacteroides eggerthii DSM 20697 B_eggerthii-1.0_Cont10.1, whole genome shotgun sequence. [Bacteroides eggerthii DSM 20697]
>ABVO01000061 Bacteroides eggerthii DSM 20697 B_eggerthii-1.0_Cont407.1, whole genome shotgun sequence. [Bacteroides eggerthii DSM 20697]
>ABVO01000064 Bacteroides eggerthii DSM 20697 B_eggerthii-1.0_Cont415.1, whole genome shotgun sequence. [Bacteroides eggerthii DSM 20697]
>ABVO01000066 Bacteroides eggerthii DSM 20697 B_eggerthii-1.0_Cont422.1, whole genome shotgun sequence. [Bacteroides eggerthii DSM 20697]
>ABVO01000068 Bacteroides eggerthii DSM 20697 B_eggerthii-1.0_Cont424.1, whole genome shotgun sequence. [Bacteroides eggerthii DSM 20697]
>ABVO01000070 Bacteroides eggerthii DSM 20697 B_eggerthii-1.0_Cont432.1, whole genome shotgun sequence. [Bacteroides eggerthii DSM 20697]
>ABVO01000002 Bacteroides eggerthii DSM 20697 B_eggerthii-1.0_Cont0.2, whole genome shotgun sequence. [Bacteroides eggerthii DSM 20697]
>ABVO01000004 Bacteroides eggerthii DSM 20697 B_eggerthii-1.0_Cont0.4, whole genome shotgun sequence. [Bacteroides eggerthii DSM 20697]
>ABVO01000006 Bacteroides eggerthii DSM 20697 B_eggerthii-1.0_Cont0.6, whole genome shotgun sequence. [Bacteroides eggerthii DSM 20697]
>ABVO01000008 Bacteroides eggerthii DSM 20697 B_eggerthii-1.0_Cont1.1, whole genome shotgun sequence. [Bacteroides eggerthii DSM 20697]
>ABVO01000010 Bacteroides eggerthii DSM 20697 B_eggerthii-1.0_Cont1.3, whole genome shotgun sequence. [Bacteroides eggerthii DSM 20697]
>ABVO01000012 Bacteroides eggerthii DSM 20697 B_eggerthii-1.0_Cont1.5, whole genome shotgun sequence. [Bacteroides eggerthii DSM 20697]
>ABVO01000014 Bacteroides eggerthii DSM 20697 B_eggerthii-1.0_Cont1.7, whole genome shotgun sequence. [Bacteroides eggerthii DSM 20697]
>ABVO01000016 Bacteroides eggerthii DSM 20697 B_eggerthii-1.0_Cont1.9, whole genome shotgun sequence. [Bacteroides eggerthii DSM 20697]
>ABVO01000018 Bacteroides eggerthii DSM 20697 B_eggerthii-1.0_Cont1.11, whole genome shotgun sequence. [Bacteroides eggerthii DSM 20697]
>ABVO01000020 Bacteroides eggerthii DSM 20697 B_eggerthii-1.0_Cont1.13, whole genome shotgun sequence. [Bacteroides eggerthii DSM 20697]
>ABVO01000022 Bacteroides eggerthii DSM 20697 B_eggerthii-1.0_Cont1.15, whole genome shotgun sequence. [Bacteroides eggerthii DSM 20697]
>ABVO01000024 Bacteroides eggerthii DSM 20697 B_eggerthii-1.0_Cont1.17, whole genome shotgun sequence. [Bacteroides eggerthii DSM 20697]
>ABVO01000026 Bacteroides eggerthii DSM 20697 B_eggerthii-1.0_Cont1.19, whole genome shotgun sequence. [Bacteroides eggerthii DSM 20697]
>ABVO01000028 Bacteroides eggerthii DSM 20697 B_eggerthii-1.0_Cont2.1, whole genome shotgun sequence. [Bacteroides eggerthii DSM 20697]
>ABVO01000030 Bacteroides eggerthii DSM 20697 B_eggerthii-1.0_Cont2.3, whole genome shotgun sequence. [Bacteroides eggerthii DSM 20697]
>ABVO01000032 Bacteroides eggerthii DSM 20697 B_eggerthii-1.0_Cont2.5, whole genome shotgun sequence. [Bacteroides eggerthii DSM 20697]
>ABVO01000034 Bacteroides eggerthii DSM 20697 B_eggerthii-1.0_Cont2.7, whole genome shotgun sequence. [Bacteroides eggerthii DSM 20697]
>ABVO01000036 Bacteroides eggerthii DSM 20697 B_eggerthii-1.0_Cont2.9, whole genome shotgun sequence. [Bacteroides eggerthii DSM 20697]
>ABVO01000038 Bacteroides eggerthii DSM 20697 B_eggerthii-1.0_Cont2.11, whole genome shotgun sequence. [Bacteroides eggerthii DSM 20697]
>ABVO01000040 Bacteroides eggerthii DSM 20697 B_eggerthii-1.0_Cont2.13, whole genome shotgun sequence. [Bacteroides eggerthii DSM 20697]
>ABVO01000042 Bacteroides eggerthii DSM 20697 B_eggerthii-1.0_Cont2.15, whole genome shotgun sequence. [Bacteroides eggerthii DSM 20697]
>ABVO01000044 Bacteroides eggerthii DSM 20697 B_eggerthii-1.0_Cont2.17, whole genome shotgun sequence. [Bacteroides eggerthii DSM 20697]
>ABVO01000046 Bacteroides eggerthii DSM 20697 B_eggerthii-1.0_Cont3.2, whole genome shotgun sequence. [Bacteroides eggerthii DSM 20697]
>ABVO01000048 Bacteroides eggerthii DSM 20697 B_eggerthii-1.0_Cont3.4, whole genome shotgun sequence. [Bacteroides eggerthii DSM 20697]
>ABVO01000050 Bacteroides eggerthii DSM 20697 B_eggerthii-1.0_Cont3.6, whole genome shotgun sequence. [Bacteroides eggerthii DSM 20697]
>ABVO01000052 Bacteroides eggerthii DSM 20697 B_eggerthii-1.0_Cont3.8, whole genome shotgun sequence. [Bacteroides eggerthii DSM 20697]
>ABVO01000054 Bacteroides eggerthii DSM 20697 B_eggerthii-1.0_Cont3.10, whole genome shotgun sequence. [Bacteroides eggerthii DSM 20697]
>ABVO01000056 Bacteroides eggerthii DSM 20697 B_eggerthii-1.0_Cont5.1, whole genome shotgun sequence. [Bacteroides eggerthii DSM 20697]
>ABVO01000058 Bacteroides eggerthii DSM 20697 B_eggerthii-1.0_Cont7.1, whole genome shotgun sequence. [Bacteroides eggerthii DSM 20697]
>ABVO01000060 Bacteroides eggerthii DSM 20697 B_eggerthii-1.0_Cont229.1, whole genome shotgun sequence. [Bacteroides eggerthii DSM 20697]
>ABVO01000062 Bacteroides eggerthii DSM 20697 B_eggerthii-1.0_Cont412.1, whole genome shotgun sequence. [Bacteroides eggerthii DSM 20697]
>ABVO01000065 Bacteroides eggerthii DSM 20697 B_eggerthii-1.0_Cont419.1, whole genome shotgun sequence. [Bacteroides eggerthii DSM 20697]
>ABVO01000067 Bacteroides eggerthii DSM 20697 B_eggerthii-1.0_Cont423.1, whole genome shotgun sequence. [Bacteroides eggerthii DSM 20697]
>ABVO01000069 Bacteroides eggerthii DSM 20697 B_eggerthii-1.0_Cont430.1, whole genome shotgun sequence. [Bacteroides eggerthii DSM 20697]
>DS995509 Bacteroides eggerthii DSM 20697 Scfld1 genomic scaffold, whole genome shotgun sequence. [Bacteroides eggerthii DSM 20697]
>DS995511 Bacteroides eggerthii DSM 20697 Scfld3 genomic scaffold, whole genome shotgun sequence. [Bacteroides eggerthii DSM 20697]
>DS995513 Bacteroides eggerthii DSM 20697 Scfld5 genomic scaffold, whole genome shotgun sequence. [Bacteroides eggerthii DSM 20697]
>DS995515 Bacteroides eggerthii DSM 20697 Scfld7 genomic scaffold, whole genome shotgun sequence. [Bacteroides eggerthii DSM 20697]
>DS995517 Bacteroides eggerthii DSM 20697 Scfld229 genomic scaffold, whole genome shotgun sequence. [Bacteroides eggerthii DSM 20697]
>DS995519 Bacteroides eggerthii DSM 20697 Scfld412 genomic scaffold, whole genome shotgun sequence. [Bacteroides eggerthii DSM 20697]
>DS995521 Bacteroides eggerthii DSM 20697 Scfld415 genomic scaffold, whole genome shotgun sequence. [Bacteroides eggerthii DSM 20697]
>DS995523 Bacteroides eggerthii DSM 20697 Scfld422 genomic scaffold, whole genome shotgun sequence. [Bacteroides eggerthii DSM 20697]
>DS995525 Bacteroides eggerthii DSM 20697 Scfld424 genomic scaffold, whole genome shotgun sequence. [Bacteroides eggerthii DSM 20697]
>DS995527 Bacteroides eggerthii DSM 20697 Scfld432 genomic scaffold, whole genome shotgun sequence. [Bacteroides eggerthii DSM 20697]
>DS995508 Bacteroides eggerthii DSM 20697 Scfld0 genomic scaffold, whole genome shotgun sequence. [Bacteroides eggerthii DSM 20697]
>DS995510 Bacteroides eggerthii DSM 20697 Scfld2 genomic scaffold, whole genome shotgun sequence. [Bacteroides eggerthii DSM 20697]
>DS995512 Bacteroides eggerthii DSM 20697 Scfld4 genomic scaffold, whole genome shotgun sequence. [Bacteroides eggerthii DSM 20697]
>DS995514 Bacteroides eggerthii DSM 20697 Scfld6 genomic scaffold, whole genome shotgun sequence. [Bacteroides eggerthii DSM 20697]
>DS995516 Bacteroides eggerthii DSM 20697 Scfld10 genomic scaffold, whole genome shotgun sequence. [Bacteroides eggerthii DSM 20697]
>DS995518 Bacteroides eggerthii DSM 20697 Scfld407 genomic scaffold, whole genome shotgun sequence. [Bacteroides eggerthii DSM 20697]
>DS995520 Bacteroides eggerthii DSM 20697 Scfld414 genomic scaffold, whole genome shotgun sequence. [Bacteroides eggerthii DSM 20697]
>DS995522 Bacteroides eggerthii DSM 20697 Scfld419 genomic scaffold, whole genome shotgun sequence. [Bacteroides eggerthii DSM 20697]
>DS995524 Bacteroides eggerthii DSM 20697 Scfld423 genomic scaffold, whole genome shotgun sequence. [Bacteroides eggerthii DSM 20697]
>DS995526 Bacteroides eggerthii DSM 20697 Scfld430 genomic scaffold, whole genome shotgun sequence. [Bacteroides eggerthii DSM 20697]
>ABQC02000002 Bacteroides plebeius DSM 17135 B_plebeius-2.0.1_Cont374, whole genome shotgun sequence. [Bacteroides plebeius DSM 17135]
>ABQC02000004 Bacteroides plebeius DSM 17135 B_plebeius-2.0.1_Cont558, whole genome shotgun sequence. [Bacteroides plebeius DSM 17135]
>ABQC02000006 Bacteroides plebeius DSM 17135 B_plebeius-2.0.1_Cont574, whole genome shotgun sequence. [Bacteroides plebeius DSM 17135]
>ABQC02000008 Bacteroides plebeius DSM 17135 B_plebeius-2.0.1_Cont576, whole genome shotgun sequence. [Bacteroides plebeius DSM 17135]
>ABQC02000010 Bacteroides plebeius DSM 17135 B_plebeius-2.0.1_Cont2550, whole genome shotgun sequence. [Bacteroides plebeius DSM 17135]
>ABQC02000012 Bacteroides plebeius DSM 17135 B_plebeius-2.0.1_Cont2558, whole genome shotgun sequence. [Bacteroides plebeius DSM 17135]
>ABQC02000015 Bacteroides plebeius DSM 17135 B_plebeius-2.0.1_Cont2566, whole genome shotgun sequence. [Bacteroides plebeius DSM 17135]
>ABQC02000017 Bacteroides plebeius DSM 17135 B_plebeius-2.0.1_Cont2570, whole genome shotgun sequence. [Bacteroides plebeius DSM 17135]
>ABQC02000019 Bacteroides plebeius DSM 17135 B_plebeius-2.0.1_Cont2578, whole genome shotgun sequence. [Bacteroides plebeius DSM 17135]
>ABQC02000021 Bacteroides plebeius DSM 17135 B_plebeius-2.0.1_Cont2718, whole genome shotgun sequence. [Bacteroides plebeius DSM 17135]
>ABQC02000023 Bacteroides plebeius DSM 17135 B_plebeius-2.0.1_Cont2725, whole genome shotgun sequence. [Bacteroides plebeius DSM 17135]
>ABQC02000025 Bacteroides plebeius DSM 17135 B_plebeius-2.0.1_Cont2727, whole genome shotgun sequence. [Bacteroides plebeius DSM 17135]
>ABQC02000014 Bacteroides plebeius DSM 17135 B_plebeius-2.0.1_Cont2564, whole genome shotgun sequence. [Bacteroides plebeius DSM 17135]
>ABQC02000001 Bacteroides plebeius DSM 17135 B_plebeius-2.0.1_Cont355, whole genome shotgun sequence. [Bacteroides plebeius DSM 17135]
>ABQC02000003 Bacteroides plebeius DSM 17135 B_plebeius-2.0.1_Cont376, whole genome shotgun sequence. [Bacteroides plebeius DSM 17135]
>ABQC02000005 Bacteroides plebeius DSM 17135 B_plebeius-2.0.1_Cont564, whole genome shotgun sequence. [Bacteroides plebeius DSM 17135]
>ABQC02000007 Bacteroides plebeius DSM 17135 B_plebeius-2.0.1_Cont575, whole genome shotgun sequence. [Bacteroides plebeius DSM 17135]
>ABQC02000009 Bacteroides plebeius DSM 17135 B_plebeius-2.0.1_Cont577, whole genome shotgun sequence. [Bacteroides plebeius DSM 17135]
>ABQC02000011 Bacteroides plebeius DSM 17135 B_plebeius-2.0.1_Cont2557, whole genome shotgun sequence. [Bacteroides plebeius DSM 17135]
>ABQC02000013 Bacteroides plebeius DSM 17135 B_plebeius-2.0.1_Cont2560, whole genome shotgun sequence. [Bacteroides plebeius DSM 17135]
>ABQC02000016 Bacteroides plebeius DSM 17135 B_plebeius-2.0.1_Cont2569, whole genome shotgun sequence. [Bacteroides plebeius DSM 17135]
>ABQC02000018 Bacteroides plebeius DSM 17135 B_plebeius-2.0.1_Cont2577, whole genome shotgun sequence. [Bacteroides plebeius DSM 17135]
>ABQC02000020 Bacteroides plebeius DSM 17135 B_plebeius-2.0.1_Cont2582, whole genome shotgun sequence. [Bacteroides plebeius DSM 17135]
>ABQC02000022 Bacteroides plebeius DSM 17135 B_plebeius-2.0.1_Cont2723, whole genome shotgun sequence. [Bacteroides plebeius DSM 17135]
>ABQC02000024 Bacteroides plebeius DSM 17135 B_plebeius-2.0.1_Cont2726, whole genome shotgun sequence. [Bacteroides plebeius DSM 17135]
>DS990120 Bacteroides plebeius DSM 17135 Scfld_02_3 genomic scaffold, whole genome shotgun sequence. [Bacteroides plebeius DSM 17135]
>DS990117 Bacteroides plebeius DSM 17135 Scfld_02_0 genomic scaffold, whole genome shotgun sequence. [Bacteroides plebeius DSM 17135]
>DS990119 Bacteroides plebeius DSM 17135 Scfld_02_2 genomic scaffold, whole genome shotgun sequence. [Bacteroides plebeius DSM 17135]
>DS990122 Bacteroides plebeius DSM 17135 Scfld_02_5 genomic scaffold, whole genome shotgun sequence. [Bacteroides plebeius DSM 17135]
>DS990124 Bacteroides plebeius DSM 17135 Scfld_02_7 genomic scaffold, whole genome shotgun sequence. [Bacteroides plebeius DSM 17135]
>DS990126 Bacteroides plebeius DSM 17135 Scfld_02_9 genomic scaffold, whole genome shotgun sequence. [Bacteroides plebeius DSM 17135]
>DS990128 Bacteroides plebeius DSM 17135 Scfld_02_11 genomic scaffold, whole genome shotgun sequence. [Bacteroides plebeius DSM 17135]
>DS990130 Bacteroides plebeius DSM 17135 Scfld_02_13 genomic scaffold, whole genome shotgun sequence. [Bacteroides plebeius DSM 17135]
>DS990132 Bacteroides plebeius DSM 17135 Scfld_02_15 genomic scaffold, whole genome shotgun sequence. [Bacteroides plebeius DSM 17135]
>DS990134 Bacteroides plebeius DSM 17135 Scfld_02_17 genomic scaffold, whole genome shotgun sequence. [Bacteroides plebeius DSM 17135]
>DS990118 Bacteroides plebeius DSM 17135 Scfld_02_1 genomic scaffold, whole genome shotgun sequence. [Bacteroides plebeius DSM 17135]
>DS990121 Bacteroides plebeius DSM 17135 Scfld_02_4 genomic scaffold, whole genome shotgun sequence. [Bacteroides plebeius DSM 17135]
>DS990123 Bacteroides plebeius DSM 17135 Scfld_02_6 genomic scaffold, whole genome shotgun sequence. [Bacteroides plebeius DSM 17135]
>DS990125 Bacteroides plebeius DSM 17135 Scfld_02_8 genomic scaffold, whole genome shotgun sequence. [Bacteroides plebeius DSM 17135]
>DS990127 Bacteroides plebeius DSM 17135 Scfld_02_10 genomic scaffold, whole genome shotgun sequence. [Bacteroides plebeius DSM 17135]
>DS990129 Bacteroides plebeius DSM 17135 Scfld_02_12 genomic scaffold, whole genome shotgun sequence. [Bacteroides plebeius DSM 17135]
>DS990131 Bacteroides plebeius DSM 17135 Scfld_02_14 genomic scaffold, whole genome shotgun sequence. [Bacteroides plebeius DSM 17135]
>DS990133 Bacteroides plebeius DSM 17135 Scfld_02_16 genomic scaffold, whole genome shotgun sequence. [Bacteroides plebeius DSM 17135]
>DS990135 Bacteroides plebeius DSM 17135 Scfld_02_18 genomic scaffold, whole genome shotgun sequence. [Bacteroides plebeius DSM 17135]
>ABWZ01000001 Bacteroides dorei DSM 17855 B_dorei-1.0_Cont0.1, whole genome shotgun sequence. [Bacteroides dorei DSM 17855]
>ABWZ01000003 Bacteroides dorei DSM 17855 B_dorei-1.0_Cont0.3, whole genome shotgun sequence. [Bacteroides dorei DSM 17855]
>ABWZ01000005 Bacteroides dorei DSM 17855 B_dorei-1.0_Cont1.1, whole genome shotgun sequence. [Bacteroides dorei DSM 17855]
>ABWZ01000007 Bacteroides dorei DSM 17855 B_dorei-1.0_Cont2.1, whole genome shotgun sequence. [Bacteroides dorei DSM 17855]
>ABWZ01000009 Bacteroides dorei DSM 17855 B_dorei-1.0_Cont3.2, whole genome shotgun sequence. [Bacteroides dorei DSM 17855]
>ABWZ01000011 Bacteroides dorei DSM 17855 B_dorei-1.0_Cont3.4, whole genome shotgun sequence. [Bacteroides dorei DSM 17855]
>ABWZ01000013 Bacteroides dorei DSM 17855 B_dorei-1.0_Cont3.6, whole genome shotgun sequence. [Bacteroides dorei DSM 17855]
>ABWZ01000015 Bacteroides dorei DSM 17855 B_dorei-1.0_Cont3.8, whole genome shotgun sequence. [Bacteroides dorei DSM 17855]
>ABWZ01000017 Bacteroides dorei DSM 17855 B_dorei-1.0_Cont3.10, whole genome shotgun sequence. [Bacteroides dorei DSM 17855]
>ABWZ01000019 Bacteroides dorei DSM 17855 B_dorei-1.0_Cont4.2, whole genome shotgun sequence. [Bacteroides dorei DSM 17855]
>ABWZ01000021 Bacteroides dorei DSM 17855 B_dorei-1.0_Cont4.4, whole genome shotgun sequence. [Bacteroides dorei DSM 17855]
>ABWZ01000023 Bacteroides dorei DSM 17855 B_dorei-1.0_Cont4.6, whole genome shotgun sequence. [Bacteroides dorei DSM 17855]
>ABWZ01000025 Bacteroides dorei DSM 17855 B_dorei-1.0_Cont4.8, whole genome shotgun sequence. [Bacteroides dorei DSM 17855]
>ABWZ01000027 Bacteroides dorei DSM 17855 B_dorei-1.0_Cont5.2, whole genome shotgun sequence. [Bacteroides dorei DSM 17855]
>ABWZ01000029 Bacteroides dorei DSM 17855 B_dorei-1.0_Cont5.4, whole genome shotgun sequence. [Bacteroides dorei DSM 17855]
>ABWZ01000031 Bacteroides dorei DSM 17855 B_dorei-1.0_Cont6.1, whole genome shotgun sequence. [Bacteroides dorei DSM 17855]
>ABWZ01000033 Bacteroides dorei DSM 17855 B_dorei-1.0_Cont6.3, whole genome shotgun sequence. [Bacteroides dorei DSM 17855]
>ABWZ01000035 Bacteroides dorei DSM 17855 B_dorei-1.0_Cont6.5, whole genome shotgun sequence. [Bacteroides dorei DSM 17855]
>ABWZ01000037 Bacteroides dorei DSM 17855 B_dorei-1.0_Cont6.7, whole genome shotgun sequence. [Bacteroides dorei DSM 17855]
>ABWZ01000039 Bacteroides dorei DSM 17855 B_dorei-1.0_Cont6.9, whole genome shotgun sequence. [Bacteroides dorei DSM 17855]
>ABWZ01000041 Bacteroides dorei DSM 17855 B_dorei-1.0_Cont6.11, whole genome shotgun sequence. [Bacteroides dorei DSM 17855]
>ABWZ01000043 Bacteroides dorei DSM 17855 B_dorei-1.0_Cont6.13, whole genome shotgun sequence. [Bacteroides dorei DSM 17855]
>ABWZ01000045 Bacteroides dorei DSM 17855 B_dorei-1.0_Cont6.15, whole genome shotgun sequence. [Bacteroides dorei DSM 17855]
>ABWZ01000047 Bacteroides dorei DSM 17855 B_dorei-1.0_Cont6.17, whole genome shotgun sequence. [Bacteroides dorei DSM 17855]
>ABWZ01000049 Bacteroides dorei DSM 17855 B_dorei-1.0_Cont6.19, whole genome shotgun sequence. [Bacteroides dorei DSM 17855]
>ABWZ01000051 Bacteroides dorei DSM 17855 B_dorei-1.0_Cont7.2, whole genome shotgun sequence. [Bacteroides dorei DSM 17855]
>ABWZ01000053 Bacteroides dorei DSM 17855 B_dorei-1.0_Cont7.4, whole genome shotgun sequence. [Bacteroides dorei DSM 17855]
>ABWZ01000055 Bacteroides dorei DSM 17855 B_dorei-1.0_Cont7.6, whole genome shotgun sequence. [Bacteroides dorei DSM 17855]
>ABWZ01000057 Bacteroides dorei DSM 17855 B_dorei-1.0_Cont7.8, whole genome shotgun sequence. [Bacteroides dorei DSM 17855]
>ABWZ01000059 Bacteroides dorei DSM 17855 B_dorei-1.0_Cont7.10, whole genome shotgun sequence. [Bacteroides dorei DSM 17855]
>ABWZ01000061 Bacteroides dorei DSM 17855 B_dorei-1.0_Cont7.12, whole genome shotgun sequence. [Bacteroides dorei DSM 17855]
>ABWZ01000063 Bacteroides dorei DSM 17855 B_dorei-1.0_Cont7.14, whole genome shotgun sequence. [Bacteroides dorei DSM 17855]
>ABWZ01000065 Bacteroides dorei DSM 17855 B_dorei-1.0_Cont8.2, whole genome shotgun sequence. [Bacteroides dorei DSM 17855]
>ABWZ01000067 Bacteroides dorei DSM 17855 B_dorei-1.0_Cont8.4, whole genome shotgun sequence. [Bacteroides dorei DSM 17855]
>ABWZ01000069 Bacteroides dorei DSM 17855 B_dorei-1.0_Cont8.6, whole genome shotgun sequence. [Bacteroides dorei DSM 17855]
>ABWZ01000071 Bacteroides dorei DSM 17855 B_dorei-1.0_Cont9.2, whole genome shotgun sequence. [Bacteroides dorei DSM 17855]
>ABWZ01000073 Bacteroides dorei DSM 17855 B_dorei-1.0_Cont9.4, whole genome shotgun sequence. [Bacteroides dorei DSM 17855]
>ABWZ01000075 Bacteroides dorei DSM 17855 B_dorei-1.0_Cont9.6, whole genome shotgun sequence. [Bacteroides dorei DSM 17855]
>ABWZ01000077 Bacteroides dorei DSM 17855 B_dorei-1.0_Cont9.8, whole genome shotgun sequence. [Bacteroides dorei DSM 17855]
>ABWZ01000079 Bacteroides dorei DSM 17855 B_dorei-1.0_Cont9.10, whole genome shotgun sequence. [Bacteroides dorei DSM 17855]
>ABWZ01000081 Bacteroides dorei DSM 17855 B_dorei-1.0_Cont9.12, whole genome shotgun sequence. [Bacteroides dorei DSM 17855]
>ABWZ01000083 Bacteroides dorei DSM 17855 B_dorei-1.0_Cont9.14, whole genome shotgun sequence. [Bacteroides dorei DSM 17855]
>ABWZ01000085 Bacteroides dorei DSM 17855 B_dorei-1.0_Cont9.16, whole genome shotgun sequence. [Bacteroides dorei DSM 17855]
>ABWZ01000087 Bacteroides dorei DSM 17855 B_dorei-1.0_Cont9.18, whole genome shotgun sequence. [Bacteroides dorei DSM 17855]
>ABWZ01000089 Bacteroides dorei DSM 17855 B_dorei-1.0_Cont10.2, whole genome shotgun sequence. [Bacteroides dorei DSM 17855]
>ABWZ01000091 Bacteroides dorei DSM 17855 B_dorei-1.0_Cont10.4, whole genome shotgun sequence. [Bacteroides dorei DSM 17855]
>ABWZ01000093 Bacteroides dorei DSM 17855 B_dorei-1.0_Cont11.1, whole genome shotgun sequence. [Bacteroides dorei DSM 17855]
>ABWZ01000095 Bacteroides dorei DSM 17855 B_dorei-1.0_Cont15.1, whole genome shotgun sequence. [Bacteroides dorei DSM 17855]
>ABWZ01000097 Bacteroides dorei DSM 17855 B_dorei-1.0_Cont19.1, whole genome shotgun sequence. [Bacteroides dorei DSM 17855]
>ABWZ01000099 Bacteroides dorei DSM 17855 B_dorei-1.0_Cont21.1, whole genome shotgun sequence. [Bacteroides dorei DSM 17855]
>ABWZ01000101 Bacteroides dorei DSM 17855 B_dorei-1.0_Cont26.1, whole genome shotgun sequence. [Bacteroides dorei DSM 17855]
>ABWZ01000103 Bacteroides dorei DSM 17855 B_dorei-1.0_Cont152.1, whole genome shotgun sequence. [Bacteroides dorei DSM 17855]
>ABWZ01000105 Bacteroides dorei DSM 17855 B_dorei-1.0_Cont155.1, whole genome shotgun sequence. [Bacteroides dorei DSM 17855]
>ABWZ01000107 Bacteroides dorei DSM 17855 B_dorei-1.0_Cont158.1, whole genome shotgun sequence. [Bacteroides dorei DSM 17855]
>ABWZ01000109 Bacteroides dorei DSM 17855 B_dorei-1.0_Cont167.1, whole genome shotgun sequence. [Bacteroides dorei DSM 17855]
>ABWZ01000111 Bacteroides dorei DSM 17855 B_dorei-1.0_Cont177.1, whole genome shotgun sequence. [Bacteroides dorei DSM 17855]
>ABWZ01000113 Bacteroides dorei DSM 17855 B_dorei-1.0_Cont181.1, whole genome shotgun sequence. [Bacteroides dorei DSM 17855]
>ABWZ01000115 Bacteroides dorei DSM 17855 B_dorei-1.0_Cont188.1, whole genome shotgun sequence. [Bacteroides dorei DSM 17855]
>ABWZ01000117 Bacteroides dorei DSM 17855 B_dorei-1.0_Cont191.1, whole genome shotgun sequence. [Bacteroides dorei DSM 17855]
>ABWZ01000119 Bacteroides dorei DSM 17855 B_dorei-1.0_Cont198.1, whole genome shotgun sequence. [Bacteroides dorei DSM 17855]
>ABWZ01000121 Bacteroides dorei DSM 17855 B_dorei-1.0_Cont206.1, whole genome shotgun sequence. [Bacteroides dorei DSM 17855]
>ABWZ01000002 Bacteroides dorei DSM 17855 B_dorei-1.0_Cont0.2, whole genome shotgun sequence. [Bacteroides dorei DSM 17855]
>ABWZ01000004 Bacteroides dorei DSM 17855 B_dorei-1.0_Cont0.4, whole genome shotgun sequence. [Bacteroides dorei DSM 17855]
>ABWZ01000006 Bacteroides dorei DSM 17855 B_dorei-1.0_Cont1.2, whole genome shotgun sequence. [Bacteroides dorei DSM 17855]
>ABWZ01000008 Bacteroides dorei DSM 17855 B_dorei-1.0_Cont3.1, whole genome shotgun sequence. [Bacteroides dorei DSM 17855]
>ABWZ01000010 Bacteroides dorei DSM 17855 B_dorei-1.0_Cont3.3, whole genome shotgun sequence. [Bacteroides dorei DSM 17855]
>ABWZ01000012 Bacteroides dorei DSM 17855 B_dorei-1.0_Cont3.5, whole genome shotgun sequence. [Bacteroides dorei DSM 17855]
>ABWZ01000014 Bacteroides dorei DSM 17855 B_dorei-1.0_Cont3.7, whole genome shotgun sequence. [Bacteroides dorei DSM 17855]
>ABWZ01000016 Bacteroides dorei DSM 17855 B_dorei-1.0_Cont3.9, whole genome shotgun sequence. [Bacteroides dorei DSM 17855]
>ABWZ01000018 Bacteroides dorei DSM 17855 B_dorei-1.0_Cont4.1, whole genome shotgun sequence. [Bacteroides dorei DSM 17855]
>ABWZ01000020 Bacteroides dorei DSM 17855 B_dorei-1.0_Cont4.3, whole genome shotgun sequence. [Bacteroides dorei DSM 17855]
>ABWZ01000022 Bacteroides dorei DSM 17855 B_dorei-1.0_Cont4.5, whole genome shotgun sequence. [Bacteroides dorei DSM 17855]
>ABWZ01000024 Bacteroides dorei DSM 17855 B_dorei-1.0_Cont4.7, whole genome shotgun sequence. [Bacteroides dorei DSM 17855]
>ABWZ01000026 Bacteroides dorei DSM 17855 B_dorei-1.0_Cont5.1, whole genome shotgun sequence. [Bacteroides dorei DSM 17855]
>ABWZ01000028 Bacteroides dorei DSM 17855 B_dorei-1.0_Cont5.3, whole genome shotgun sequence. [Bacteroides dorei DSM 17855]
>ABWZ01000030 Bacteroides dorei DSM 17855 B_dorei-1.0_Cont5.5, whole genome shotgun sequence. [Bacteroides dorei DSM 17855]
>ABWZ01000032 Bacteroides dorei DSM 17855 B_dorei-1.0_Cont6.2, whole genome shotgun sequence. [Bacteroides dorei DSM 17855]
>ABWZ01000034 Bacteroides dorei DSM 17855 B_dorei-1.0_Cont6.4, whole genome shotgun sequence. [Bacteroides dorei DSM 17855]
>ABWZ01000036 Bacteroides dorei DSM 17855 B_dorei-1.0_Cont6.6, whole genome shotgun sequence. [Bacteroides dorei DSM 17855]
>ABWZ01000038 Bacteroides dorei DSM 17855 B_dorei-1.0_Cont6.8, whole genome shotgun sequence. [Bacteroides dorei DSM 17855]
>ABWZ01000040 Bacteroides dorei DSM 17855 B_dorei-1.0_Cont6.10, whole genome shotgun sequence. [Bacteroides dorei DSM 17855]
>ABWZ01000042 Bacteroides dorei DSM 17855 B_dorei-1.0_Cont6.12, whole genome shotgun sequence. [Bacteroides dorei DSM 17855]
>ABWZ01000044 Bacteroides dorei DSM 17855 B_dorei-1.0_Cont6.14, whole genome shotgun sequence. [Bacteroides dorei DSM 17855]
>ABWZ01000046 Bacteroides dorei DSM 17855 B_dorei-1.0_Cont6.16, whole genome shotgun sequence. [Bacteroides dorei DSM 17855]
>ABWZ01000048 Bacteroides dorei DSM 17855 B_dorei-1.0_Cont6.18, whole genome shotgun sequence. [Bacteroides dorei DSM 17855]
>ABWZ01000050 Bacteroides dorei DSM 17855 B_dorei-1.0_Cont7.1, whole genome shotgun sequence. [Bacteroides dorei DSM 17855]
>ABWZ01000052 Bacteroides dorei DSM 17855 B_dorei-1.0_Cont7.3, whole genome shotgun sequence. [Bacteroides dorei DSM 17855]
>ABWZ01000054 Bacteroides dorei DSM 17855 B_dorei-1.0_Cont7.5, whole genome shotgun sequence. [Bacteroides dorei DSM 17855]
>ABWZ01000056 Bacteroides dorei DSM 17855 B_dorei-1.0_Cont7.7, whole genome shotgun sequence. [Bacteroides dorei DSM 17855]
>ABWZ01000058 Bacteroides dorei DSM 17855 B_dorei-1.0_Cont7.9, whole genome shotgun sequence. [Bacteroides dorei DSM 17855]
>ABWZ01000060 Bacteroides dorei DSM 17855 B_dorei-1.0_Cont7.11, whole genome shotgun sequence. [Bacteroides dorei DSM 17855]
>ABWZ01000062 Bacteroides dorei DSM 17855 B_dorei-1.0_Cont7.13, whole genome shotgun sequence. [Bacteroides dorei DSM 17855]
>ABWZ01000064 Bacteroides dorei DSM 17855 B_dorei-1.0_Cont8.1, whole genome shotgun sequence. [Bacteroides dorei DSM 17855]
>ABWZ01000066 Bacteroides dorei DSM 17855 B_dorei-1.0_Cont8.3, whole genome shotgun sequence. [Bacteroides dorei DSM 17855]
>ABWZ01000068 Bacteroides dorei DSM 17855 B_dorei-1.0_Cont8.5, whole genome shotgun sequence. [Bacteroides dorei DSM 17855]
>ABWZ01000070 Bacteroides dorei DSM 17855 B_dorei-1.0_Cont9.1, whole genome shotgun sequence. [Bacteroides dorei DSM 17855]
>ABWZ01000072 Bacteroides dorei DSM 17855 B_dorei-1.0_Cont9.3, whole genome shotgun sequence. [Bacteroides dorei DSM 17855]
>ABWZ01000074 Bacteroides dorei DSM 17855 B_dorei-1.0_Cont9.5, whole genome shotgun sequence. [Bacteroides dorei DSM 17855]
>ABWZ01000076 Bacteroides dorei DSM 17855 B_dorei-1.0_Cont9.7, whole genome shotgun sequence. [Bacteroides dorei DSM 17855]
>ABWZ01000078 Bacteroides dorei DSM 17855 B_dorei-1.0_Cont9.9, whole genome shotgun sequence. [Bacteroides dorei DSM 17855]
>ABWZ01000080 Bacteroides dorei DSM 17855 B_dorei-1.0_Cont9.11, whole genome shotgun sequence. [Bacteroides dorei DSM 17855]
>ABWZ01000082 Bacteroides dorei DSM 17855 B_dorei-1.0_Cont9.13, whole genome shotgun sequence. [Bacteroides dorei DSM 17855]
>ABWZ01000084 Bacteroides dorei DSM 17855 B_dorei-1.0_Cont9.15, whole genome shotgun sequence. [Bacteroides dorei DSM 17855]
>ABWZ01000086 Bacteroides dorei DSM 17855 B_dorei-1.0_Cont9.17, whole genome shotgun sequence. [Bacteroides dorei DSM 17855]
>ABWZ01000088 Bacteroides dorei DSM 17855 B_dorei-1.0_Cont10.1, whole genome shotgun sequence. [Bacteroides dorei DSM 17855]
>ABWZ01000090 Bacteroides dorei DSM 17855 B_dorei-1.0_Cont10.3, whole genome shotgun sequence. [Bacteroides dorei DSM 17855]
>ABWZ01000092 Bacteroides dorei DSM 17855 B_dorei-1.0_Cont10.5, whole genome shotgun sequence. [Bacteroides dorei DSM 17855]
>ABWZ01000094 Bacteroides dorei DSM 17855 B_dorei-1.0_Cont14.1, whole genome shotgun sequence. [Bacteroides dorei DSM 17855]
>ABWZ01000096 Bacteroides dorei DSM 17855 B_dorei-1.0_Cont17.1, whole genome shotgun sequence. [Bacteroides dorei DSM 17855]
>ABWZ01000098 Bacteroides dorei DSM 17855 B_dorei-1.0_Cont20.1, whole genome shotgun sequence. [Bacteroides dorei DSM 17855]
>ABWZ01000100 Bacteroides dorei DSM 17855 B_dorei-1.0_Cont22.1, whole genome shotgun sequence. [Bacteroides dorei DSM 17855]
>ABWZ01000102 Bacteroides dorei DSM 17855 B_dorei-1.0_Cont149.1, whole genome shotgun sequence. [Bacteroides dorei DSM 17855]
>ABWZ01000104 Bacteroides dorei DSM 17855 B_dorei-1.0_Cont153.1, whole genome shotgun sequence. [Bacteroides dorei DSM 17855]
>ABWZ01000106 Bacteroides dorei DSM 17855 B_dorei-1.0_Cont157.1, whole genome shotgun sequence. [Bacteroides dorei DSM 17855]
>ABWZ01000108 Bacteroides dorei DSM 17855 B_dorei-1.0_Cont163.1, whole genome shotgun sequence. [Bacteroides dorei DSM 17855]
>ABWZ01000110 Bacteroides dorei DSM 17855 B_dorei-1.0_Cont173.1, whole genome shotgun sequence. [Bacteroides dorei DSM 17855]
>ABWZ01000112 Bacteroides dorei DSM 17855 B_dorei-1.0_Cont179.1, whole genome shotgun sequence. [Bacteroides dorei DSM 17855]
>ABWZ01000114 Bacteroides dorei DSM 17855 B_dorei-1.0_Cont187.1, whole genome shotgun sequence. [Bacteroides dorei DSM 17855]
>ABWZ01000116 Bacteroides dorei DSM 17855 B_dorei-1.0_Cont189.1, whole genome shotgun sequence. [Bacteroides dorei DSM 17855]
>ABWZ01000118 Bacteroides dorei DSM 17855 B_dorei-1.0_Cont196.1, whole genome shotgun sequence. [Bacteroides dorei DSM 17855]
>ABWZ01000120 Bacteroides dorei DSM 17855 B_dorei-1.0_Cont203.1, whole genome shotgun sequence. [Bacteroides dorei DSM 17855]
>DS995529 Bacteroides dorei DSM 17855 Scfld1 genomic scaffold, whole genome shotgun sequence. [Bacteroides dorei DSM 17855]
>DS995531 Bacteroides dorei DSM 17855 Scfld3 genomic scaffold, whole genome shotgun sequence. [Bacteroides dorei DSM 17855]
>DS995533 Bacteroides dorei DSM 17855 Scfld5 genomic scaffold, whole genome shotgun sequence. [Bacteroides dorei DSM 17855]
>DS995535 Bacteroides dorei DSM 17855 Scfld7 genomic scaffold, whole genome shotgun sequence. [Bacteroides dorei DSM 17855]
>DS995537 Bacteroides dorei DSM 17855 Scfld9 genomic scaffold, whole genome shotgun sequence. [Bacteroides dorei DSM 17855]
>DS995539 Bacteroides dorei DSM 17855 Scfld11 genomic scaffold, whole genome shotgun sequence. [Bacteroides dorei DSM 17855]
>DS995541 Bacteroides dorei DSM 17855 Scfld15 genomic scaffold, whole genome shotgun sequence. [Bacteroides dorei DSM 17855]
>DS995543 Bacteroides dorei DSM 17855 Scfld19 genomic scaffold, whole genome shotgun sequence. [Bacteroides dorei DSM 17855]
>DS995545 Bacteroides dorei DSM 17855 Scfld21 genomic scaffold, whole genome shotgun sequence. [Bacteroides dorei DSM 17855]
>DS995547 Bacteroides dorei DSM 17855 Scfld26 genomic scaffold, whole genome shotgun sequence. [Bacteroides dorei DSM 17855]
>DS995549 Bacteroides dorei DSM 17855 Scfld152 genomic scaffold, whole genome shotgun sequence. [Bacteroides dorei DSM 17855]
>DS995551 Bacteroides dorei DSM 17855 Scfld155 genomic scaffold, whole genome shotgun sequence. [Bacteroides dorei DSM 17855]
>DS995553 Bacteroides dorei DSM 17855 Scfld158 genomic scaffold, whole genome shotgun sequence. [Bacteroides dorei DSM 17855]
>DS995555 Bacteroides dorei DSM 17855 Scfld167 genomic scaffold, whole genome shotgun sequence. [Bacteroides dorei DSM 17855]
>DS995557 Bacteroides dorei DSM 17855 Scfld177 genomic scaffold, whole genome shotgun sequence. [Bacteroides dorei DSM 17855]
>DS995559 Bacteroides dorei DSM 17855 Scfld181 genomic scaffold, whole genome shotgun sequence. [Bacteroides dorei DSM 17855]
>DS995561 Bacteroides dorei DSM 17855 Scfld188 genomic scaffold, whole genome shotgun sequence. [Bacteroides dorei DSM 17855]
>DS995563 Bacteroides dorei DSM 17855 Scfld191 genomic scaffold, whole genome shotgun sequence. [Bacteroides dorei DSM 17855]
>DS995565 Bacteroides dorei DSM 17855 Scfld198 genomic scaffold, whole genome shotgun sequence. [Bacteroides dorei DSM 17855]
>DS995567 Bacteroides dorei DSM 17855 Scfld206 genomic scaffold, whole genome shotgun sequence. [Bacteroides dorei DSM 17855]
>DS995528 Bacteroides dorei DSM 17855 Scfld0 genomic scaffold, whole genome shotgun sequence. [Bacteroides dorei DSM 17855]
>DS995530 Bacteroides dorei DSM 17855 Scfld2 genomic scaffold, whole genome shotgun sequence. [Bacteroides dorei DSM 17855]
>DS995532 Bacteroides dorei DSM 17855 Scfld4 genomic scaffold, whole genome shotgun sequence. [Bacteroides dorei DSM 17855]
>DS995534 Bacteroides dorei DSM 17855 Scfld6 genomic scaffold, whole genome shotgun sequence. [Bacteroides dorei DSM 17855]
>DS995536 Bacteroides dorei DSM 17855 Scfld8 genomic scaffold, whole genome shotgun sequence. [Bacteroides dorei DSM 17855]
>DS995538 Bacteroides dorei DSM 17855 Scfld10 genomic scaffold, whole genome shotgun sequence. [Bacteroides dorei DSM 17855]
>DS995540 Bacteroides dorei DSM 17855 Scfld14 genomic scaffold, whole genome shotgun sequence. [Bacteroides dorei DSM 17855]
>DS995542 Bacteroides dorei DSM 17855 Scfld17 genomic scaffold, whole genome shotgun sequence. [Bacteroides dorei DSM 17855]
>DS995544 Bacteroides dorei DSM 17855 Scfld20 genomic scaffold, whole genome shotgun sequence. [Bacteroides dorei DSM 17855]
>DS995546 Bacteroides dorei DSM 17855 Scfld22 genomic scaffold, whole genome shotgun sequence. [Bacteroides dorei DSM 17855]
>DS995548 Bacteroides dorei DSM 17855 Scfld149 genomic scaffold, whole genome shotgun sequence. [Bacteroides dorei DSM 17855]
>DS995550 Bacteroides dorei DSM 17855 Scfld153 genomic scaffold, whole genome shotgun sequence. [Bacteroides dorei DSM 17855]
>DS995552 Bacteroides dorei DSM 17855 Scfld157 genomic scaffold, whole genome shotgun sequence. [Bacteroides dorei DSM 17855]
>DS995554 Bacteroides dorei DSM 17855 Scfld163 genomic scaffold, whole genome shotgun sequence. [Bacteroides dorei DSM 17855]
>DS995556 Bacteroides dorei DSM 17855 Scfld173 genomic scaffold, whole genome shotgun sequence. [Bacteroides dorei DSM 17855]
>DS995558 Bacteroides dorei DSM 17855 Scfld179 genomic scaffold, whole genome shotgun sequence. [Bacteroides dorei DSM 17855]
>DS995560 Bacteroides dorei DSM 17855 Scfld187 genomic scaffold, whole genome shotgun sequence. [Bacteroides dorei DSM 17855]
>DS995562 Bacteroides dorei DSM 17855 Scfld189 genomic scaffold, whole genome shotgun sequence. [Bacteroides dorei DSM 17855]
>DS995564 Bacteroides dorei DSM 17855 Scfld196 genomic scaffold, whole genome shotgun sequence. [Bacteroides dorei DSM 17855]
>DS995566 Bacteroides dorei DSM 17855 Scfld203 genomic scaffold, whole genome shotgun sequence. [Bacteroides dorei DSM 17855]
>ACCH01000001 Bacteroides cellulosilyticus DSM 14838 B_cellulosilyticus-1.0_Cont0.10, whole genome shotgun sequence. [Bacteroides cellulosilyticus DSM 14838]
>ACCH01000003 Bacteroides cellulosilyticus DSM 14838 B_cellulosilyticus-1.0_Cont0.11, whole genome shotgun sequence. [Bacteroides cellulosilyticus DSM 14838]
>ACCH01000005 Bacteroides cellulosilyticus DSM 14838 B_cellulosilyticus-1.0_Cont0.13, whole genome shotgun sequence. [Bacteroides cellulosilyticus DSM 14838]
>ACCH01000007 Bacteroides cellulosilyticus DSM 14838 B_cellulosilyticus-1.0_Cont0.15, whole genome shotgun sequence. [Bacteroides cellulosilyticus DSM 14838]
>ACCH01000009 Bacteroides cellulosilyticus DSM 14838 B_cellulosilyticus-1.0_Cont0.17, whole genome shotgun sequence. [Bacteroides cellulosilyticus DSM 14838]
>ACCH01000011 Bacteroides cellulosilyticus DSM 14838 B_cellulosilyticus-1.0_Cont0.19, whole genome shotgun sequence. [Bacteroides cellulosilyticus DSM 14838]
>ACCH01000013 Bacteroides cellulosilyticus DSM 14838 B_cellulosilyticus-1.0_Cont0.3, whole genome shotgun sequence. [Bacteroides cellulosilyticus DSM 14838]
>ACCH01000015 Bacteroides cellulosilyticus DSM 14838 B_cellulosilyticus-1.0_Cont0.5, whole genome shotgun sequence. [Bacteroides cellulosilyticus DSM 14838]
>ACCH01000017 Bacteroides cellulosilyticus DSM 14838 B_cellulosilyticus-1.0_Cont0.7, whole genome shotgun sequence. [Bacteroides cellulosilyticus DSM 14838]
>ACCH01000019 Bacteroides cellulosilyticus DSM 14838 B_cellulosilyticus-1.0_Cont0.9, whole genome shotgun sequence. [Bacteroides cellulosilyticus DSM 14838]
>ACCH01000021 Bacteroides cellulosilyticus DSM 14838 B_cellulosilyticus-1.0_Cont1.2, whole genome shotgun sequence. [Bacteroides cellulosilyticus DSM 14838]
>ACCH01000023 Bacteroides cellulosilyticus DSM 14838 B_cellulosilyticus-1.0_Cont2.1, whole genome shotgun sequence. [Bacteroides cellulosilyticus DSM 14838]
>ACCH01000025 Bacteroides cellulosilyticus DSM 14838 B_cellulosilyticus-1.0_Cont2.12, whole genome shotgun sequence. [Bacteroides cellulosilyticus DSM 14838]
>ACCH01000027 Bacteroides cellulosilyticus DSM 14838 B_cellulosilyticus-1.0_Cont2.14, whole genome shotgun sequence. [Bacteroides cellulosilyticus DSM 14838]
>ACCH01000029 Bacteroides cellulosilyticus DSM 14838 B_cellulosilyticus-1.0_Cont2.16, whole genome shotgun sequence. [Bacteroides cellulosilyticus DSM 14838]
>ACCH01000031 Bacteroides cellulosilyticus DSM 14838 B_cellulosilyticus-1.0_Cont2.18, whole genome shotgun sequence. [Bacteroides cellulosilyticus DSM 14838]
>ACCH01000033 Bacteroides cellulosilyticus DSM 14838 B_cellulosilyticus-1.0_Cont2.2, whole genome shotgun sequence. [Bacteroides cellulosilyticus DSM 14838]
>ACCH01000035 Bacteroides cellulosilyticus DSM 14838 B_cellulosilyticus-1.0_Cont2.21, whole genome shotgun sequence. [Bacteroides cellulosilyticus DSM 14838]
>ACCH01000037 Bacteroides cellulosilyticus DSM 14838 B_cellulosilyticus-1.0_Cont2.23, whole genome shotgun sequence. [Bacteroides cellulosilyticus DSM 14838]
>ACCH01000039 Bacteroides cellulosilyticus DSM 14838 B_cellulosilyticus-1.0_Cont2.25, whole genome shotgun sequence. [Bacteroides cellulosilyticus DSM 14838]
>ACCH01000041 Bacteroides cellulosilyticus DSM 14838 B_cellulosilyticus-1.0_Cont2.27, whole genome shotgun sequence. [Bacteroides cellulosilyticus DSM 14838]
>ACCH01000043 Bacteroides cellulosilyticus DSM 14838 B_cellulosilyticus-1.0_Cont2.29, whole genome shotgun sequence. [Bacteroides cellulosilyticus DSM 14838]
>ACCH01000045 Bacteroides cellulosilyticus DSM 14838 B_cellulosilyticus-1.0_Cont2.30, whole genome shotgun sequence. [Bacteroides cellulosilyticus DSM 14838]
>ACCH01000047 Bacteroides cellulosilyticus DSM 14838 B_cellulosilyticus-1.0_Cont2.32, whole genome shotgun sequence. [Bacteroides cellulosilyticus DSM 14838]
>ACCH01000049 Bacteroides cellulosilyticus DSM 14838 B_cellulosilyticus-1.0_Cont2.34, whole genome shotgun sequence. [Bacteroides cellulosilyticus DSM 14838]
>ACCH01000051 Bacteroides cellulosilyticus DSM 14838 B_cellulosilyticus-1.0_Cont2.36, whole genome shotgun sequence. [Bacteroides cellulosilyticus DSM 14838]
>ACCH01000053 Bacteroides cellulosilyticus DSM 14838 B_cellulosilyticus-1.0_Cont2.38, whole genome shotgun sequence. [Bacteroides cellulosilyticus DSM 14838]
>ACCH01000055 Bacteroides cellulosilyticus DSM 14838 B_cellulosilyticus-1.0_Cont2.40, whole genome shotgun sequence. [Bacteroides cellulosilyticus DSM 14838]
>ACCH01000057 Bacteroides cellulosilyticus DSM 14838 B_cellulosilyticus-1.0_Cont2.41, whole genome shotgun sequence. [Bacteroides cellulosilyticus DSM 14838]
>ACCH01000059 Bacteroides cellulosilyticus DSM 14838 B_cellulosilyticus-1.0_Cont2.5, whole genome shotgun sequence. [Bacteroides cellulosilyticus DSM 14838]
>ACCH01000061 Bacteroides cellulosilyticus DSM 14838 B_cellulosilyticus-1.0_Cont2.7, whole genome shotgun sequence. [Bacteroides cellulosilyticus DSM 14838]
>ACCH01000063 Bacteroides cellulosilyticus DSM 14838 B_cellulosilyticus-1.0_Cont2.9, whole genome shotgun sequence. [Bacteroides cellulosilyticus DSM 14838]
>ACCH01000065 Bacteroides cellulosilyticus DSM 14838 B_cellulosilyticus-1.0_Cont3.10, whole genome shotgun sequence. [Bacteroides cellulosilyticus DSM 14838]
>ACCH01000067 Bacteroides cellulosilyticus DSM 14838 B_cellulosilyticus-1.0_Cont3.12, whole genome shotgun sequence. [Bacteroides cellulosilyticus DSM 14838]
>ACCH01000069 Bacteroides cellulosilyticus DSM 14838 B_cellulosilyticus-1.0_Cont3.14, whole genome shotgun sequence. [Bacteroides cellulosilyticus DSM 14838]
>ACCH01000071 Bacteroides cellulosilyticus DSM 14838 B_cellulosilyticus-1.0_Cont3.16, whole genome shotgun sequence. [Bacteroides cellulosilyticus DSM 14838]
>ACCH01000073 Bacteroides cellulosilyticus DSM 14838 B_cellulosilyticus-1.0_Cont3.18, whole genome shotgun sequence. [Bacteroides cellulosilyticus DSM 14838]
>ACCH01000075 Bacteroides cellulosilyticus DSM 14838 B_cellulosilyticus-1.0_Cont3.2, whole genome shotgun sequence. [Bacteroides cellulosilyticus DSM 14838]
>ACCH01000077 Bacteroides cellulosilyticus DSM 14838 B_cellulosilyticus-1.0_Cont3.21, whole genome shotgun sequence. [Bacteroides cellulosilyticus DSM 14838]
>ACCH01000079 Bacteroides cellulosilyticus DSM 14838 B_cellulosilyticus-1.0_Cont3.23, whole genome shotgun sequence. [Bacteroides cellulosilyticus DSM 14838]
>ACCH01000081 Bacteroides cellulosilyticus DSM 14838 B_cellulosilyticus-1.0_Cont3.25, whole genome shotgun sequence. [Bacteroides cellulosilyticus DSM 14838]
>ACCH01000083 Bacteroides cellulosilyticus DSM 14838 B_cellulosilyticus-1.0_Cont3.27, whole genome shotgun sequence. [Bacteroides cellulosilyticus DSM 14838]
>ACCH01000085 Bacteroides cellulosilyticus DSM 14838 B_cellulosilyticus-1.0_Cont3.29, whole genome shotgun sequence. [Bacteroides cellulosilyticus DSM 14838]
>ACCH01000087 Bacteroides cellulosilyticus DSM 14838 B_cellulosilyticus-1.0_Cont3.3, whole genome shotgun sequence. [Bacteroides cellulosilyticus DSM 14838]
>ACCH01000089 Bacteroides cellulosilyticus DSM 14838 B_cellulosilyticus-1.0_Cont3.32, whole genome shotgun sequence. [Bacteroides cellulosilyticus DSM 14838]
>ACCH01000091 Bacteroides cellulosilyticus DSM 14838 B_cellulosilyticus-1.0_Cont3.34, whole genome shotgun sequence. [Bacteroides cellulosilyticus DSM 14838]
>ACCH01000093 Bacteroides cellulosilyticus DSM 14838 B_cellulosilyticus-1.0_Cont3.36, whole genome shotgun sequence. [Bacteroides cellulosilyticus DSM 14838]
>ACCH01000095 Bacteroides cellulosilyticus DSM 14838 B_cellulosilyticus-1.0_Cont3.38, whole genome shotgun sequence. [Bacteroides cellulosilyticus DSM 14838]
>ACCH01000097 Bacteroides cellulosilyticus DSM 14838 B_cellulosilyticus-1.0_Cont3.4, whole genome shotgun sequence. [Bacteroides cellulosilyticus DSM 14838]
>ACCH01000099 Bacteroides cellulosilyticus DSM 14838 B_cellulosilyticus-1.0_Cont3.41, whole genome shotgun sequence. [Bacteroides cellulosilyticus DSM 14838]
>ACCH01000101 Bacteroides cellulosilyticus DSM 14838 B_cellulosilyticus-1.0_Cont3.43, whole genome shotgun sequence. [Bacteroides cellulosilyticus DSM 14838]
>ACCH01000103 Bacteroides cellulosilyticus DSM 14838 B_cellulosilyticus-1.0_Cont3.6, whole genome shotgun sequence. [Bacteroides cellulosilyticus DSM 14838]
>ACCH01000105 Bacteroides cellulosilyticus DSM 14838 B_cellulosilyticus-1.0_Cont3.8, whole genome shotgun sequence. [Bacteroides cellulosilyticus DSM 14838]
>ACCH01000107 Bacteroides cellulosilyticus DSM 14838 B_cellulosilyticus-1.0_Cont4.10, whole genome shotgun sequence. [Bacteroides cellulosilyticus DSM 14838]
>ACCH01000109 Bacteroides cellulosilyticus DSM 14838 B_cellulosilyticus-1.0_Cont4.11, whole genome shotgun sequence. [Bacteroides cellulosilyticus DSM 14838]
>ACCH01000111 Bacteroides cellulosilyticus DSM 14838 B_cellulosilyticus-1.0_Cont4.13, whole genome shotgun sequence. [Bacteroides cellulosilyticus DSM 14838]
>ACCH01000113 Bacteroides cellulosilyticus DSM 14838 B_cellulosilyticus-1.0_Cont4.15, whole genome shotgun sequence. [Bacteroides cellulosilyticus DSM 14838]
>ACCH01000115 Bacteroides cellulosilyticus DSM 14838 B_cellulosilyticus-1.0_Cont4.17, whole genome shotgun sequence. [Bacteroides cellulosilyticus DSM 14838]
>ACCH01000117 Bacteroides cellulosilyticus DSM 14838 B_cellulosilyticus-1.0_Cont4.19, whole genome shotgun sequence. [Bacteroides cellulosilyticus DSM 14838]
>ACCH01000119 Bacteroides cellulosilyticus DSM 14838 B_cellulosilyticus-1.0_Cont4.2, whole genome shotgun sequence. [Bacteroides cellulosilyticus DSM 14838]
>ACCH01000121 Bacteroides cellulosilyticus DSM 14838 B_cellulosilyticus-1.0_Cont4.22, whole genome shotgun sequence. [Bacteroides cellulosilyticus DSM 14838]
>ACCH01000123 Bacteroides cellulosilyticus DSM 14838 B_cellulosilyticus-1.0_Cont4.24, whole genome shotgun sequence. [Bacteroides cellulosilyticus DSM 14838]
>ACCH01000125 Bacteroides cellulosilyticus DSM 14838 B_cellulosilyticus-1.0_Cont4.26, whole genome shotgun sequence. [Bacteroides cellulosilyticus DSM 14838]
>ACCH01000127 Bacteroides cellulosilyticus DSM 14838 B_cellulosilyticus-1.0_Cont4.28, whole genome shotgun sequence. [Bacteroides cellulosilyticus DSM 14838]
>ACCH01000129 Bacteroides cellulosilyticus DSM 14838 B_cellulosilyticus-1.0_Cont4.3, whole genome shotgun sequence. [Bacteroides cellulosilyticus DSM 14838]
>ACCH01000131 Bacteroides cellulosilyticus DSM 14838 B_cellulosilyticus-1.0_Cont4.31, whole genome shotgun sequence. [Bacteroides cellulosilyticus DSM 14838]
>ACCH01000133 Bacteroides cellulosilyticus DSM 14838 B_cellulosilyticus-1.0_Cont4.33, whole genome shotgun sequence. [Bacteroides cellulosilyticus DSM 14838]
>ACCH01000135 Bacteroides cellulosilyticus DSM 14838 B_cellulosilyticus-1.0_Cont4.35, whole genome shotgun sequence. [Bacteroides cellulosilyticus DSM 14838]
>ACCH01000137 Bacteroides cellulosilyticus DSM 14838 B_cellulosilyticus-1.0_Cont4.37, whole genome shotgun sequence. [Bacteroides cellulosilyticus DSM 14838]
>ACCH01000139 Bacteroides cellulosilyticus DSM 14838 B_cellulosilyticus-1.0_Cont4.39, whole genome shotgun sequence. [Bacteroides cellulosilyticus DSM 14838]
>ACCH01000141 Bacteroides cellulosilyticus DSM 14838 B_cellulosilyticus-1.0_Cont4.4, whole genome shotgun sequence. [Bacteroides cellulosilyticus DSM 14838]
>ACCH01000143 Bacteroides cellulosilyticus DSM 14838 B_cellulosilyticus-1.0_Cont4.42, whole genome shotgun sequence. [Bacteroides cellulosilyticus DSM 14838]
>ACCH01000145 Bacteroides cellulosilyticus DSM 14838 B_cellulosilyticus-1.0_Cont4.44, whole genome shotgun sequence. [Bacteroides cellulosilyticus DSM 14838]
>ACCH01000147 Bacteroides cellulosilyticus DSM 14838 B_cellulosilyticus-1.0_Cont4.46, whole genome shotgun sequence. [Bacteroides cellulosilyticus DSM 14838]
>ACCH01000149 Bacteroides cellulosilyticus DSM 14838 B_cellulosilyticus-1.0_Cont4.48, whole genome shotgun sequence. [Bacteroides cellulosilyticus DSM 14838]
>ACCH01000151 Bacteroides cellulosilyticus DSM 14838 B_cellulosilyticus-1.0_Cont4.50, whole genome shotgun sequence. [Bacteroides cellulosilyticus DSM 14838]
>ACCH01000153 Bacteroides cellulosilyticus DSM 14838 B_cellulosilyticus-1.0_Cont4.51, whole genome shotgun sequence. [Bacteroides cellulosilyticus DSM 14838]
>ACCH01000155 Bacteroides cellulosilyticus DSM 14838 B_cellulosilyticus-1.0_Cont4.53, whole genome shotgun sequence. [Bacteroides cellulosilyticus DSM 14838]
>ACCH01000157 Bacteroides cellulosilyticus DSM 14838 B_cellulosilyticus-1.0_Cont4.55, whole genome shotgun sequence. [Bacteroides cellulosilyticus DSM 14838]
>ACCH01000159 Bacteroides cellulosilyticus DSM 14838 B_cellulosilyticus-1.0_Cont4.57, whole genome shotgun sequence. [Bacteroides cellulosilyticus DSM 14838]
>ACCH01000161 Bacteroides cellulosilyticus DSM 14838 B_cellulosilyticus-1.0_Cont4.59, whole genome shotgun sequence. [Bacteroides cellulosilyticus DSM 14838]
>ACCH01000163 Bacteroides cellulosilyticus DSM 14838 B_cellulosilyticus-1.0_Cont4.60, whole genome shotgun sequence. [Bacteroides cellulosilyticus DSM 14838]
>ACCH01000165 Bacteroides cellulosilyticus DSM 14838 B_cellulosilyticus-1.0_Cont4.62, whole genome shotgun sequence. [Bacteroides cellulosilyticus DSM 14838]
>ACCH01000167 Bacteroides cellulosilyticus DSM 14838 B_cellulosilyticus-1.0_Cont4.64, whole genome shotgun sequence. [Bacteroides cellulosilyticus DSM 14838]
>ACCH01000169 Bacteroides cellulosilyticus DSM 14838 B_cellulosilyticus-1.0_Cont4.66, whole genome shotgun sequence. [Bacteroides cellulosilyticus DSM 14838]
>ACCH01000171 Bacteroides cellulosilyticus DSM 14838 B_cellulosilyticus-1.0_Cont4.68, whole genome shotgun sequence. [Bacteroides cellulosilyticus DSM 14838]
>ACCH01000173 Bacteroides cellulosilyticus DSM 14838 B_cellulosilyticus-1.0_Cont4.70, whole genome shotgun sequence. [Bacteroides cellulosilyticus DSM 14838]
>ACCH01000175 Bacteroides cellulosilyticus DSM 14838 B_cellulosilyticus-1.0_Cont4.71, whole genome shotgun sequence. [Bacteroides cellulosilyticus DSM 14838]
>ACCH01000177 Bacteroides cellulosilyticus DSM 14838 B_cellulosilyticus-1.0_Cont4.73, whole genome shotgun sequence. [Bacteroides cellulosilyticus DSM 14838]
>ACCH01000179 Bacteroides cellulosilyticus DSM 14838 B_cellulosilyticus-1.0_Cont4.75, whole genome shotgun sequence. [Bacteroides cellulosilyticus DSM 14838]
>ACCH01000181 Bacteroides cellulosilyticus DSM 14838 B_cellulosilyticus-1.0_Cont4.77, whole genome shotgun sequence. [Bacteroides cellulosilyticus DSM 14838]
>ACCH01000183 Bacteroides cellulosilyticus DSM 14838 B_cellulosilyticus-1.0_Cont4.79, whole genome shotgun sequence. [Bacteroides cellulosilyticus DSM 14838]
>ACCH01000185 Bacteroides cellulosilyticus DSM 14838 B_cellulosilyticus-1.0_Cont4.8, whole genome shotgun sequence. [Bacteroides cellulosilyticus DSM 14838]
>ACCH01000187 Bacteroides cellulosilyticus DSM 14838 B_cellulosilyticus-1.0_Cont4.82, whole genome shotgun sequence. [Bacteroides cellulosilyticus DSM 14838]
>ACCH01000189 Bacteroides cellulosilyticus DSM 14838 B_cellulosilyticus-1.0_Cont4.84, whole genome shotgun sequence. [Bacteroides cellulosilyticus DSM 14838]
>ACCH01000191 Bacteroides cellulosilyticus DSM 14838 B_cellulosilyticus-1.0_Cont4.86, whole genome shotgun sequence. [Bacteroides cellulosilyticus DSM 14838]
>ACCH01000193 Bacteroides cellulosilyticus DSM 14838 B_cellulosilyticus-1.0_Cont4.88, whole genome shotgun sequence. [Bacteroides cellulosilyticus DSM 14838]
>ACCH01000195 Bacteroides cellulosilyticus DSM 14838 B_cellulosilyticus-1.0_Cont5.1, whole genome shotgun sequence. [Bacteroides cellulosilyticus DSM 14838]
>ACCH01000197 Bacteroides cellulosilyticus DSM 14838 B_cellulosilyticus-1.0_Cont5.10, whole genome shotgun sequence. [Bacteroides cellulosilyticus DSM 14838]
>ACCH01000199 Bacteroides cellulosilyticus DSM 14838 B_cellulosilyticus-1.0_Cont5.102, whole genome shotgun sequence. [Bacteroides cellulosilyticus DSM 14838]
>ACCH01000201 Bacteroides cellulosilyticus DSM 14838 B_cellulosilyticus-1.0_Cont5.104, whole genome shotgun sequence. [Bacteroides cellulosilyticus DSM 14838]
>ACCH01000203 Bacteroides cellulosilyticus DSM 14838 B_cellulosilyticus-1.0_Cont5.106, whole genome shotgun sequence. [Bacteroides cellulosilyticus DSM 14838]
>ACCH01000205 Bacteroides cellulosilyticus DSM 14838 B_cellulosilyticus-1.0_Cont5.108, whole genome shotgun sequence. [Bacteroides cellulosilyticus DSM 14838]
>ACCH01000207 Bacteroides cellulosilyticus DSM 14838 B_cellulosilyticus-1.0_Cont5.11, whole genome shotgun sequence. [Bacteroides cellulosilyticus DSM 14838]
>ACCH01000209 Bacteroides cellulosilyticus DSM 14838 B_cellulosilyticus-1.0_Cont5.12, whole genome shotgun sequence. [Bacteroides cellulosilyticus DSM 14838]
>ACCH01000211 Bacteroides cellulosilyticus DSM 14838 B_cellulosilyticus-1.0_Cont5.14, whole genome shotgun sequence. [Bacteroides cellulosilyticus DSM 14838]
>ACCH01000213 Bacteroides cellulosilyticus DSM 14838 B_cellulosilyticus-1.0_Cont5.16, whole genome shotgun sequence. [Bacteroides cellulosilyticus DSM 14838]
>ACCH01000215 Bacteroides cellulosilyticus DSM 14838 B_cellulosilyticus-1.0_Cont5.18, whole genome shotgun sequence. [Bacteroides cellulosilyticus DSM 14838]
>ACCH01000217 Bacteroides cellulosilyticus DSM 14838 B_cellulosilyticus-1.0_Cont5.20, whole genome shotgun sequence. [Bacteroides cellulosilyticus DSM 14838]
>ACCH01000219 Bacteroides cellulosilyticus DSM 14838 B_cellulosilyticus-1.0_Cont5.21, whole genome shotgun sequence. [Bacteroides cellulosilyticus DSM 14838]
>ACCH01000221 Bacteroides cellulosilyticus DSM 14838 B_cellulosilyticus-1.0_Cont5.23, whole genome shotgun sequence. [Bacteroides cellulosilyticus DSM 14838]
>ACCH01000223 Bacteroides cellulosilyticus DSM 14838 B_cellulosilyticus-1.0_Cont5.25, whole genome shotgun sequence. [Bacteroides cellulosilyticus DSM 14838]
>ACCH01000225 Bacteroides cellulosilyticus DSM 14838 B_cellulosilyticus-1.0_Cont5.27, whole genome shotgun sequence. [Bacteroides cellulosilyticus DSM 14838]
>ACCH01000227 Bacteroides cellulosilyticus DSM 14838 B_cellulosilyticus-1.0_Cont5.29, whole genome shotgun sequence. [Bacteroides cellulosilyticus DSM 14838]
>ACCH01000229 Bacteroides cellulosilyticus DSM 14838 B_cellulosilyticus-1.0_Cont5.3, whole genome shotgun sequence. [Bacteroides cellulosilyticus DSM 14838]
>ACCH01000231 Bacteroides cellulosilyticus DSM 14838 B_cellulosilyticus-1.0_Cont5.32, whole genome shotgun sequence. [Bacteroides cellulosilyticus DSM 14838]
>ACCH01000233 Bacteroides cellulosilyticus DSM 14838 B_cellulosilyticus-1.0_Cont5.34, whole genome shotgun sequence. [Bacteroides cellulosilyticus DSM 14838]
>ACCH01000235 Bacteroides cellulosilyticus DSM 14838 B_cellulosilyticus-1.0_Cont5.36, whole genome shotgun sequence. [Bacteroides cellulosilyticus DSM 14838]
>ACCH01000237 Bacteroides cellulosilyticus DSM 14838 B_cellulosilyticus-1.0_Cont5.38, whole genome shotgun sequence. [Bacteroides cellulosilyticus DSM 14838]
>ACCH01000239 Bacteroides cellulosilyticus DSM 14838 B_cellulosilyticus-1.0_Cont5.4, whole genome shotgun sequence. [Bacteroides cellulosilyticus DSM 14838]
>ACCH01000241 Bacteroides cellulosilyticus DSM 14838 B_cellulosilyticus-1.0_Cont5.41, whole genome shotgun sequence. [Bacteroides cellulosilyticus DSM 14838]
>ACCH01000243 Bacteroides cellulosilyticus DSM 14838 B_cellulosilyticus-1.0_Cont5.43, whole genome shotgun sequence. [Bacteroides cellulosilyticus DSM 14838]
>ACCH01000245 Bacteroides cellulosilyticus DSM 14838 B_cellulosilyticus-1.0_Cont5.45, whole genome shotgun sequence. [Bacteroides cellulosilyticus DSM 14838]
>ACCH01000247 Bacteroides cellulosilyticus DSM 14838 B_cellulosilyticus-1.0_Cont5.47, whole genome shotgun sequence. [Bacteroides cellulosilyticus DSM 14838]
>ACCH01000249 Bacteroides cellulosilyticus DSM 14838 B_cellulosilyticus-1.0_Cont5.49, whole genome shotgun sequence. [Bacteroides cellulosilyticus DSM 14838]
>ACCH01000251 Bacteroides cellulosilyticus DSM 14838 B_cellulosilyticus-1.0_Cont5.50, whole genome shotgun sequence. [Bacteroides cellulosilyticus DSM 14838]
>ACCH01000253 Bacteroides cellulosilyticus DSM 14838 B_cellulosilyticus-1.0_Cont5.52, whole genome shotgun sequence. [Bacteroides cellulosilyticus DSM 14838]
>ACCH01000255 Bacteroides cellulosilyticus DSM 14838 B_cellulosilyticus-1.0_Cont5.54, whole genome shotgun sequence. [Bacteroides cellulosilyticus DSM 14838]
>ACCH01000257 Bacteroides cellulosilyticus DSM 14838 B_cellulosilyticus-1.0_Cont5.56, whole genome shotgun sequence. [Bacteroides cellulosilyticus DSM 14838]
>ACCH01000259 Bacteroides cellulosilyticus DSM 14838 B_cellulosilyticus-1.0_Cont5.58, whole genome shotgun sequence. [Bacteroides cellulosilyticus DSM 14838]
>ACCH01000261 Bacteroides cellulosilyticus DSM 14838 B_cellulosilyticus-1.0_Cont5.60, whole genome shotgun sequence. [Bacteroides cellulosilyticus DSM 14838]
>ACCH01000263 Bacteroides cellulosilyticus DSM 14838 B_cellulosilyticus-1.0_Cont5.61, whole genome shotgun sequence. [Bacteroides cellulosilyticus DSM 14838]
>ACCH01000265 Bacteroides cellulosilyticus DSM 14838 B_cellulosilyticus-1.0_Cont5.63, whole genome shotgun sequence. [Bacteroides cellulosilyticus DSM 14838]
>ACCH01000267 Bacteroides cellulosilyticus DSM 14838 B_cellulosilyticus-1.0_Cont5.65, whole genome shotgun sequence. [Bacteroides cellulosilyticus DSM 14838]
>ACCH01000269 Bacteroides cellulosilyticus DSM 14838 B_cellulosilyticus-1.0_Cont5.67, whole genome shotgun sequence. [Bacteroides cellulosilyticus DSM 14838]
>ACCH01000271 Bacteroides cellulosilyticus DSM 14838 B_cellulosilyticus-1.0_Cont5.69, whole genome shotgun sequence. [Bacteroides cellulosilyticus DSM 14838]
>ACCH01000273 Bacteroides cellulosilyticus DSM 14838 B_cellulosilyticus-1.0_Cont5.70, whole genome shotgun sequence. [Bacteroides cellulosilyticus DSM 14838]
>ACCH01000275 Bacteroides cellulosilyticus DSM 14838 B_cellulosilyticus-1.0_Cont5.72, whole genome shotgun sequence. [Bacteroides cellulosilyticus DSM 14838]
>ACCH01000277 Bacteroides cellulosilyticus DSM 14838 B_cellulosilyticus-1.0_Cont5.74, whole genome shotgun sequence. [Bacteroides cellulosilyticus DSM 14838]
>ACCH01000279 Bacteroides cellulosilyticus DSM 14838 B_cellulosilyticus-1.0_Cont5.76, whole genome shotgun sequence. [Bacteroides cellulosilyticus DSM 14838]
>ACCH01000281 Bacteroides cellulosilyticus DSM 14838 B_cellulosilyticus-1.0_Cont5.78, whole genome shotgun sequence. [Bacteroides cellulosilyticus DSM 14838]
>ACCH01000283 Bacteroides cellulosilyticus DSM 14838 B_cellulosilyticus-1.0_Cont5.8, whole genome shotgun sequence. [Bacteroides cellulosilyticus DSM 14838]
>ACCH01000285 Bacteroides cellulosilyticus DSM 14838 B_cellulosilyticus-1.0_Cont5.81, whole genome shotgun sequence. [Bacteroides cellulosilyticus DSM 14838]
>ACCH01000287 Bacteroides cellulosilyticus DSM 14838 B_cellulosilyticus-1.0_Cont5.83, whole genome shotgun sequence. [Bacteroides cellulosilyticus DSM 14838]
>ACCH01000289 Bacteroides cellulosilyticus DSM 14838 B_cellulosilyticus-1.0_Cont5.85, whole genome shotgun sequence. [Bacteroides cellulosilyticus DSM 14838]
>ACCH01000291 Bacteroides cellulosilyticus DSM 14838 B_cellulosilyticus-1.0_Cont5.87, whole genome shotgun sequence. [Bacteroides cellulosilyticus DSM 14838]
>ACCH01000293 Bacteroides cellulosilyticus DSM 14838 B_cellulosilyticus-1.0_Cont5.89, whole genome shotgun sequence. [Bacteroides cellulosilyticus DSM 14838]
>ACCH01000295 Bacteroides cellulosilyticus DSM 14838 B_cellulosilyticus-1.0_Cont5.90, whole genome shotgun sequence. [Bacteroides cellulosilyticus DSM 14838]
>ACCH01000297 Bacteroides cellulosilyticus DSM 14838 B_cellulosilyticus-1.0_Cont5.92, whole genome shotgun sequence. [Bacteroides cellulosilyticus DSM 14838]
>ACCH01000299 Bacteroides cellulosilyticus DSM 14838 B_cellulosilyticus-1.0_Cont5.94, whole genome shotgun sequence. [Bacteroides cellulosilyticus DSM 14838]
>ACCH01000301 Bacteroides cellulosilyticus DSM 14838 B_cellulosilyticus-1.0_Cont5.96, whole genome shotgun sequence. [Bacteroides cellulosilyticus DSM 14838]
>ACCH01000303 Bacteroides cellulosilyticus DSM 14838 B_cellulosilyticus-1.0_Cont5.98, whole genome shotgun sequence. [Bacteroides cellulosilyticus DSM 14838]
>ACCH01000305 Bacteroides cellulosilyticus DSM 14838 B_cellulosilyticus-1.0_Cont6.10, whole genome shotgun sequence. [Bacteroides cellulosilyticus DSM 14838]
>ACCH01000307 Bacteroides cellulosilyticus DSM 14838 B_cellulosilyticus-1.0_Cont6.1, whole genome shotgun sequence. [Bacteroides cellulosilyticus DSM 14838]
>ACCH01000309 Bacteroides cellulosilyticus DSM 14838 B_cellulosilyticus-1.0_Cont6.102, whole genome shotgun sequence. [Bacteroides cellulosilyticus DSM 14838]
>ACCH01000311 Bacteroides cellulosilyticus DSM 14838 B_cellulosilyticus-1.0_Cont6.104, whole genome shotgun sequence. [Bacteroides cellulosilyticus DSM 14838]
>ACCH01000313 Bacteroides cellulosilyticus DSM 14838 B_cellulosilyticus-1.0_Cont6.11, whole genome shotgun sequence. [Bacteroides cellulosilyticus DSM 14838]
>ACCH01000315 Bacteroides cellulosilyticus DSM 14838 B_cellulosilyticus-1.0_Cont6.13, whole genome shotgun sequence. [Bacteroides cellulosilyticus DSM 14838]
>ACCH01000317 Bacteroides cellulosilyticus DSM 14838 B_cellulosilyticus-1.0_Cont6.15, whole genome shotgun sequence. [Bacteroides cellulosilyticus DSM 14838]
>ACCH01000319 Bacteroides cellulosilyticus DSM 14838 B_cellulosilyticus-1.0_Cont6.17, whole genome shotgun sequence. [Bacteroides cellulosilyticus DSM 14838]
>ACCH01000321 Bacteroides cellulosilyticus DSM 14838 B_cellulosilyticus-1.0_Cont6.19, whole genome shotgun sequence. [Bacteroides cellulosilyticus DSM 14838]
>ACCH01000323 Bacteroides cellulosilyticus DSM 14838 B_cellulosilyticus-1.0_Cont6.20, whole genome shotgun sequence. [Bacteroides cellulosilyticus DSM 14838]
>ACCH01000325 Bacteroides cellulosilyticus DSM 14838 B_cellulosilyticus-1.0_Cont6.22, whole genome shotgun sequence. [Bacteroides cellulosilyticus DSM 14838]
>ACCH01000327 Bacteroides cellulosilyticus DSM 14838 B_cellulosilyticus-1.0_Cont6.24, whole genome shotgun sequence. [Bacteroides cellulosilyticus DSM 14838]
>ACCH01000329 Bacteroides cellulosilyticus DSM 14838 B_cellulosilyticus-1.0_Cont6.26, whole genome shotgun sequence. [Bacteroides cellulosilyticus DSM 14838]
>ACCH01000331 Bacteroides cellulosilyticus DSM 14838 B_cellulosilyticus-1.0_Cont6.28, whole genome shotgun sequence. [Bacteroides cellulosilyticus DSM 14838]
>ACCH01000333 Bacteroides cellulosilyticus DSM 14838 B_cellulosilyticus-1.0_Cont6.30, whole genome shotgun sequence. [Bacteroides cellulosilyticus DSM 14838]
>ACCH01000335 Bacteroides cellulosilyticus DSM 14838 B_cellulosilyticus-1.0_Cont6.31, whole genome shotgun sequence. [Bacteroides cellulosilyticus DSM 14838]
>ACCH01000337 Bacteroides cellulosilyticus DSM 14838 B_cellulosilyticus-1.0_Cont6.33, whole genome shotgun sequence. [Bacteroides cellulosilyticus DSM 14838]
>ACCH01000339 Bacteroides cellulosilyticus DSM 14838 B_cellulosilyticus-1.0_Cont6.35, whole genome shotgun sequence. [Bacteroides cellulosilyticus DSM 14838]
>ACCH01000341 Bacteroides cellulosilyticus DSM 14838 B_cellulosilyticus-1.0_Cont6.37, whole genome shotgun sequence. [Bacteroides cellulosilyticus DSM 14838]
>ACCH01000343 Bacteroides cellulosilyticus DSM 14838 B_cellulosilyticus-1.0_Cont6.39, whole genome shotgun sequence. [Bacteroides cellulosilyticus DSM 14838]
>ACCH01000345 Bacteroides cellulosilyticus DSM 14838 B_cellulosilyticus-1.0_Cont6.40, whole genome shotgun sequence. [Bacteroides cellulosilyticus DSM 14838]
>ACCH01000347 Bacteroides cellulosilyticus DSM 14838 B_cellulosilyticus-1.0_Cont6.42, whole genome shotgun sequence. [Bacteroides cellulosilyticus DSM 14838]
>ACCH01000349 Bacteroides cellulosilyticus DSM 14838 B_cellulosilyticus-1.0_Cont6.44, whole genome shotgun sequence. [Bacteroides cellulosilyticus DSM 14838]
>ACCH01000351 Bacteroides cellulosilyticus DSM 14838 B_cellulosilyticus-1.0_Cont6.46, whole genome shotgun sequence. [Bacteroides cellulosilyticus DSM 14838]
>ACCH01000353 Bacteroides cellulosilyticus DSM 14838 B_cellulosilyticus-1.0_Cont6.48, whole genome shotgun sequence. [Bacteroides cellulosilyticus DSM 14838]
>ACCH01000355 Bacteroides cellulosilyticus DSM 14838 B_cellulosilyticus-1.0_Cont6.50, whole genome shotgun sequence. [Bacteroides cellulosilyticus DSM 14838]
>ACCH01000357 Bacteroides cellulosilyticus DSM 14838 B_cellulosilyticus-1.0_Cont6.51, whole genome shotgun sequence. [Bacteroides cellulosilyticus DSM 14838]
>ACCH01000359 Bacteroides cellulosilyticus DSM 14838 B_cellulosilyticus-1.0_Cont6.53, whole genome shotgun sequence. [Bacteroides cellulosilyticus DSM 14838]
>ACCH01000361 Bacteroides cellulosilyticus DSM 14838 B_cellulosilyticus-1.0_Cont6.55, whole genome shotgun sequence. [Bacteroides cellulosilyticus DSM 14838]
>ACCH01000363 Bacteroides cellulosilyticus DSM 14838 B_cellulosilyticus-1.0_Cont6.57, whole genome shotgun sequence. [Bacteroides cellulosilyticus DSM 14838]
>ACCH01000365 Bacteroides cellulosilyticus DSM 14838 B_cellulosilyticus-1.0_Cont6.59, whole genome shotgun sequence. [Bacteroides cellulosilyticus DSM 14838]
>ACCH01000367 Bacteroides cellulosilyticus DSM 14838 B_cellulosilyticus-1.0_Cont6.6, whole genome shotgun sequence. [Bacteroides cellulosilyticus DSM 14838]
>ACCH01000369 Bacteroides cellulosilyticus DSM 14838 B_cellulosilyticus-1.0_Cont6.62, whole genome shotgun sequence. [Bacteroides cellulosilyticus DSM 14838]
>ACCH01000371 Bacteroides cellulosilyticus DSM 14838 B_cellulosilyticus-1.0_Cont6.64, whole genome shotgun sequence. [Bacteroides cellulosilyticus DSM 14838]
>ACCH01000373 Bacteroides cellulosilyticus DSM 14838 B_cellulosilyticus-1.0_Cont6.66, whole genome shotgun sequence. [Bacteroides cellulosilyticus DSM 14838]
>ACCH01000375 Bacteroides cellulosilyticus DSM 14838 B_cellulosilyticus-1.0_Cont6.68, whole genome shotgun sequence. [Bacteroides cellulosilyticus DSM 14838]
>ACCH01000377 Bacteroides cellulosilyticus DSM 14838 B_cellulosilyticus-1.0_Cont6.70, whole genome shotgun sequence. [Bacteroides cellulosilyticus DSM 14838]
>ACCH01000379 Bacteroides cellulosilyticus DSM 14838 B_cellulosilyticus-1.0_Cont6.71, whole genome shotgun sequence. [Bacteroides cellulosilyticus DSM 14838]
>ACCH01000381 Bacteroides cellulosilyticus DSM 14838 B_cellulosilyticus-1.0_Cont6.73, whole genome shotgun sequence. [Bacteroides cellulosilyticus DSM 14838]
>ACCH01000383 Bacteroides cellulosilyticus DSM 14838 B_cellulosilyticus-1.0_Cont6.75, whole genome shotgun sequence. [Bacteroides cellulosilyticus DSM 14838]
>ACCH01000385 Bacteroides cellulosilyticus DSM 14838 B_cellulosilyticus-1.0_Cont6.77, whole genome shotgun sequence. [Bacteroides cellulosilyticus DSM 14838]
>ACCH01000387 Bacteroides cellulosilyticus DSM 14838 B_cellulosilyticus-1.0_Cont6.79, whole genome shotgun sequence. [Bacteroides cellulosilyticus DSM 14838]
>ACCH01000389 Bacteroides cellulosilyticus DSM 14838 B_cellulosilyticus-1.0_Cont6.80, whole genome shotgun sequence. [Bacteroides cellulosilyticus DSM 14838]
>ACCH01000391 Bacteroides cellulosilyticus DSM 14838 B_cellulosilyticus-1.0_Cont6.82, whole genome shotgun sequence. [Bacteroides cellulosilyticus DSM 14838]
>ACCH01000393 Bacteroides cellulosilyticus DSM 14838 B_cellulosilyticus-1.0_Cont6.84, whole genome shotgun sequence. [Bacteroides cellulosilyticus DSM 14838]
>ACCH01000395 Bacteroides cellulosilyticus DSM 14838 B_cellulosilyticus-1.0_Cont6.86, whole genome shotgun sequence. [Bacteroides cellulosilyticus DSM 14838]
>ACCH01000397 Bacteroides cellulosilyticus DSM 14838 B_cellulosilyticus-1.0_Cont6.88, whole genome shotgun sequence. [Bacteroides cellulosilyticus DSM 14838]
>ACCH01000399 Bacteroides cellulosilyticus DSM 14838 B_cellulosilyticus-1.0_Cont6.9, whole genome shotgun sequence. [Bacteroides cellulosilyticus DSM 14838]
>ACCH01000401 Bacteroides cellulosilyticus DSM 14838 B_cellulosilyticus-1.0_Cont6.91, whole genome shotgun sequence. [Bacteroides cellulosilyticus DSM 14838]
>ACCH01000403 Bacteroides cellulosilyticus DSM 14838 B_cellulosilyticus-1.0_Cont6.93, whole genome shotgun sequence. [Bacteroides cellulosilyticus DSM 14838]
>ACCH01000405 Bacteroides cellulosilyticus DSM 14838 B_cellulosilyticus-1.0_Cont6.95, whole genome shotgun sequence. [Bacteroides cellulosilyticus DSM 14838]
>ACCH01000407 Bacteroides cellulosilyticus DSM 14838 B_cellulosilyticus-1.0_Cont6.97, whole genome shotgun sequence. [Bacteroides cellulosilyticus DSM 14838]
>ACCH01000409 Bacteroides cellulosilyticus DSM 14838 B_cellulosilyticus-1.0_Cont6.99, whole genome shotgun sequence. [Bacteroides cellulosilyticus DSM 14838]
>ACCH01000411 Bacteroides cellulosilyticus DSM 14838 B_cellulosilyticus-1.0_Cont7.2, whole genome shotgun sequence. [Bacteroides cellulosilyticus DSM 14838]
>ACCH01000413 Bacteroides cellulosilyticus DSM 14838 B_cellulosilyticus-1.0_Cont8.2, whole genome shotgun sequence. [Bacteroides cellulosilyticus DSM 14838]
>ACCH01000415 Bacteroides cellulosilyticus DSM 14838 B_cellulosilyticus-1.0_Cont9.1, whole genome shotgun sequence. [Bacteroides cellulosilyticus DSM 14838]
>ACCH01000417 Bacteroides cellulosilyticus DSM 14838 B_cellulosilyticus-1.0_Cont9.11, whole genome shotgun sequence. [Bacteroides cellulosilyticus DSM 14838]
>ACCH01000419 Bacteroides cellulosilyticus DSM 14838 B_cellulosilyticus-1.0_Cont9.13, whole genome shotgun sequence. [Bacteroides cellulosilyticus DSM 14838]
>ACCH01000421 Bacteroides cellulosilyticus DSM 14838 B_cellulosilyticus-1.0_Cont9.15, whole genome shotgun sequence. [Bacteroides cellulosilyticus DSM 14838]
>ACCH01000423 Bacteroides cellulosilyticus DSM 14838 B_cellulosilyticus-1.0_Cont9.17, whole genome shotgun sequence. [Bacteroides cellulosilyticus DSM 14838]
>ACCH01000425 Bacteroides cellulosilyticus DSM 14838 B_cellulosilyticus-1.0_Cont9.19, whole genome shotgun sequence. [Bacteroides cellulosilyticus DSM 14838]
>ACCH01000427 Bacteroides cellulosilyticus DSM 14838 B_cellulosilyticus-1.0_Cont9.20, whole genome shotgun sequence. [Bacteroides cellulosilyticus DSM 14838]
>ACCH01000429 Bacteroides cellulosilyticus DSM 14838 B_cellulosilyticus-1.0_Cont9.22, whole genome shotgun sequence. [Bacteroides cellulosilyticus DSM 14838]
>ACCH01000431 Bacteroides cellulosilyticus DSM 14838 B_cellulosilyticus-1.0_Cont9.24, whole genome shotgun sequence. [Bacteroides cellulosilyticus DSM 14838]
>ACCH01000433 Bacteroides cellulosilyticus DSM 14838 B_cellulosilyticus-1.0_Cont9.26, whole genome shotgun sequence. [Bacteroides cellulosilyticus DSM 14838]
>ACCH01000435 Bacteroides cellulosilyticus DSM 14838 B_cellulosilyticus-1.0_Cont9.28, whole genome shotgun sequence. [Bacteroides cellulosilyticus DSM 14838]
>ACCH01000437 Bacteroides cellulosilyticus DSM 14838 B_cellulosilyticus-1.0_Cont9.3, whole genome shotgun sequence. [Bacteroides cellulosilyticus DSM 14838]
>ACCH01000439 Bacteroides cellulosilyticus DSM 14838 B_cellulosilyticus-1.0_Cont9.31, whole genome shotgun sequence. [Bacteroides cellulosilyticus DSM 14838]
>ACCH01000441 Bacteroides cellulosilyticus DSM 14838 B_cellulosilyticus-1.0_Cont9.33, whole genome shotgun sequence. [Bacteroides cellulosilyticus DSM 14838]
>ACCH01000443 Bacteroides cellulosilyticus DSM 14838 B_cellulosilyticus-1.0_Cont9.35, whole genome shotgun sequence. [Bacteroides cellulosilyticus DSM 14838]
>ACCH01000445 Bacteroides cellulosilyticus DSM 14838 B_cellulosilyticus-1.0_Cont9.37, whole genome shotgun sequence. [Bacteroides cellulosilyticus DSM 14838]
>ACCH01000447 Bacteroides cellulosilyticus DSM 14838 B_cellulosilyticus-1.0_Cont9.39, whole genome shotgun sequence. [Bacteroides cellulosilyticus DSM 14838]
>ACCH01000449 Bacteroides cellulosilyticus DSM 14838 B_cellulosilyticus-1.0_Cont9.40, whole genome shotgun sequence. [Bacteroides cellulosilyticus DSM 14838]
>ACCH01000451 Bacteroides cellulosilyticus DSM 14838 B_cellulosilyticus-1.0_Cont9.42, whole genome shotgun sequence. [Bacteroides cellulosilyticus DSM 14838]
>ACCH01000453 Bacteroides cellulosilyticus DSM 14838 B_cellulosilyticus-1.0_Cont9.44, whole genome shotgun sequence. [Bacteroides cellulosilyticus DSM 14838]
>ACCH01000455 Bacteroides cellulosilyticus DSM 14838 B_cellulosilyticus-1.0_Cont9.46, whole genome shotgun sequence. [Bacteroides cellulosilyticus DSM 14838]
>ACCH01000457 Bacteroides cellulosilyticus DSM 14838 B_cellulosilyticus-1.0_Cont9.48, whole genome shotgun sequence. [Bacteroides cellulosilyticus DSM 14838]
>ACCH01000459 Bacteroides cellulosilyticus DSM 14838 B_cellulosilyticus-1.0_Cont9.50, whole genome shotgun sequence. [Bacteroides cellulosilyticus DSM 14838]
>ACCH01000461 Bacteroides cellulosilyticus DSM 14838 B_cellulosilyticus-1.0_Cont9.51, whole genome shotgun sequence. [Bacteroides cellulosilyticus DSM 14838]
>ACCH01000463 Bacteroides cellulosilyticus DSM 14838 B_cellulosilyticus-1.0_Cont9.53, whole genome shotgun sequence. [Bacteroides cellulosilyticus DSM 14838]
>ACCH01000465 Bacteroides cellulosilyticus DSM 14838 B_cellulosilyticus-1.0_Cont9.55, whole genome shotgun sequence. [Bacteroides cellulosilyticus DSM 14838]
>ACCH01000467 Bacteroides cellulosilyticus DSM 14838 B_cellulosilyticus-1.0_Cont9.7, whole genome shotgun sequence. [Bacteroides cellulosilyticus DSM 14838]
>ACCH01000469 Bacteroides cellulosilyticus DSM 14838 B_cellulosilyticus-1.0_Cont9.9, whole genome shotgun sequence. [Bacteroides cellulosilyticus DSM 14838]
>ACCH01000471 Bacteroides cellulosilyticus DSM 14838 B_cellulosilyticus-1.0_Cont12.1, whole genome shotgun sequence. [Bacteroides cellulosilyticus DSM 14838]
>ACCH01000473 Bacteroides cellulosilyticus DSM 14838 B_cellulosilyticus-1.0_Cont14.1, whole genome shotgun sequence. [Bacteroides cellulosilyticus DSM 14838]
>ACCH01000475 Bacteroides cellulosilyticus DSM 14838 B_cellulosilyticus-1.0_Cont18.1, whole genome shotgun sequence. [Bacteroides cellulosilyticus DSM 14838]
>ACCH01000477 Bacteroides cellulosilyticus DSM 14838 B_cellulosilyticus-1.0_Cont24.1, whole genome shotgun sequence. [Bacteroides cellulosilyticus DSM 14838]
>ACCH01000479 Bacteroides cellulosilyticus DSM 14838 B_cellulosilyticus-1.0_Cont33.1, whole genome shotgun sequence. [Bacteroides cellulosilyticus DSM 14838]
>ACCH01000481 Bacteroides cellulosilyticus DSM 14838 B_cellulosilyticus-1.0_Cont36.1, whole genome shotgun sequence. [Bacteroides cellulosilyticus DSM 14838]
>ACCH01000483 Bacteroides cellulosilyticus DSM 14838 B_cellulosilyticus-1.0_Cont39.1, whole genome shotgun sequence. [Bacteroides cellulosilyticus DSM 14838]
>ACCH01000485 Bacteroides cellulosilyticus DSM 14838 B_cellulosilyticus-1.0_Cont42.1, whole genome shotgun sequence. [Bacteroides cellulosilyticus DSM 14838]
>ACCH01000487 Bacteroides cellulosilyticus DSM 14838 B_cellulosilyticus-1.0_Cont47.1, whole genome shotgun sequence. [Bacteroides cellulosilyticus DSM 14838]
>ACCH01000489 Bacteroides cellulosilyticus DSM 14838 B_cellulosilyticus-1.0_Cont49.1, whole genome shotgun sequence. [Bacteroides cellulosilyticus DSM 14838]
>ACCH01000491 Bacteroides cellulosilyticus DSM 14838 B_cellulosilyticus-1.0_Cont52.1, whole genome shotgun sequence. [Bacteroides cellulosilyticus DSM 14838]
>ACCH01000493 Bacteroides cellulosilyticus DSM 14838 B_cellulosilyticus-1.0_Cont55.1, whole genome shotgun sequence. [Bacteroides cellulosilyticus DSM 14838]
>ACCH01000495 Bacteroides cellulosilyticus DSM 14838 B_cellulosilyticus-1.0_Cont98.1, whole genome shotgun sequence. [Bacteroides cellulosilyticus DSM 14838]
>ACCH01000497 Bacteroides cellulosilyticus DSM 14838 B_cellulosilyticus-1.0_Cont100.1, whole genome shotgun sequence. [Bacteroides cellulosilyticus DSM 14838]
>ACCH01000499 Bacteroides cellulosilyticus DSM 14838 B_cellulosilyticus-1.0_Cont105.1, whole genome shotgun sequence. [Bacteroides cellulosilyticus DSM 14838]
>ACCH01000501 Bacteroides cellulosilyticus DSM 14838 B_cellulosilyticus-1.0_Cont109.1, whole genome shotgun sequence. [Bacteroides cellulosilyticus DSM 14838]
>ACCH01000503 Bacteroides cellulosilyticus DSM 14838 B_cellulosilyticus-1.0_Cont119.1, whole genome shotgun sequence. [Bacteroides cellulosilyticus DSM 14838]
>ACCH01000505 Bacteroides cellulosilyticus DSM 14838 B_cellulosilyticus-1.0_Cont124.1, whole genome shotgun sequence. [Bacteroides cellulosilyticus DSM 14838]
>ACCH01000507 Bacteroides cellulosilyticus DSM 14838 B_cellulosilyticus-1.0_Cont127.1, whole genome shotgun sequence. [Bacteroides cellulosilyticus DSM 14838]
>ACCH01000509 Bacteroides cellulosilyticus DSM 14838 B_cellulosilyticus-1.0_Cont135.1, whole genome shotgun sequence. [Bacteroides cellulosilyticus DSM 14838]
>ACCH01000511 Bacteroides cellulosilyticus DSM 14838 B_cellulosilyticus-1.0_Cont140.1, whole genome shotgun sequence. [Bacteroides cellulosilyticus DSM 14838]
>ACCH01000513 Bacteroides cellulosilyticus DSM 14838 B_cellulosilyticus-1.0_Cont152.1, whole genome shotgun sequence. [Bacteroides cellulosilyticus DSM 14838]
>ACCH01000515 Bacteroides cellulosilyticus DSM 14838 B_cellulosilyticus-1.0_Cont159.1, whole genome shotgun sequence. [Bacteroides cellulosilyticus DSM 14838]
>ACCH01000517 Bacteroides cellulosilyticus DSM 14838 B_cellulosilyticus-1.0_Cont163.1, whole genome shotgun sequence. [Bacteroides cellulosilyticus DSM 14838]
>ACCH01000519 Bacteroides cellulosilyticus DSM 14838 B_cellulosilyticus-1.0_Cont178.1, whole genome shotgun sequence. [Bacteroides cellulosilyticus DSM 14838]
>ACCH01000521 Bacteroides cellulosilyticus DSM 14838 B_cellulosilyticus-1.0_Cont180.1, whole genome shotgun sequence. [Bacteroides cellulosilyticus DSM 14838]
>ACCH01000523 Bacteroides cellulosilyticus DSM 14838 B_cellulosilyticus-1.0_Cont184.1, whole genome shotgun sequence. [Bacteroides cellulosilyticus DSM 14838]
>ACCH01000525 Bacteroides cellulosilyticus DSM 14838 B_cellulosilyticus-1.0_Cont188.1, whole genome shotgun sequence. [Bacteroides cellulosilyticus DSM 14838]
>ACCH01000002 Bacteroides cellulosilyticus DSM 14838 B_cellulosilyticus-1.0_Cont0.1, whole genome shotgun sequence. [Bacteroides cellulosilyticus DSM 14838]
>ACCH01000004 Bacteroides cellulosilyticus DSM 14838 B_cellulosilyticus-1.0_Cont0.12, whole genome shotgun sequence. [Bacteroides cellulosilyticus DSM 14838]
>ACCH01000006 Bacteroides cellulosilyticus DSM 14838 B_cellulosilyticus-1.0_Cont0.14, whole genome shotgun sequence. [Bacteroides cellulosilyticus DSM 14838]
>ACCH01000008 Bacteroides cellulosilyticus DSM 14838 B_cellulosilyticus-1.0_Cont0.16, whole genome shotgun sequence. [Bacteroides cellulosilyticus DSM 14838]
>ACCH01000010 Bacteroides cellulosilyticus DSM 14838 B_cellulosilyticus-1.0_Cont0.18, whole genome shotgun sequence. [Bacteroides cellulosilyticus DSM 14838]
>ACCH01000012 Bacteroides cellulosilyticus DSM 14838 B_cellulosilyticus-1.0_Cont0.2, whole genome shotgun sequence. [Bacteroides cellulosilyticus DSM 14838]
>ACCH01000014 Bacteroides cellulosilyticus DSM 14838 B_cellulosilyticus-1.0_Cont0.4, whole genome shotgun sequence. [Bacteroides cellulosilyticus DSM 14838]
>ACCH01000016 Bacteroides cellulosilyticus DSM 14838 B_cellulosilyticus-1.0_Cont0.6, whole genome shotgun sequence. [Bacteroides cellulosilyticus DSM 14838]
>ACCH01000018 Bacteroides cellulosilyticus DSM 14838 B_cellulosilyticus-1.0_Cont0.8, whole genome shotgun sequence. [Bacteroides cellulosilyticus DSM 14838]
>ACCH01000020 Bacteroides cellulosilyticus DSM 14838 B_cellulosilyticus-1.0_Cont1.1, whole genome shotgun sequence. [Bacteroides cellulosilyticus DSM 14838]
>ACCH01000022 Bacteroides cellulosilyticus DSM 14838 B_cellulosilyticus-1.0_Cont2.10, whole genome shotgun sequence. [Bacteroides cellulosilyticus DSM 14838]
>ACCH01000024 Bacteroides cellulosilyticus DSM 14838 B_cellulosilyticus-1.0_Cont2.11, whole genome shotgun sequence. [Bacteroides cellulosilyticus DSM 14838]
>ACCH01000026 Bacteroides cellulosilyticus DSM 14838 B_cellulosilyticus-1.0_Cont2.13, whole genome shotgun sequence. [Bacteroides cellulosilyticus DSM 14838]
>ACCH01000028 Bacteroides cellulosilyticus DSM 14838 B_cellulosilyticus-1.0_Cont2.15, whole genome shotgun sequence. [Bacteroides cellulosilyticus DSM 14838]
>ACCH01000030 Bacteroides cellulosilyticus DSM 14838 B_cellulosilyticus-1.0_Cont2.17, whole genome shotgun sequence. [Bacteroides cellulosilyticus DSM 14838]
>ACCH01000032 Bacteroides cellulosilyticus DSM 14838 B_cellulosilyticus-1.0_Cont2.19, whole genome shotgun sequence. [Bacteroides cellulosilyticus DSM 14838]
>ACCH01000034 Bacteroides cellulosilyticus DSM 14838 B_cellulosilyticus-1.0_Cont2.20, whole genome shotgun sequence. [Bacteroides cellulosilyticus DSM 14838]
>ACCH01000036 Bacteroides cellulosilyticus DSM 14838 B_cellulosilyticus-1.0_Cont2.22, whole genome shotgun sequence. [Bacteroides cellulosilyticus DSM 14838]
>ACCH01000038 Bacteroides cellulosilyticus DSM 14838 B_cellulosilyticus-1.0_Cont2.24, whole genome shotgun sequence. [Bacteroides cellulosilyticus DSM 14838]
>ACCH01000040 Bacteroides cellulosilyticus DSM 14838 B_cellulosilyticus-1.0_Cont2.26, whole genome shotgun sequence. [Bacteroides cellulosilyticus DSM 14838]
>ACCH01000042 Bacteroides cellulosilyticus DSM 14838 B_cellulosilyticus-1.0_Cont2.28, whole genome shotgun sequence. [Bacteroides cellulosilyticus DSM 14838]
>ACCH01000044 Bacteroides cellulosilyticus DSM 14838 B_cellulosilyticus-1.0_Cont2.3, whole genome shotgun sequence. [Bacteroides cellulosilyticus DSM 14838]
>ACCH01000046 Bacteroides cellulosilyticus DSM 14838 B_cellulosilyticus-1.0_Cont2.31, whole genome shotgun sequence. [Bacteroides cellulosilyticus DSM 14838]
>ACCH01000048 Bacteroides cellulosilyticus DSM 14838 B_cellulosilyticus-1.0_Cont2.33, whole genome shotgun sequence. [Bacteroides cellulosilyticus DSM 14838]
>ACCH01000050 Bacteroides cellulosilyticus DSM 14838 B_cellulosilyticus-1.0_Cont2.35, whole genome shotgun sequence. [Bacteroides cellulosilyticus DSM 14838]
>ACCH01000052 Bacteroides cellulosilyticus DSM 14838 B_cellulosilyticus-1.0_Cont2.37, whole genome shotgun sequence. [Bacteroides cellulosilyticus DSM 14838]
>ACCH01000054 Bacteroides cellulosilyticus DSM 14838 B_cellulosilyticus-1.0_Cont2.39, whole genome shotgun sequence. [Bacteroides cellulosilyticus DSM 14838]
>ACCH01000056 Bacteroides cellulosilyticus DSM 14838 B_cellulosilyticus-1.0_Cont2.4, whole genome shotgun sequence. [Bacteroides cellulosilyticus DSM 14838]
>ACCH01000058 Bacteroides cellulosilyticus DSM 14838 B_cellulosilyticus-1.0_Cont2.42, whole genome shotgun sequence. [Bacteroides cellulosilyticus DSM 14838]
>ACCH01000060 Bacteroides cellulosilyticus DSM 14838 B_cellulosilyticus-1.0_Cont2.6, whole genome shotgun sequence. [Bacteroides cellulosilyticus DSM 14838]
>ACCH01000062 Bacteroides cellulosilyticus DSM 14838 B_cellulosilyticus-1.0_Cont2.8, whole genome shotgun sequence. [Bacteroides cellulosilyticus DSM 14838]
>ACCH01000064 Bacteroides cellulosilyticus DSM 14838 B_cellulosilyticus-1.0_Cont3.1, whole genome shotgun sequence. [Bacteroides cellulosilyticus DSM 14838]
>ACCH01000066 Bacteroides cellulosilyticus DSM 14838 B_cellulosilyticus-1.0_Cont3.11, whole genome shotgun sequence. [Bacteroides cellulosilyticus DSM 14838]
>ACCH01000068 Bacteroides cellulosilyticus DSM 14838 B_cellulosilyticus-1.0_Cont3.13, whole genome shotgun sequence. [Bacteroides cellulosilyticus DSM 14838]
>ACCH01000070 Bacteroides cellulosilyticus DSM 14838 B_cellulosilyticus-1.0_Cont3.15, whole genome shotgun sequence. [Bacteroides cellulosilyticus DSM 14838]
>ACCH01000072 Bacteroides cellulosilyticus DSM 14838 B_cellulosilyticus-1.0_Cont3.17, whole genome shotgun sequence. [Bacteroides cellulosilyticus DSM 14838]
>ACCH01000074 Bacteroides cellulosilyticus DSM 14838 B_cellulosilyticus-1.0_Cont3.19, whole genome shotgun sequence. [Bacteroides cellulosilyticus DSM 14838]
>ACCH01000076 Bacteroides cellulosilyticus DSM 14838 B_cellulosilyticus-1.0_Cont3.20, whole genome shotgun sequence. [Bacteroides cellulosilyticus DSM 14838]
>ACCH01000078 Bacteroides cellulosilyticus DSM 14838 B_cellulosilyticus-1.0_Cont3.22, whole genome shotgun sequence. [Bacteroides cellulosilyticus DSM 14838]
>ACCH01000080 Bacteroides cellulosilyticus DSM 14838 B_cellulosilyticus-1.0_Cont3.24, whole genome shotgun sequence. [Bacteroides cellulosilyticus DSM 14838]
>ACCH01000082 Bacteroides cellulosilyticus DSM 14838 B_cellulosilyticus-1.0_Cont3.26, whole genome shotgun sequence. [Bacteroides cellulosilyticus DSM 14838]
>ACCH01000084 Bacteroides cellulosilyticus DSM 14838 B_cellulosilyticus-1.0_Cont3.28, whole genome shotgun sequence. [Bacteroides cellulosilyticus DSM 14838]
>ACCH01000086 Bacteroides cellulosilyticus DSM 14838 B_cellulosilyticus-1.0_Cont3.30, whole genome shotgun sequence. [Bacteroides cellulosilyticus DSM 14838]
>ACCH01000088 Bacteroides cellulosilyticus DSM 14838 B_cellulosilyticus-1.0_Cont3.31, whole genome shotgun sequence. [Bacteroides cellulosilyticus DSM 14838]
>ACCH01000090 Bacteroides cellulosilyticus DSM 14838 B_cellulosilyticus-1.0_Cont3.33, whole genome shotgun sequence. [Bacteroides cellulosilyticus DSM 14838]
>ACCH01000092 Bacteroides cellulosilyticus DSM 14838 B_cellulosilyticus-1.0_Cont3.35, whole genome shotgun sequence. [Bacteroides cellulosilyticus DSM 14838]
>ACCH01000094 Bacteroides cellulosilyticus DSM 14838 B_cellulosilyticus-1.0_Cont3.37, whole genome shotgun sequence. [Bacteroides cellulosilyticus DSM 14838]
>ACCH01000096 Bacteroides cellulosilyticus DSM 14838 B_cellulosilyticus-1.0_Cont3.39, whole genome shotgun sequence. [Bacteroides cellulosilyticus DSM 14838]
>ACCH01000098 Bacteroides cellulosilyticus DSM 14838 B_cellulosilyticus-1.0_Cont3.40, whole genome shotgun sequence. [Bacteroides cellulosilyticus DSM 14838]
>ACCH01000100 Bacteroides cellulosilyticus DSM 14838 B_cellulosilyticus-1.0_Cont3.42, whole genome shotgun sequence. [Bacteroides cellulosilyticus DSM 14838]
>ACCH01000102 Bacteroides cellulosilyticus DSM 14838 B_cellulosilyticus-1.0_Cont3.5, whole genome shotgun sequence. [Bacteroides cellulosilyticus DSM 14838]
>ACCH01000104 Bacteroides cellulosilyticus DSM 14838 B_cellulosilyticus-1.0_Cont3.7, whole genome shotgun sequence. [Bacteroides cellulosilyticus DSM 14838]
>ACCH01000106 Bacteroides cellulosilyticus DSM 14838 B_cellulosilyticus-1.0_Cont3.9, whole genome shotgun sequence. [Bacteroides cellulosilyticus DSM 14838]
>ACCH01000108 Bacteroides cellulosilyticus DSM 14838 B_cellulosilyticus-1.0_Cont4.1, whole genome shotgun sequence. [Bacteroides cellulosilyticus DSM 14838]
>ACCH01000110 Bacteroides cellulosilyticus DSM 14838 B_cellulosilyticus-1.0_Cont4.12, whole genome shotgun sequence. [Bacteroides cellulosilyticus DSM 14838]
>ACCH01000112 Bacteroides cellulosilyticus DSM 14838 B_cellulosilyticus-1.0_Cont4.14, whole genome shotgun sequence. [Bacteroides cellulosilyticus DSM 14838]
>ACCH01000114 Bacteroides cellulosilyticus DSM 14838 B_cellulosilyticus-1.0_Cont4.16, whole genome shotgun sequence. [Bacteroides cellulosilyticus DSM 14838]
>ACCH01000116 Bacteroides cellulosilyticus DSM 14838 B_cellulosilyticus-1.0_Cont4.18, whole genome shotgun sequence. [Bacteroides cellulosilyticus DSM 14838]
>ACCH01000118 Bacteroides cellulosilyticus DSM 14838 B_cellulosilyticus-1.0_Cont4.20, whole genome shotgun sequence. [Bacteroides cellulosilyticus DSM 14838]
>ACCH01000120 Bacteroides cellulosilyticus DSM 14838 B_cellulosilyticus-1.0_Cont4.21, whole genome shotgun sequence. [Bacteroides cellulosilyticus DSM 14838]
>ACCH01000122 Bacteroides cellulosilyticus DSM 14838 B_cellulosilyticus-1.0_Cont4.23, whole genome shotgun sequence. [Bacteroides cellulosilyticus DSM 14838]
>ACCH01000124 Bacteroides cellulosilyticus DSM 14838 B_cellulosilyticus-1.0_Cont4.25, whole genome shotgun sequence. [Bacteroides cellulosilyticus DSM 14838]
>ACCH01000126 Bacteroides cellulosilyticus DSM 14838 B_cellulosilyticus-1.0_Cont4.27, whole genome shotgun sequence. [Bacteroides cellulosilyticus DSM 14838]
>ACCH01000128 Bacteroides cellulosilyticus DSM 14838 B_cellulosilyticus-1.0_Cont4.29, whole genome shotgun sequence. [Bacteroides cellulosilyticus DSM 14838]
>ACCH01000130 Bacteroides cellulosilyticus DSM 14838 B_cellulosilyticus-1.0_Cont4.30, whole genome shotgun sequence. [Bacteroides cellulosilyticus DSM 14838]
>ACCH01000132 Bacteroides cellulosilyticus DSM 14838 B_cellulosilyticus-1.0_Cont4.32, whole genome shotgun sequence. [Bacteroides cellulosilyticus DSM 14838]
>ACCH01000134 Bacteroides cellulosilyticus DSM 14838 B_cellulosilyticus-1.0_Cont4.34, whole genome shotgun sequence. [Bacteroides cellulosilyticus DSM 14838]
>ACCH01000136 Bacteroides cellulosilyticus DSM 14838 B_cellulosilyticus-1.0_Cont4.36, whole genome shotgun sequence. [Bacteroides cellulosilyticus DSM 14838]
>ACCH01000138 Bacteroides cellulosilyticus DSM 14838 B_cellulosilyticus-1.0_Cont4.38, whole genome shotgun sequence. [Bacteroides cellulosilyticus DSM 14838]
>ACCH01000140 Bacteroides cellulosilyticus DSM 14838 B_cellulosilyticus-1.0_Cont4.40, whole genome shotgun sequence. [Bacteroides cellulosilyticus DSM 14838]
>ACCH01000142 Bacteroides cellulosilyticus DSM 14838 B_cellulosilyticus-1.0_Cont4.41, whole genome shotgun sequence. [Bacteroides cellulosilyticus DSM 14838]
>ACCH01000144 Bacteroides cellulosilyticus DSM 14838 B_cellulosilyticus-1.0_Cont4.43, whole genome shotgun sequence. [Bacteroides cellulosilyticus DSM 14838]
>ACCH01000146 Bacteroides cellulosilyticus DSM 14838 B_cellulosilyticus-1.0_Cont4.45, whole genome shotgun sequence. [Bacteroides cellulosilyticus DSM 14838]
>ACCH01000148 Bacteroides cellulosilyticus DSM 14838 B_cellulosilyticus-1.0_Cont4.47, whole genome shotgun sequence. [Bacteroides cellulosilyticus DSM 14838]
>ACCH01000150 Bacteroides cellulosilyticus DSM 14838 B_cellulosilyticus-1.0_Cont4.49, whole genome shotgun sequence. [Bacteroides cellulosilyticus DSM 14838]
>ACCH01000152 Bacteroides cellulosilyticus DSM 14838 B_cellulosilyticus-1.0_Cont4.5, whole genome shotgun sequence. [Bacteroides cellulosilyticus DSM 14838]
>ACCH01000154 Bacteroides cellulosilyticus DSM 14838 B_cellulosilyticus-1.0_Cont4.52, whole genome shotgun sequence. [Bacteroides cellulosilyticus DSM 14838]
>ACCH01000156 Bacteroides cellulosilyticus DSM 14838 B_cellulosilyticus-1.0_Cont4.54, whole genome shotgun sequence. [Bacteroides cellulosilyticus DSM 14838]
>ACCH01000158 Bacteroides cellulosilyticus DSM 14838 B_cellulosilyticus-1.0_Cont4.56, whole genome shotgun sequence. [Bacteroides cellulosilyticus DSM 14838]
>ACCH01000160 Bacteroides cellulosilyticus DSM 14838 B_cellulosilyticus-1.0_Cont4.58, whole genome shotgun sequence. [Bacteroides cellulosilyticus DSM 14838]
>ACCH01000162 Bacteroides cellulosilyticus DSM 14838 B_cellulosilyticus-1.0_Cont4.6, whole genome shotgun sequence. [Bacteroides cellulosilyticus DSM 14838]
>ACCH01000164 Bacteroides cellulosilyticus DSM 14838 B_cellulosilyticus-1.0_Cont4.61, whole genome shotgun sequence. [Bacteroides cellulosilyticus DSM 14838]
>ACCH01000166 Bacteroides cellulosilyticus DSM 14838 B_cellulosilyticus-1.0_Cont4.63, whole genome shotgun sequence. [Bacteroides cellulosilyticus DSM 14838]
>ACCH01000168 Bacteroides cellulosilyticus DSM 14838 B_cellulosilyticus-1.0_Cont4.65, whole genome shotgun sequence. [Bacteroides cellulosilyticus DSM 14838]
>ACCH01000170 Bacteroides cellulosilyticus DSM 14838 B_cellulosilyticus-1.0_Cont4.67, whole genome shotgun sequence. [Bacteroides cellulosilyticus DSM 14838]
>ACCH01000172 Bacteroides cellulosilyticus DSM 14838 B_cellulosilyticus-1.0_Cont4.69, whole genome shotgun sequence. [Bacteroides cellulosilyticus DSM 14838]
>ACCH01000174 Bacteroides cellulosilyticus DSM 14838 B_cellulosilyticus-1.0_Cont4.7, whole genome shotgun sequence. [Bacteroides cellulosilyticus DSM 14838]
>ACCH01000176 Bacteroides cellulosilyticus DSM 14838 B_cellulosilyticus-1.0_Cont4.72, whole genome shotgun sequence. [Bacteroides cellulosilyticus DSM 14838]
>ACCH01000178 Bacteroides cellulosilyticus DSM 14838 B_cellulosilyticus-1.0_Cont4.74, whole genome shotgun sequence. [Bacteroides cellulosilyticus DSM 14838]
>ACCH01000180 Bacteroides cellulosilyticus DSM 14838 B_cellulosilyticus-1.0_Cont4.76, whole genome shotgun sequence. [Bacteroides cellulosilyticus DSM 14838]
>ACCH01000182 Bacteroides cellulosilyticus DSM 14838 B_cellulosilyticus-1.0_Cont4.78, whole genome shotgun sequence. [Bacteroides cellulosilyticus DSM 14838]
>ACCH01000184 Bacteroides cellulosilyticus DSM 14838 B_cellulosilyticus-1.0_Cont4.80, whole genome shotgun sequence. [Bacteroides cellulosilyticus DSM 14838]
>ACCH01000186 Bacteroides cellulosilyticus DSM 14838 B_cellulosilyticus-1.0_Cont4.81, whole genome shotgun sequence. [Bacteroides cellulosilyticus DSM 14838]
>ACCH01000188 Bacteroides cellulosilyticus DSM 14838 B_cellulosilyticus-1.0_Cont4.83, whole genome shotgun sequence. [Bacteroides cellulosilyticus DSM 14838]
>ACCH01000190 Bacteroides cellulosilyticus DSM 14838 B_cellulosilyticus-1.0_Cont4.85, whole genome shotgun sequence. [Bacteroides cellulosilyticus DSM 14838]
>ACCH01000192 Bacteroides cellulosilyticus DSM 14838 B_cellulosilyticus-1.0_Cont4.87, whole genome shotgun sequence. [Bacteroides cellulosilyticus DSM 14838]
>ACCH01000194 Bacteroides cellulosilyticus DSM 14838 B_cellulosilyticus-1.0_Cont4.9, whole genome shotgun sequence. [Bacteroides cellulosilyticus DSM 14838]
>ACCH01000196 Bacteroides cellulosilyticus DSM 14838 B_cellulosilyticus-1.0_Cont5.100, whole genome shotgun sequence. [Bacteroides cellulosilyticus DSM 14838]
>ACCH01000198 Bacteroides cellulosilyticus DSM 14838 B_cellulosilyticus-1.0_Cont5.101, whole genome shotgun sequence. [Bacteroides cellulosilyticus DSM 14838]
>ACCH01000200 Bacteroides cellulosilyticus DSM 14838 B_cellulosilyticus-1.0_Cont5.103, whole genome shotgun sequence. [Bacteroides cellulosilyticus DSM 14838]
>ACCH01000202 Bacteroides cellulosilyticus DSM 14838 B_cellulosilyticus-1.0_Cont5.105, whole genome shotgun sequence. [Bacteroides cellulosilyticus DSM 14838]
>ACCH01000204 Bacteroides cellulosilyticus DSM 14838 B_cellulosilyticus-1.0_Cont5.107, whole genome shotgun sequence. [Bacteroides cellulosilyticus DSM 14838]
>ACCH01000206 Bacteroides cellulosilyticus DSM 14838 B_cellulosilyticus-1.0_Cont5.109, whole genome shotgun sequence. [Bacteroides cellulosilyticus DSM 14838]
>ACCH01000208 Bacteroides cellulosilyticus DSM 14838 B_cellulosilyticus-1.0_Cont5.110, whole genome shotgun sequence. [Bacteroides cellulosilyticus DSM 14838]
>ACCH01000210 Bacteroides cellulosilyticus DSM 14838 B_cellulosilyticus-1.0_Cont5.13, whole genome shotgun sequence. [Bacteroides cellulosilyticus DSM 14838]
>ACCH01000212 Bacteroides cellulosilyticus DSM 14838 B_cellulosilyticus-1.0_Cont5.15, whole genome shotgun sequence. [Bacteroides cellulosilyticus DSM 14838]
>ACCH01000214 Bacteroides cellulosilyticus DSM 14838 B_cellulosilyticus-1.0_Cont5.17, whole genome shotgun sequence. [Bacteroides cellulosilyticus DSM 14838]
>ACCH01000216 Bacteroides cellulosilyticus DSM 14838 B_cellulosilyticus-1.0_Cont5.19, whole genome shotgun sequence. [Bacteroides cellulosilyticus DSM 14838]
>ACCH01000218 Bacteroides cellulosilyticus DSM 14838 B_cellulosilyticus-1.0_Cont5.2, whole genome shotgun sequence. [Bacteroides cellulosilyticus DSM 14838]
>ACCH01000220 Bacteroides cellulosilyticus DSM 14838 B_cellulosilyticus-1.0_Cont5.22, whole genome shotgun sequence. [Bacteroides cellulosilyticus DSM 14838]
>ACCH01000222 Bacteroides cellulosilyticus DSM 14838 B_cellulosilyticus-1.0_Cont5.24, whole genome shotgun sequence. [Bacteroides cellulosilyticus DSM 14838]
>ACCH01000224 Bacteroides cellulosilyticus DSM 14838 B_cellulosilyticus-1.0_Cont5.26, whole genome shotgun sequence. [Bacteroides cellulosilyticus DSM 14838]
>ACCH01000226 Bacteroides cellulosilyticus DSM 14838 B_cellulosilyticus-1.0_Cont5.28, whole genome shotgun sequence. [Bacteroides cellulosilyticus DSM 14838]
>ACCH01000228 Bacteroides cellulosilyticus DSM 14838 B_cellulosilyticus-1.0_Cont5.30, whole genome shotgun sequence. [Bacteroides cellulosilyticus DSM 14838]
>ACCH01000230 Bacteroides cellulosilyticus DSM 14838 B_cellulosilyticus-1.0_Cont5.31, whole genome shotgun sequence. [Bacteroides cellulosilyticus DSM 14838]
>ACCH01000232 Bacteroides cellulosilyticus DSM 14838 B_cellulosilyticus-1.0_Cont5.33, whole genome shotgun sequence. [Bacteroides cellulosilyticus DSM 14838]
>ACCH01000234 Bacteroides cellulosilyticus DSM 14838 B_cellulosilyticus-1.0_Cont5.35, whole genome shotgun sequence. [Bacteroides cellulosilyticus DSM 14838]
>ACCH01000236 Bacteroides cellulosilyticus DSM 14838 B_cellulosilyticus-1.0_Cont5.37, whole genome shotgun sequence. [Bacteroides cellulosilyticus DSM 14838]
>ACCH01000238 Bacteroides cellulosilyticus DSM 14838 B_cellulosilyticus-1.0_Cont5.39, whole genome shotgun sequence. [Bacteroides cellulosilyticus DSM 14838]
>ACCH01000240 Bacteroides cellulosilyticus DSM 14838 B_cellulosilyticus-1.0_Cont5.40, whole genome shotgun sequence. [Bacteroides cellulosilyticus DSM 14838]
>ACCH01000242 Bacteroides cellulosilyticus DSM 14838 B_cellulosilyticus-1.0_Cont5.42, whole genome shotgun sequence. [Bacteroides cellulosilyticus DSM 14838]
>ACCH01000244 Bacteroides cellulosilyticus DSM 14838 B_cellulosilyticus-1.0_Cont5.44, whole genome shotgun sequence. [Bacteroides cellulosilyticus DSM 14838]
>ACCH01000246 Bacteroides cellulosilyticus DSM 14838 B_cellulosilyticus-1.0_Cont5.46, whole genome shotgun sequence. [Bacteroides cellulosilyticus DSM 14838]
>ACCH01000248 Bacteroides cellulosilyticus DSM 14838 B_cellulosilyticus-1.0_Cont5.48, whole genome shotgun sequence. [Bacteroides cellulosilyticus DSM 14838]
>ACCH01000250 Bacteroides cellulosilyticus DSM 14838 B_cellulosilyticus-1.0_Cont5.5, whole genome shotgun sequence. [Bacteroides cellulosilyticus DSM 14838]
>ACCH01000252 Bacteroides cellulosilyticus DSM 14838 B_cellulosilyticus-1.0_Cont5.51, whole genome shotgun sequence. [Bacteroides cellulosilyticus DSM 14838]
>ACCH01000254 Bacteroides cellulosilyticus DSM 14838 B_cellulosilyticus-1.0_Cont5.53, whole genome shotgun sequence. [Bacteroides cellulosilyticus DSM 14838]
>ACCH01000256 Bacteroides cellulosilyticus DSM 14838 B_cellulosilyticus-1.0_Cont5.55, whole genome shotgun sequence. [Bacteroides cellulosilyticus DSM 14838]
>ACCH01000258 Bacteroides cellulosilyticus DSM 14838 B_cellulosilyticus-1.0_Cont5.57, whole genome shotgun sequence. [Bacteroides cellulosilyticus DSM 14838]
>ACCH01000260 Bacteroides cellulosilyticus DSM 14838 B_cellulosilyticus-1.0_Cont5.59, whole genome shotgun sequence. [Bacteroides cellulosilyticus DSM 14838]
>ACCH01000262 Bacteroides cellulosilyticus DSM 14838 B_cellulosilyticus-1.0_Cont5.6, whole genome shotgun sequence. [Bacteroides cellulosilyticus DSM 14838]
>ACCH01000264 Bacteroides cellulosilyticus DSM 14838 B_cellulosilyticus-1.0_Cont5.62, whole genome shotgun sequence. [Bacteroides cellulosilyticus DSM 14838]
>ACCH01000266 Bacteroides cellulosilyticus DSM 14838 B_cellulosilyticus-1.0_Cont5.64, whole genome shotgun sequence. [Bacteroides cellulosilyticus DSM 14838]
>ACCH01000268 Bacteroides cellulosilyticus DSM 14838 B_cellulosilyticus-1.0_Cont5.66, whole genome shotgun sequence. [Bacteroides cellulosilyticus DSM 14838]
>ACCH01000270 Bacteroides cellulosilyticus DSM 14838 B_cellulosilyticus-1.0_Cont5.68, whole genome shotgun sequence. [Bacteroides cellulosilyticus DSM 14838]
>ACCH01000272 Bacteroides cellulosilyticus DSM 14838 B_cellulosilyticus-1.0_Cont5.7, whole genome shotgun sequence. [Bacteroides cellulosilyticus DSM 14838]
>ACCH01000274 Bacteroides cellulosilyticus DSM 14838 B_cellulosilyticus-1.0_Cont5.71, whole genome shotgun sequence. [Bacteroides cellulosilyticus DSM 14838]
>ACCH01000276 Bacteroides cellulosilyticus DSM 14838 B_cellulosilyticus-1.0_Cont5.73, whole genome shotgun sequence. [Bacteroides cellulosilyticus DSM 14838]
>ACCH01000278 Bacteroides cellulosilyticus DSM 14838 B_cellulosilyticus-1.0_Cont5.75, whole genome shotgun sequence. [Bacteroides cellulosilyticus DSM 14838]
>ACCH01000280 Bacteroides cellulosilyticus DSM 14838 B_cellulosilyticus-1.0_Cont5.77, whole genome shotgun sequence. [Bacteroides cellulosilyticus DSM 14838]
>ACCH01000282 Bacteroides cellulosilyticus DSM 14838 B_cellulosilyticus-1.0_Cont5.79, whole genome shotgun sequence. [Bacteroides cellulosilyticus DSM 14838]
>ACCH01000284 Bacteroides cellulosilyticus DSM 14838 B_cellulosilyticus-1.0_Cont5.80, whole genome shotgun sequence. [Bacteroides cellulosilyticus DSM 14838]
>ACCH01000286 Bacteroides cellulosilyticus DSM 14838 B_cellulosilyticus-1.0_Cont5.82, whole genome shotgun sequence. [Bacteroides cellulosilyticus DSM 14838]
>ACCH01000288 Bacteroides cellulosilyticus DSM 14838 B_cellulosilyticus-1.0_Cont5.84, whole genome shotgun sequence. [Bacteroides cellulosilyticus DSM 14838]
>ACCH01000290 Bacteroides cellulosilyticus DSM 14838 B_cellulosilyticus-1.0_Cont5.86, whole genome shotgun sequence. [Bacteroides cellulosilyticus DSM 14838]
>ACCH01000292 Bacteroides cellulosilyticus DSM 14838 B_cellulosilyticus-1.0_Cont5.88, whole genome shotgun sequence. [Bacteroides cellulosilyticus DSM 14838]
>ACCH01000294 Bacteroides cellulosilyticus DSM 14838 B_cellulosilyticus-1.0_Cont5.9, whole genome shotgun sequence. [Bacteroides cellulosilyticus DSM 14838]
>ACCH01000296 Bacteroides cellulosilyticus DSM 14838 B_cellulosilyticus-1.0_Cont5.91, whole genome shotgun sequence. [Bacteroides cellulosilyticus DSM 14838]
>ACCH01000298 Bacteroides cellulosilyticus DSM 14838 B_cellulosilyticus-1.0_Cont5.93, whole genome shotgun sequence. [Bacteroides cellulosilyticus DSM 14838]
>ACCH01000300 Bacteroides cellulosilyticus DSM 14838 B_cellulosilyticus-1.0_Cont5.95, whole genome shotgun sequence. [Bacteroides cellulosilyticus DSM 14838]
>ACCH01000302 Bacteroides cellulosilyticus DSM 14838 B_cellulosilyticus-1.0_Cont5.97, whole genome shotgun sequence. [Bacteroides cellulosilyticus DSM 14838]
>ACCH01000304 Bacteroides cellulosilyticus DSM 14838 B_cellulosilyticus-1.0_Cont5.99, whole genome shotgun sequence. [Bacteroides cellulosilyticus DSM 14838]
>ACCH01000306 Bacteroides cellulosilyticus DSM 14838 B_cellulosilyticus-1.0_Cont6.100, whole genome shotgun sequence. [Bacteroides cellulosilyticus DSM 14838]
>ACCH01000308 Bacteroides cellulosilyticus DSM 14838 B_cellulosilyticus-1.0_Cont6.101, whole genome shotgun sequence. [Bacteroides cellulosilyticus DSM 14838]
>ACCH01000310 Bacteroides cellulosilyticus DSM 14838 B_cellulosilyticus-1.0_Cont6.103, whole genome shotgun sequence. [Bacteroides cellulosilyticus DSM 14838]
>ACCH01000312 Bacteroides cellulosilyticus DSM 14838 B_cellulosilyticus-1.0_Cont6.105, whole genome shotgun sequence. [Bacteroides cellulosilyticus DSM 14838]
>ACCH01000314 Bacteroides cellulosilyticus DSM 14838 B_cellulosilyticus-1.0_Cont6.12, whole genome shotgun sequence. [Bacteroides cellulosilyticus DSM 14838]
>ACCH01000316 Bacteroides cellulosilyticus DSM 14838 B_cellulosilyticus-1.0_Cont6.14, whole genome shotgun sequence. [Bacteroides cellulosilyticus DSM 14838]
>ACCH01000318 Bacteroides cellulosilyticus DSM 14838 B_cellulosilyticus-1.0_Cont6.16, whole genome shotgun sequence. [Bacteroides cellulosilyticus DSM 14838]
>ACCH01000320 Bacteroides cellulosilyticus DSM 14838 B_cellulosilyticus-1.0_Cont6.18, whole genome shotgun sequence. [Bacteroides cellulosilyticus DSM 14838]
>ACCH01000322 Bacteroides cellulosilyticus DSM 14838 B_cellulosilyticus-1.0_Cont6.2, whole genome shotgun sequence. [Bacteroides cellulosilyticus DSM 14838]
>ACCH01000324 Bacteroides cellulosilyticus DSM 14838 B_cellulosilyticus-1.0_Cont6.21, whole genome shotgun sequence. [Bacteroides cellulosilyticus DSM 14838]
>ACCH01000326 Bacteroides cellulosilyticus DSM 14838 B_cellulosilyticus-1.0_Cont6.23, whole genome shotgun sequence. [Bacteroides cellulosilyticus DSM 14838]
>ACCH01000328 Bacteroides cellulosilyticus DSM 14838 B_cellulosilyticus-1.0_Cont6.25, whole genome shotgun sequence. [Bacteroides cellulosilyticus DSM 14838]
>ACCH01000330 Bacteroides cellulosilyticus DSM 14838 B_cellulosilyticus-1.0_Cont6.27, whole genome shotgun sequence. [Bacteroides cellulosilyticus DSM 14838]
>ACCH01000332 Bacteroides cellulosilyticus DSM 14838 B_cellulosilyticus-1.0_Cont6.29, whole genome shotgun sequence. [Bacteroides cellulosilyticus DSM 14838]
>ACCH01000334 Bacteroides cellulosilyticus DSM 14838 B_cellulosilyticus-1.0_Cont6.3, whole genome shotgun sequence. [Bacteroides cellulosilyticus DSM 14838]
>ACCH01000336 Bacteroides cellulosilyticus DSM 14838 B_cellulosilyticus-1.0_Cont6.32, whole genome shotgun sequence. [Bacteroides cellulosilyticus DSM 14838]
>ACCH01000338 Bacteroides cellulosilyticus DSM 14838 B_cellulosilyticus-1.0_Cont6.34, whole genome shotgun sequence. [Bacteroides cellulosilyticus DSM 14838]
>ACCH01000340 Bacteroides cellulosilyticus DSM 14838 B_cellulosilyticus-1.0_Cont6.36, whole genome shotgun sequence. [Bacteroides cellulosilyticus DSM 14838]
>ACCH01000342 Bacteroides cellulosilyticus DSM 14838 B_cellulosilyticus-1.0_Cont6.38, whole genome shotgun sequence. [Bacteroides cellulosilyticus DSM 14838]
>ACCH01000344 Bacteroides cellulosilyticus DSM 14838 B_cellulosilyticus-1.0_Cont6.4, whole genome shotgun sequence. [Bacteroides cellulosilyticus DSM 14838]
>ACCH01000346 Bacteroides cellulosilyticus DSM 14838 B_cellulosilyticus-1.0_Cont6.41, whole genome shotgun sequence. [Bacteroides cellulosilyticus DSM 14838]
>ACCH01000348 Bacteroides cellulosilyticus DSM 14838 B_cellulosilyticus-1.0_Cont6.43, whole genome shotgun sequence. [Bacteroides cellulosilyticus DSM 14838]
>ACCH01000350 Bacteroides cellulosilyticus DSM 14838 B_cellulosilyticus-1.0_Cont6.45, whole genome shotgun sequence. [Bacteroides cellulosilyticus DSM 14838]
>ACCH01000352 Bacteroides cellulosilyticus DSM 14838 B_cellulosilyticus-1.0_Cont6.47, whole genome shotgun sequence. [Bacteroides cellulosilyticus DSM 14838]
>ACCH01000354 Bacteroides cellulosilyticus DSM 14838 B_cellulosilyticus-1.0_Cont6.49, whole genome shotgun sequence. [Bacteroides cellulosilyticus DSM 14838]
>ACCH01000356 Bacteroides cellulosilyticus DSM 14838 B_cellulosilyticus-1.0_Cont6.5, whole genome shotgun sequence. [Bacteroides cellulosilyticus DSM 14838]
>ACCH01000358 Bacteroides cellulosilyticus DSM 14838 B_cellulosilyticus-1.0_Cont6.52, whole genome shotgun sequence. [Bacteroides cellulosilyticus DSM 14838]
>ACCH01000360 Bacteroides cellulosilyticus DSM 14838 B_cellulosilyticus-1.0_Cont6.54, whole genome shotgun sequence. [Bacteroides cellulosilyticus DSM 14838]
>ACCH01000362 Bacteroides cellulosilyticus DSM 14838 B_cellulosilyticus-1.0_Cont6.56, whole genome shotgun sequence. [Bacteroides cellulosilyticus DSM 14838]
>ACCH01000364 Bacteroides cellulosilyticus DSM 14838 B_cellulosilyticus-1.0_Cont6.58, whole genome shotgun sequence. [Bacteroides cellulosilyticus DSM 14838]
>ACCH01000366 Bacteroides cellulosilyticus DSM 14838 B_cellulosilyticus-1.0_Cont6.60, whole genome shotgun sequence. [Bacteroides cellulosilyticus DSM 14838]
>ACCH01000368 Bacteroides cellulosilyticus DSM 14838 B_cellulosilyticus-1.0_Cont6.61, whole genome shotgun sequence. [Bacteroides cellulosilyticus DSM 14838]
>ACCH01000370 Bacteroides cellulosilyticus DSM 14838 B_cellulosilyticus-1.0_Cont6.63, whole genome shotgun sequence. [Bacteroides cellulosilyticus DSM 14838]
>ACCH01000372 Bacteroides cellulosilyticus DSM 14838 B_cellulosilyticus-1.0_Cont6.65, whole genome shotgun sequence. [Bacteroides cellulosilyticus DSM 14838]
>ACCH01000374 Bacteroides cellulosilyticus DSM 14838 B_cellulosilyticus-1.0_Cont6.67, whole genome shotgun sequence. [Bacteroides cellulosilyticus DSM 14838]
>ACCH01000376 Bacteroides cellulosilyticus DSM 14838 B_cellulosilyticus-1.0_Cont6.69, whole genome shotgun sequence. [Bacteroides cellulosilyticus DSM 14838]
>ACCH01000378 Bacteroides cellulosilyticus DSM 14838 B_cellulosilyticus-1.0_Cont6.7, whole genome shotgun sequence. [Bacteroides cellulosilyticus DSM 14838]
>ACCH01000380 Bacteroides cellulosilyticus DSM 14838 B_cellulosilyticus-1.0_Cont6.72, whole genome shotgun sequence. [Bacteroides cellulosilyticus DSM 14838]
>ACCH01000382 Bacteroides cellulosilyticus DSM 14838 B_cellulosilyticus-1.0_Cont6.74, whole genome shotgun sequence. [Bacteroides cellulosilyticus DSM 14838]
>ACCH01000384 Bacteroides cellulosilyticus DSM 14838 B_cellulosilyticus-1.0_Cont6.76, whole genome shotgun sequence. [Bacteroides cellulosilyticus DSM 14838]
>ACCH01000386 Bacteroides cellulosilyticus DSM 14838 B_cellulosilyticus-1.0_Cont6.78, whole genome shotgun sequence. [Bacteroides cellulosilyticus DSM 14838]
>ACCH01000388 Bacteroides cellulosilyticus DSM 14838 B_cellulosilyticus-1.0_Cont6.8, whole genome shotgun sequence. [Bacteroides cellulosilyticus DSM 14838]
>ACCH01000390 Bacteroides cellulosilyticus DSM 14838 B_cellulosilyticus-1.0_Cont6.81, whole genome shotgun sequence. [Bacteroides cellulosilyticus DSM 14838]
>ACCH01000392 Bacteroides cellulosilyticus DSM 14838 B_cellulosilyticus-1.0_Cont6.83, whole genome shotgun sequence. [Bacteroides cellulosilyticus DSM 14838]
>ACCH01000394 Bacteroides cellulosilyticus DSM 14838 B_cellulosilyticus-1.0_Cont6.85, whole genome shotgun sequence. [Bacteroides cellulosilyticus DSM 14838]
>ACCH01000396 Bacteroides cellulosilyticus DSM 14838 B_cellulosilyticus-1.0_Cont6.87, whole genome shotgun sequence. [Bacteroides cellulosilyticus DSM 14838]
>ACCH01000398 Bacteroides cellulosilyticus DSM 14838 B_cellulosilyticus-1.0_Cont6.89, whole genome shotgun sequence. [Bacteroides cellulosilyticus DSM 14838]
>ACCH01000400 Bacteroides cellulosilyticus DSM 14838 B_cellulosilyticus-1.0_Cont6.90, whole genome shotgun sequence. [Bacteroides cellulosilyticus DSM 14838]
>ACCH01000402 Bacteroides cellulosilyticus DSM 14838 B_cellulosilyticus-1.0_Cont6.92, whole genome shotgun sequence. [Bacteroides cellulosilyticus DSM 14838]
>ACCH01000404 Bacteroides cellulosilyticus DSM 14838 B_cellulosilyticus-1.0_Cont6.94, whole genome shotgun sequence. [Bacteroides cellulosilyticus DSM 14838]
>ACCH01000406 Bacteroides cellulosilyticus DSM 14838 B_cellulosilyticus-1.0_Cont6.96, whole genome shotgun sequence. [Bacteroides cellulosilyticus DSM 14838]
>ACCH01000408 Bacteroides cellulosilyticus DSM 14838 B_cellulosilyticus-1.0_Cont6.98, whole genome shotgun sequence. [Bacteroides cellulosilyticus DSM 14838]
>ACCH01000410 Bacteroides cellulosilyticus DSM 14838 B_cellulosilyticus-1.0_Cont7.1, whole genome shotgun sequence. [Bacteroides cellulosilyticus DSM 14838]
>ACCH01000412 Bacteroides cellulosilyticus DSM 14838 B_cellulosilyticus-1.0_Cont8.1, whole genome shotgun sequence. [Bacteroides cellulosilyticus DSM 14838]
>ACCH01000414 Bacteroides cellulosilyticus DSM 14838 B_cellulosilyticus-1.0_Cont8.3, whole genome shotgun sequence. [Bacteroides cellulosilyticus DSM 14838]
>ACCH01000416 Bacteroides cellulosilyticus DSM 14838 B_cellulosilyticus-1.0_Cont9.10, whole genome shotgun sequence. [Bacteroides cellulosilyticus DSM 14838]
>ACCH01000418 Bacteroides cellulosilyticus DSM 14838 B_cellulosilyticus-1.0_Cont9.12, whole genome shotgun sequence. [Bacteroides cellulosilyticus DSM 14838]
>ACCH01000420 Bacteroides cellulosilyticus DSM 14838 B_cellulosilyticus-1.0_Cont9.14, whole genome shotgun sequence. [Bacteroides cellulosilyticus DSM 14838]
>ACCH01000422 Bacteroides cellulosilyticus DSM 14838 B_cellulosilyticus-1.0_Cont9.16, whole genome shotgun sequence. [Bacteroides cellulosilyticus DSM 14838]
>ACCH01000424 Bacteroides cellulosilyticus DSM 14838 B_cellulosilyticus-1.0_Cont9.18, whole genome shotgun sequence. [Bacteroides cellulosilyticus DSM 14838]
>ACCH01000426 Bacteroides cellulosilyticus DSM 14838 B_cellulosilyticus-1.0_Cont9.2, whole genome shotgun sequence. [Bacteroides cellulosilyticus DSM 14838]
>ACCH01000428 Bacteroides cellulosilyticus DSM 14838 B_cellulosilyticus-1.0_Cont9.21, whole genome shotgun sequence. [Bacteroides cellulosilyticus DSM 14838]
>ACCH01000430 Bacteroides cellulosilyticus DSM 14838 B_cellulosilyticus-1.0_Cont9.23, whole genome shotgun sequence. [Bacteroides cellulosilyticus DSM 14838]
>ACCH01000432 Bacteroides cellulosilyticus DSM 14838 B_cellulosilyticus-1.0_Cont9.25, whole genome shotgun sequence. [Bacteroides cellulosilyticus DSM 14838]
>ACCH01000434 Bacteroides cellulosilyticus DSM 14838 B_cellulosilyticus-1.0_Cont9.27, whole genome shotgun sequence. [Bacteroides cellulosilyticus DSM 14838]
>ACCH01000436 Bacteroides cellulosilyticus DSM 14838 B_cellulosilyticus-1.0_Cont9.29, whole genome shotgun sequence. [Bacteroides cellulosilyticus DSM 14838]
>ACCH01000438 Bacteroides cellulosilyticus DSM 14838 B_cellulosilyticus-1.0_Cont9.30, whole genome shotgun sequence. [Bacteroides cellulosilyticus DSM 14838]
>ACCH01000440 Bacteroides cellulosilyticus DSM 14838 B_cellulosilyticus-1.0_Cont9.32, whole genome shotgun sequence. [Bacteroides cellulosilyticus DSM 14838]
>ACCH01000442 Bacteroides cellulosilyticus DSM 14838 B_cellulosilyticus-1.0_Cont9.34, whole genome shotgun sequence. [Bacteroides cellulosilyticus DSM 14838]
>ACCH01000444 Bacteroides cellulosilyticus DSM 14838 B_cellulosilyticus-1.0_Cont9.36, whole genome shotgun sequence. [Bacteroides cellulosilyticus DSM 14838]
>ACCH01000446 Bacteroides cellulosilyticus DSM 14838 B_cellulosilyticus-1.0_Cont9.38, whole genome shotgun sequence. [Bacteroides cellulosilyticus DSM 14838]
>ACCH01000448 Bacteroides cellulosilyticus DSM 14838 B_cellulosilyticus-1.0_Cont9.4, whole genome shotgun sequence. [Bacteroides cellulosilyticus DSM 14838]
>ACCH01000450 Bacteroides cellulosilyticus DSM 14838 B_cellulosilyticus-1.0_Cont9.41, whole genome shotgun sequence. [Bacteroides cellulosilyticus DSM 14838]
>ACCH01000452 Bacteroides cellulosilyticus DSM 14838 B_cellulosilyticus-1.0_Cont9.43, whole genome shotgun sequence. [Bacteroides cellulosilyticus DSM 14838]
>ACCH01000454 Bacteroides cellulosilyticus DSM 14838 B_cellulosilyticus-1.0_Cont9.45, whole genome shotgun sequence. [Bacteroides cellulosilyticus DSM 14838]
>ACCH01000456 Bacteroides cellulosilyticus DSM 14838 B_cellulosilyticus-1.0_Cont9.47, whole genome shotgun sequence. [Bacteroides cellulosilyticus DSM 14838]
>ACCH01000458 Bacteroides cellulosilyticus DSM 14838 B_cellulosilyticus-1.0_Cont9.49, whole genome shotgun sequence. [Bacteroides cellulosilyticus DSM 14838]
>ACCH01000460 Bacteroides cellulosilyticus DSM 14838 B_cellulosilyticus-1.0_Cont9.5, whole genome shotgun sequence. [Bacteroides cellulosilyticus DSM 14838]
>ACCH01000462 Bacteroides cellulosilyticus DSM 14838 B_cellulosilyticus-1.0_Cont9.52, whole genome shotgun sequence. [Bacteroides cellulosilyticus DSM 14838]
>ACCH01000464 Bacteroides cellulosilyticus DSM 14838 B_cellulosilyticus-1.0_Cont9.54, whole genome shotgun sequence. [Bacteroides cellulosilyticus DSM 14838]
>ACCH01000466 Bacteroides cellulosilyticus DSM 14838 B_cellulosilyticus-1.0_Cont9.6, whole genome shotgun sequence. [Bacteroides cellulosilyticus DSM 14838]
>ACCH01000468 Bacteroides cellulosilyticus DSM 14838 B_cellulosilyticus-1.0_Cont9.8, whole genome shotgun sequence. [Bacteroides cellulosilyticus DSM 14838]
>ACCH01000470 Bacteroides cellulosilyticus DSM 14838 B_cellulosilyticus-1.0_Cont11.1, whole genome shotgun sequence. [Bacteroides cellulosilyticus DSM 14838]
>ACCH01000472 Bacteroides cellulosilyticus DSM 14838 B_cellulosilyticus-1.0_Cont13.1, whole genome shotgun sequence. [Bacteroides cellulosilyticus DSM 14838]
>ACCH01000474 Bacteroides cellulosilyticus DSM 14838 B_cellulosilyticus-1.0_Cont17.1, whole genome shotgun sequence. [Bacteroides cellulosilyticus DSM 14838]
>ACCH01000476 Bacteroides cellulosilyticus DSM 14838 B_cellulosilyticus-1.0_Cont23.1, whole genome shotgun sequence. [Bacteroides cellulosilyticus DSM 14838]
>ACCH01000478 Bacteroides cellulosilyticus DSM 14838 B_cellulosilyticus-1.0_Cont25.1, whole genome shotgun sequence. [Bacteroides cellulosilyticus DSM 14838]
>ACCH01000480 Bacteroides cellulosilyticus DSM 14838 B_cellulosilyticus-1.0_Cont34.1, whole genome shotgun sequence. [Bacteroides cellulosilyticus DSM 14838]
>ACCH01000482 Bacteroides cellulosilyticus DSM 14838 B_cellulosilyticus-1.0_Cont37.1, whole genome shotgun sequence. [Bacteroides cellulosilyticus DSM 14838]
>ACCH01000484 Bacteroides cellulosilyticus DSM 14838 B_cellulosilyticus-1.0_Cont41.1, whole genome shotgun sequence. [Bacteroides cellulosilyticus DSM 14838]
>ACCH01000486 Bacteroides cellulosilyticus DSM 14838 B_cellulosilyticus-1.0_Cont43.1, whole genome shotgun sequence. [Bacteroides cellulosilyticus DSM 14838]
>ACCH01000488 Bacteroides cellulosilyticus DSM 14838 B_cellulosilyticus-1.0_Cont48.1, whole genome shotgun sequence. [Bacteroides cellulosilyticus DSM 14838]
>ACCH01000490 Bacteroides cellulosilyticus DSM 14838 B_cellulosilyticus-1.0_Cont50.1, whole genome shotgun sequence. [Bacteroides cellulosilyticus DSM 14838]
>ACCH01000492 Bacteroides cellulosilyticus DSM 14838 B_cellulosilyticus-1.0_Cont54.1, whole genome shotgun sequence. [Bacteroides cellulosilyticus DSM 14838]
>ACCH01000494 Bacteroides cellulosilyticus DSM 14838 B_cellulosilyticus-1.0_Cont97.1, whole genome shotgun sequence. [Bacteroides cellulosilyticus DSM 14838]
>ACCH01000496 Bacteroides cellulosilyticus DSM 14838 B_cellulosilyticus-1.0_Cont99.1, whole genome shotgun sequence. [Bacteroides cellulosilyticus DSM 14838]
>ACCH01000498 Bacteroides cellulosilyticus DSM 14838 B_cellulosilyticus-1.0_Cont101.1, whole genome shotgun sequence. [Bacteroides cellulosilyticus DSM 14838]
>ACCH01000500 Bacteroides cellulosilyticus DSM 14838 B_cellulosilyticus-1.0_Cont107.1, whole genome shotgun sequence. [Bacteroides cellulosilyticus DSM 14838]
>ACCH01000502 Bacteroides cellulosilyticus DSM 14838 B_cellulosilyticus-1.0_Cont112.1, whole genome shotgun sequence. [Bacteroides cellulosilyticus DSM 14838]
>ACCH01000504 Bacteroides cellulosilyticus DSM 14838 B_cellulosilyticus-1.0_Cont120.1, whole genome shotgun sequence. [Bacteroides cellulosilyticus DSM 14838]
>ACCH01000506 Bacteroides cellulosilyticus DSM 14838 B_cellulosilyticus-1.0_Cont125.1, whole genome shotgun sequence. [Bacteroides cellulosilyticus DSM 14838]
>ACCH01000508 Bacteroides cellulosilyticus DSM 14838 B_cellulosilyticus-1.0_Cont128.1, whole genome shotgun sequence. [Bacteroides cellulosilyticus DSM 14838]
>ACCH01000510 Bacteroides cellulosilyticus DSM 14838 B_cellulosilyticus-1.0_Cont139.1, whole genome shotgun sequence. [Bacteroides cellulosilyticus DSM 14838]
>ACCH01000512 Bacteroides cellulosilyticus DSM 14838 B_cellulosilyticus-1.0_Cont149.1, whole genome shotgun sequence. [Bacteroides cellulosilyticus DSM 14838]
>ACCH01000514 Bacteroides cellulosilyticus DSM 14838 B_cellulosilyticus-1.0_Cont153.1, whole genome shotgun sequence. [Bacteroides cellulosilyticus DSM 14838]
>ACCH01000516 Bacteroides cellulosilyticus DSM 14838 B_cellulosilyticus-1.0_Cont162.1, whole genome shotgun sequence. [Bacteroides cellulosilyticus DSM 14838]
>ACCH01000518 Bacteroides cellulosilyticus DSM 14838 B_cellulosilyticus-1.0_Cont177.1, whole genome shotgun sequence. [Bacteroides cellulosilyticus DSM 14838]
>ACCH01000520 Bacteroides cellulosilyticus DSM 14838 B_cellulosilyticus-1.0_Cont179.1, whole genome shotgun sequence. [Bacteroides cellulosilyticus DSM 14838]
>ACCH01000522 Bacteroides cellulosilyticus DSM 14838 B_cellulosilyticus-1.0_Cont182.1, whole genome shotgun sequence. [Bacteroides cellulosilyticus DSM 14838]
>ACCH01000524 Bacteroides cellulosilyticus DSM 14838 B_cellulosilyticus-1.0_Cont185.1, whole genome shotgun sequence. [Bacteroides cellulosilyticus DSM 14838]
>EQ973487 Bacteroides cellulosilyticus DSM 14838 genomic scaffold Scfld1, whole genome shotgun sequence. [Bacteroides cellulosilyticus DSM 14838]
>EQ973489 Bacteroides cellulosilyticus DSM 14838 genomic scaffold Scfld3, whole genome shotgun sequence. [Bacteroides cellulosilyticus DSM 14838]
>EQ973491 Bacteroides cellulosilyticus DSM 14838 genomic scaffold Scfld5, whole genome shotgun sequence. [Bacteroides cellulosilyticus DSM 14838]
>EQ973493 Bacteroides cellulosilyticus DSM 14838 genomic scaffold Scfld7, whole genome shotgun sequence. [Bacteroides cellulosilyticus DSM 14838]
>EQ973495 Bacteroides cellulosilyticus DSM 14838 genomic scaffold Scfld9, whole genome shotgun sequence. [Bacteroides cellulosilyticus DSM 14838]
>EQ973497 Bacteroides cellulosilyticus DSM 14838 genomic scaffold Scfld12, whole genome shotgun sequence. [Bacteroides cellulosilyticus DSM 14838]
>EQ973499 Bacteroides cellulosilyticus DSM 14838 genomic scaffold Scfld14, whole genome shotgun sequence. [Bacteroides cellulosilyticus DSM 14838]
>EQ973501 Bacteroides cellulosilyticus DSM 14838 genomic scaffold Scfld18, whole genome shotgun sequence. [Bacteroides cellulosilyticus DSM 14838]
>EQ973503 Bacteroides cellulosilyticus DSM 14838 genomic scaffold Scfld24, whole genome shotgun sequence. [Bacteroides cellulosilyticus DSM 14838]
>EQ973505 Bacteroides cellulosilyticus DSM 14838 genomic scaffold Scfld33, whole genome shotgun sequence. [Bacteroides cellulosilyticus DSM 14838]
>EQ973507 Bacteroides cellulosilyticus DSM 14838 genomic scaffold Scfld36, whole genome shotgun sequence. [Bacteroides cellulosilyticus DSM 14838]
>EQ973509 Bacteroides cellulosilyticus DSM 14838 genomic scaffold Scfld39, whole genome shotgun sequence. [Bacteroides cellulosilyticus DSM 14838]
>EQ973511 Bacteroides cellulosilyticus DSM 14838 genomic scaffold Scfld42, whole genome shotgun sequence. [Bacteroides cellulosilyticus DSM 14838]
>EQ973513 Bacteroides cellulosilyticus DSM 14838 genomic scaffold Scfld47, whole genome shotgun sequence. [Bacteroides cellulosilyticus DSM 14838]
>EQ973515 Bacteroides cellulosilyticus DSM 14838 genomic scaffold Scfld49, whole genome shotgun sequence. [Bacteroides cellulosilyticus DSM 14838]
>EQ973517 Bacteroides cellulosilyticus DSM 14838 genomic scaffold Scfld52, whole genome shotgun sequence. [Bacteroides cellulosilyticus DSM 14838]
>EQ973519 Bacteroides cellulosilyticus DSM 14838 genomic scaffold Scfld55, whole genome shotgun sequence. [Bacteroides cellulosilyticus DSM 14838]
>EQ973521 Bacteroides cellulosilyticus DSM 14838 genomic scaffold Scfld98, whole genome shotgun sequence. [Bacteroides cellulosilyticus DSM 14838]
>EQ973523 Bacteroides cellulosilyticus DSM 14838 genomic scaffold Scfld100, whole genome shotgun sequence. [Bacteroides cellulosilyticus DSM 14838]
>EQ973525 Bacteroides cellulosilyticus DSM 14838 genomic scaffold Scfld105, whole genome shotgun sequence. [Bacteroides cellulosilyticus DSM 14838]
>EQ973527 Bacteroides cellulosilyticus DSM 14838 genomic scaffold Scfld109, whole genome shotgun sequence. [Bacteroides cellulosilyticus DSM 14838]
>EQ973529 Bacteroides cellulosilyticus DSM 14838 genomic scaffold Scfld119, whole genome shotgun sequence. [Bacteroides cellulosilyticus DSM 14838]
>EQ973531 Bacteroides cellulosilyticus DSM 14838 genomic scaffold Scfld124, whole genome shotgun sequence. [Bacteroides cellulosilyticus DSM 14838]
>EQ973533 Bacteroides cellulosilyticus DSM 14838 genomic scaffold Scfld127, whole genome shotgun sequence. [Bacteroides cellulosilyticus DSM 14838]
>EQ973535 Bacteroides cellulosilyticus DSM 14838 genomic scaffold Scfld135, whole genome shotgun sequence. [Bacteroides cellulosilyticus DSM 14838]
>EQ973537 Bacteroides cellulosilyticus DSM 14838 genomic scaffold Scfld140, whole genome shotgun sequence. [Bacteroides cellulosilyticus DSM 14838]
>EQ973539 Bacteroides cellulosilyticus DSM 14838 genomic scaffold Scfld152, whole genome shotgun sequence. [Bacteroides cellulosilyticus DSM 14838]
>EQ973541 Bacteroides cellulosilyticus DSM 14838 genomic scaffold Scfld159, whole genome shotgun sequence. [Bacteroides cellulosilyticus DSM 14838]
>EQ973543 Bacteroides cellulosilyticus DSM 14838 genomic scaffold Scfld163, whole genome shotgun sequence. [Bacteroides cellulosilyticus DSM 14838]
>EQ973545 Bacteroides cellulosilyticus DSM 14838 genomic scaffold Scfld178, whole genome shotgun sequence. [Bacteroides cellulosilyticus DSM 14838]
>EQ973547 Bacteroides cellulosilyticus DSM 14838 genomic scaffold Scfld180, whole genome shotgun sequence. [Bacteroides cellulosilyticus DSM 14838]
>EQ973549 Bacteroides cellulosilyticus DSM 14838 genomic scaffold Scfld184, whole genome shotgun sequence. [Bacteroides cellulosilyticus DSM 14838]
>EQ973551 Bacteroides cellulosilyticus DSM 14838 genomic scaffold Scfld188, whole genome shotgun sequence. [Bacteroides cellulosilyticus DSM 14838]
>EQ973486 Bacteroides cellulosilyticus DSM 14838 genomic scaffold Scfld0, whole genome shotgun sequence. [Bacteroides cellulosilyticus DSM 14838]
>EQ973488 Bacteroides cellulosilyticus DSM 14838 genomic scaffold Scfld2, whole genome shotgun sequence. [Bacteroides cellulosilyticus DSM 14838]
>EQ973490 Bacteroides cellulosilyticus DSM 14838 genomic scaffold Scfld4, whole genome shotgun sequence. [Bacteroides cellulosilyticus DSM 14838]
>EQ973492 Bacteroides cellulosilyticus DSM 14838 genomic scaffold Scfld6, whole genome shotgun sequence. [Bacteroides cellulosilyticus DSM 14838]
>EQ973494 Bacteroides cellulosilyticus DSM 14838 genomic scaffold Scfld8, whole genome shotgun sequence. [Bacteroides cellulosilyticus DSM 14838]
>EQ973496 Bacteroides cellulosilyticus DSM 14838 genomic scaffold Scfld11, whole genome shotgun sequence. [Bacteroides cellulosilyticus DSM 14838]
>EQ973498 Bacteroides cellulosilyticus DSM 14838 genomic scaffold Scfld13, whole genome shotgun sequence. [Bacteroides cellulosilyticus DSM 14838]
>EQ973500 Bacteroides cellulosilyticus DSM 14838 genomic scaffold Scfld17, whole genome shotgun sequence. [Bacteroides cellulosilyticus DSM 14838]
>EQ973502 Bacteroides cellulosilyticus DSM 14838 genomic scaffold Scfld23, whole genome shotgun sequence. [Bacteroides cellulosilyticus DSM 14838]
>EQ973504 Bacteroides cellulosilyticus DSM 14838 genomic scaffold Scfld25, whole genome shotgun sequence. [Bacteroides cellulosilyticus DSM 14838]
>EQ973506 Bacteroides cellulosilyticus DSM 14838 genomic scaffold Scfld34, whole genome shotgun sequence. [Bacteroides cellulosilyticus DSM 14838]
>EQ973508 Bacteroides cellulosilyticus DSM 14838 genomic scaffold Scfld37, whole genome shotgun sequence. [Bacteroides cellulosilyticus DSM 14838]
>EQ973510 Bacteroides cellulosilyticus DSM 14838 genomic scaffold Scfld41, whole genome shotgun sequence. [Bacteroides cellulosilyticus DSM 14838]
>EQ973512 Bacteroides cellulosilyticus DSM 14838 genomic scaffold Scfld43, whole genome shotgun sequence. [Bacteroides cellulosilyticus DSM 14838]
>EQ973514 Bacteroides cellulosilyticus DSM 14838 genomic scaffold Scfld48, whole genome shotgun sequence. [Bacteroides cellulosilyticus DSM 14838]
>EQ973516 Bacteroides cellulosilyticus DSM 14838 genomic scaffold Scfld50, whole genome shotgun sequence. [Bacteroides cellulosilyticus DSM 14838]
>EQ973518 Bacteroides cellulosilyticus DSM 14838 genomic scaffold Scfld54, whole genome shotgun sequence. [Bacteroides cellulosilyticus DSM 14838]
>EQ973520 Bacteroides cellulosilyticus DSM 14838 genomic scaffold Scfld97, whole genome shotgun sequence. [Bacteroides cellulosilyticus DSM 14838]
>EQ973522 Bacteroides cellulosilyticus DSM 14838 genomic scaffold Scfld99, whole genome shotgun sequence. [Bacteroides cellulosilyticus DSM 14838]
>EQ973524 Bacteroides cellulosilyticus DSM 14838 genomic scaffold Scfld101, whole genome shotgun sequence. [Bacteroides cellulosilyticus DSM 14838]
>EQ973526 Bacteroides cellulosilyticus DSM 14838 genomic scaffold Scfld107, whole genome shotgun sequence. [Bacteroides cellulosilyticus DSM 14838]
>EQ973528 Bacteroides cellulosilyticus DSM 14838 genomic scaffold Scfld112, whole genome shotgun sequence. [Bacteroides cellulosilyticus DSM 14838]
>EQ973530 Bacteroides cellulosilyticus DSM 14838 genomic scaffold Scfld120, whole genome shotgun sequence. [Bacteroides cellulosilyticus DSM 14838]
>EQ973532 Bacteroides cellulosilyticus DSM 14838 genomic scaffold Scfld125, whole genome shotgun sequence. [Bacteroides cellulosilyticus DSM 14838]
>EQ973534 Bacteroides cellulosilyticus DSM 14838 genomic scaffold Scfld128, whole genome shotgun sequence. [Bacteroides cellulosilyticus DSM 14838]
>EQ973536 Bacteroides cellulosilyticus DSM 14838 genomic scaffold Scfld139, whole genome shotgun sequence. [Bacteroides cellulosilyticus DSM 14838]
>EQ973538 Bacteroides cellulosilyticus DSM 14838 genomic scaffold Scfld149, whole genome shotgun sequence. [Bacteroides cellulosilyticus DSM 14838]
>EQ973540 Bacteroides cellulosilyticus DSM 14838 genomic scaffold Scfld153, whole genome shotgun sequence. [Bacteroides cellulosilyticus DSM 14838]
>EQ973542 Bacteroides cellulosilyticus DSM 14838 genomic scaffold Scfld162, whole genome shotgun sequence. [Bacteroides cellulosilyticus DSM 14838]
>EQ973544 Bacteroides cellulosilyticus DSM 14838 genomic scaffold Scfld177, whole genome shotgun sequence. [Bacteroides cellulosilyticus DSM 14838]
>EQ973546 Bacteroides cellulosilyticus DSM 14838 genomic scaffold Scfld179, whole genome shotgun sequence. [Bacteroides cellulosilyticus DSM 14838]
>EQ973548 Bacteroides cellulosilyticus DSM 14838 genomic scaffold Scfld182, whole genome shotgun sequence. [Bacteroides cellulosilyticus DSM 14838]
>EQ973550 Bacteroides cellulosilyticus DSM 14838 genomic scaffold Scfld185, whole genome shotgun sequence. [Bacteroides cellulosilyticus DSM 14838]
>ACBW01000001 Bacteroides coprophilus DSM 18228 B_coprophilus-1.0_Cont0.1, whole genome shotgun sequence. [Bacteroides coprophilus DSM 18228]
>ACBW01000003 Bacteroides coprophilus DSM 18228 B_coprophilus-1.0_Cont0.3, whole genome shotgun sequence. [Bacteroides coprophilus DSM 18228]
>ACBW01000005 Bacteroides coprophilus DSM 18228 B_coprophilus-1.0_Cont0.5, whole genome shotgun sequence. [Bacteroides coprophilus DSM 18228]
>ACBW01000007 Bacteroides coprophilus DSM 18228 B_coprophilus-1.0_Cont0.7, whole genome shotgun sequence. [Bacteroides coprophilus DSM 18228]
>ACBW01000009 Bacteroides coprophilus DSM 18228 B_coprophilus-1.0_Cont0.9, whole genome shotgun sequence. [Bacteroides coprophilus DSM 18228]
>ACBW01000011 Bacteroides coprophilus DSM 18228 B_coprophilus-1.0_Cont1.2, whole genome shotgun sequence. [Bacteroides coprophilus DSM 18228]
>ACBW01000013 Bacteroides coprophilus DSM 18228 B_coprophilus-1.0_Cont3.10, whole genome shotgun sequence. [Bacteroides coprophilus DSM 18228]
>ACBW01000015 Bacteroides coprophilus DSM 18228 B_coprophilus-1.0_Cont3.11, whole genome shotgun sequence. [Bacteroides coprophilus DSM 18228]
>ACBW01000017 Bacteroides coprophilus DSM 18228 B_coprophilus-1.0_Cont3.13, whole genome shotgun sequence. [Bacteroides coprophilus DSM 18228]
>ACBW01000019 Bacteroides coprophilus DSM 18228 B_coprophilus-1.0_Cont3.3, whole genome shotgun sequence. [Bacteroides coprophilus DSM 18228]
>ACBW01000021 Bacteroides coprophilus DSM 18228 B_coprophilus-1.0_Cont3.5, whole genome shotgun sequence. [Bacteroides coprophilus DSM 18228]
>ACBW01000023 Bacteroides coprophilus DSM 18228 B_coprophilus-1.0_Cont3.7, whole genome shotgun sequence. [Bacteroides coprophilus DSM 18228]
>ACBW01000025 Bacteroides coprophilus DSM 18228 B_coprophilus-1.0_Cont3.9, whole genome shotgun sequence. [Bacteroides coprophilus DSM 18228]
>ACBW01000027 Bacteroides coprophilus DSM 18228 B_coprophilus-1.0_Cont4.10, whole genome shotgun sequence. [Bacteroides coprophilus DSM 18228]
>ACBW01000029 Bacteroides coprophilus DSM 18228 B_coprophilus-1.0_Cont4.12, whole genome shotgun sequence. [Bacteroides coprophilus DSM 18228]
>ACBW01000031 Bacteroides coprophilus DSM 18228 B_coprophilus-1.0_Cont4.14, whole genome shotgun sequence. [Bacteroides coprophilus DSM 18228]
>ACBW01000033 Bacteroides coprophilus DSM 18228 B_coprophilus-1.0_Cont4.16, whole genome shotgun sequence. [Bacteroides coprophilus DSM 18228]
>ACBW01000035 Bacteroides coprophilus DSM 18228 B_coprophilus-1.0_Cont4.18, whole genome shotgun sequence. [Bacteroides coprophilus DSM 18228]
>ACBW01000037 Bacteroides coprophilus DSM 18228 B_coprophilus-1.0_Cont4.20, whole genome shotgun sequence. [Bacteroides coprophilus DSM 18228]
>ACBW01000039 Bacteroides coprophilus DSM 18228 B_coprophilus-1.0_Cont4.21, whole genome shotgun sequence. [Bacteroides coprophilus DSM 18228]
>ACBW01000041 Bacteroides coprophilus DSM 18228 B_coprophilus-1.0_Cont4.23, whole genome shotgun sequence. [Bacteroides coprophilus DSM 18228]
>ACBW01000043 Bacteroides coprophilus DSM 18228 B_coprophilus-1.0_Cont4.25, whole genome shotgun sequence. [Bacteroides coprophilus DSM 18228]
>ACBW01000045 Bacteroides coprophilus DSM 18228 B_coprophilus-1.0_Cont4.27, whole genome shotgun sequence. [Bacteroides coprophilus DSM 18228]
>ACBW01000047 Bacteroides coprophilus DSM 18228 B_coprophilus-1.0_Cont4.29, whole genome shotgun sequence. [Bacteroides coprophilus DSM 18228]
>ACBW01000049 Bacteroides coprophilus DSM 18228 B_coprophilus-1.0_Cont4.30, whole genome shotgun sequence. [Bacteroides coprophilus DSM 18228]
>ACBW01000051 Bacteroides coprophilus DSM 18228 B_coprophilus-1.0_Cont4.32, whole genome shotgun sequence. [Bacteroides coprophilus DSM 18228]
>ACBW01000053 Bacteroides coprophilus DSM 18228 B_coprophilus-1.0_Cont4.34, whole genome shotgun sequence. [Bacteroides coprophilus DSM 18228]
>ACBW01000055 Bacteroides coprophilus DSM 18228 B_coprophilus-1.0_Cont4.36, whole genome shotgun sequence. [Bacteroides coprophilus DSM 18228]
>ACBW01000057 Bacteroides coprophilus DSM 18228 B_coprophilus-1.0_Cont4.4, whole genome shotgun sequence. [Bacteroides coprophilus DSM 18228]
>ACBW01000059 Bacteroides coprophilus DSM 18228 B_coprophilus-1.0_Cont4.6, whole genome shotgun sequence. [Bacteroides coprophilus DSM 18228]
>ACBW01000061 Bacteroides coprophilus DSM 18228 B_coprophilus-1.0_Cont4.8, whole genome shotgun sequence. [Bacteroides coprophilus DSM 18228]
>ACBW01000063 Bacteroides coprophilus DSM 18228 B_coprophilus-1.0_Cont5.1, whole genome shotgun sequence. [Bacteroides coprophilus DSM 18228]
>ACBW01000065 Bacteroides coprophilus DSM 18228 B_coprophilus-1.0_Cont5.11, whole genome shotgun sequence. [Bacteroides coprophilus DSM 18228]
>ACBW01000067 Bacteroides coprophilus DSM 18228 B_coprophilus-1.0_Cont5.2, whole genome shotgun sequence. [Bacteroides coprophilus DSM 18228]
>ACBW01000069 Bacteroides coprophilus DSM 18228 B_coprophilus-1.0_Cont5.4, whole genome shotgun sequence. [Bacteroides coprophilus DSM 18228]
>ACBW01000072 Bacteroides coprophilus DSM 18228 B_coprophilus-1.0_Cont5.7, whole genome shotgun sequence. [Bacteroides coprophilus DSM 18228]
>ACBW01000074 Bacteroides coprophilus DSM 18228 B_coprophilus-1.0_Cont5.9, whole genome shotgun sequence. [Bacteroides coprophilus DSM 18228]
>ACBW01000076 Bacteroides coprophilus DSM 18228 B_coprophilus-1.0_Cont6.2, whole genome shotgun sequence. [Bacteroides coprophilus DSM 18228]
>ACBW01000078 Bacteroides coprophilus DSM 18228 B_coprophilus-1.0_Cont6.4, whole genome shotgun sequence. [Bacteroides coprophilus DSM 18228]
>ACBW01000080 Bacteroides coprophilus DSM 18228 B_coprophilus-1.0_Cont6.6, whole genome shotgun sequence. [Bacteroides coprophilus DSM 18228]
>ACBW01000082 Bacteroides coprophilus DSM 18228 B_coprophilus-1.0_Cont6.8, whole genome shotgun sequence. [Bacteroides coprophilus DSM 18228]
>ACBW01000084 Bacteroides coprophilus DSM 18228 B_coprophilus-1.0_Cont7.1, whole genome shotgun sequence. [Bacteroides coprophilus DSM 18228]
>ACBW01000086 Bacteroides coprophilus DSM 18228 B_coprophilus-1.0_Cont7.12, whole genome shotgun sequence. [Bacteroides coprophilus DSM 18228]
>ACBW01000088 Bacteroides coprophilus DSM 18228 B_coprophilus-1.0_Cont7.14, whole genome shotgun sequence. [Bacteroides coprophilus DSM 18228]
>ACBW01000090 Bacteroides coprophilus DSM 18228 B_coprophilus-1.0_Cont7.3, whole genome shotgun sequence. [Bacteroides coprophilus DSM 18228]
>ACBW01000092 Bacteroides coprophilus DSM 18228 B_coprophilus-1.0_Cont7.5, whole genome shotgun sequence. [Bacteroides coprophilus DSM 18228]
>ACBW01000094 Bacteroides coprophilus DSM 18228 B_coprophilus-1.0_Cont7.7, whole genome shotgun sequence. [Bacteroides coprophilus DSM 18228]
>ACBW01000096 Bacteroides coprophilus DSM 18228 B_coprophilus-1.0_Cont7.9, whole genome shotgun sequence. [Bacteroides coprophilus DSM 18228]
>ACBW01000098 Bacteroides coprophilus DSM 18228 B_coprophilus-1.0_Cont8.2, whole genome shotgun sequence. [Bacteroides coprophilus DSM 18228]
>ACBW01000100 Bacteroides coprophilus DSM 18228 B_coprophilus-1.0_Cont9.1, whole genome shotgun sequence. [Bacteroides coprophilus DSM 18228]
>ACBW01000102 Bacteroides coprophilus DSM 18228 B_coprophilus-1.0_Cont9.11, whole genome shotgun sequence. [Bacteroides coprophilus DSM 18228]
>ACBW01000104 Bacteroides coprophilus DSM 18228 B_coprophilus-1.0_Cont9.13, whole genome shotgun sequence. [Bacteroides coprophilus DSM 18228]
>ACBW01000106 Bacteroides coprophilus DSM 18228 B_coprophilus-1.0_Cont9.15, whole genome shotgun sequence. [Bacteroides coprophilus DSM 18228]
>ACBW01000108 Bacteroides coprophilus DSM 18228 B_coprophilus-1.0_Cont9.17, whole genome shotgun sequence. [Bacteroides coprophilus DSM 18228]
>ACBW01000110 Bacteroides coprophilus DSM 18228 B_coprophilus-1.0_Cont9.19, whole genome shotgun sequence. [Bacteroides coprophilus DSM 18228]
>ACBW01000112 Bacteroides coprophilus DSM 18228 B_coprophilus-1.0_Cont9.3, whole genome shotgun sequence. [Bacteroides coprophilus DSM 18228]
>ACBW01000114 Bacteroides coprophilus DSM 18228 B_coprophilus-1.0_Cont9.5, whole genome shotgun sequence. [Bacteroides coprophilus DSM 18228]
>ACBW01000116 Bacteroides coprophilus DSM 18228 B_coprophilus-1.0_Cont9.7, whole genome shotgun sequence. [Bacteroides coprophilus DSM 18228]
>ACBW01000118 Bacteroides coprophilus DSM 18228 B_coprophilus-1.0_Cont9.9, whole genome shotgun sequence. [Bacteroides coprophilus DSM 18228]
>ACBW01000120 Bacteroides coprophilus DSM 18228 B_coprophilus-1.0_Cont10.2, whole genome shotgun sequence. [Bacteroides coprophilus DSM 18228]
>ACBW01000122 Bacteroides coprophilus DSM 18228 B_coprophilus-1.0_Cont10.4, whole genome shotgun sequence. [Bacteroides coprophilus DSM 18228]
>ACBW01000124 Bacteroides coprophilus DSM 18228 B_coprophilus-1.0_Cont10.6, whole genome shotgun sequence. [Bacteroides coprophilus DSM 18228]
>ACBW01000126 Bacteroides coprophilus DSM 18228 B_coprophilus-1.0_Cont10.8, whole genome shotgun sequence. [Bacteroides coprophilus DSM 18228]
>ACBW01000128 Bacteroides coprophilus DSM 18228 B_coprophilus-1.0_Cont12.1, whole genome shotgun sequence. [Bacteroides coprophilus DSM 18228]
>ACBW01000130 Bacteroides coprophilus DSM 18228 B_coprophilus-1.0_Cont13.1, whole genome shotgun sequence. [Bacteroides coprophilus DSM 18228]
>ACBW01000132 Bacteroides coprophilus DSM 18228 B_coprophilus-1.0_Cont13.3, whole genome shotgun sequence. [Bacteroides coprophilus DSM 18228]
>ACBW01000134 Bacteroides coprophilus DSM 18228 B_coprophilus-1.0_Cont15.10, whole genome shotgun sequence. [Bacteroides coprophilus DSM 18228]
>ACBW01000136 Bacteroides coprophilus DSM 18228 B_coprophilus-1.0_Cont15.11, whole genome shotgun sequence. [Bacteroides coprophilus DSM 18228]
>ACBW01000138 Bacteroides coprophilus DSM 18228 B_coprophilus-1.0_Cont15.13, whole genome shotgun sequence. [Bacteroides coprophilus DSM 18228]
>ACBW01000140 Bacteroides coprophilus DSM 18228 B_coprophilus-1.0_Cont15.15, whole genome shotgun sequence. [Bacteroides coprophilus DSM 18228]
>ACBW01000142 Bacteroides coprophilus DSM 18228 B_coprophilus-1.0_Cont15.17, whole genome shotgun sequence. [Bacteroides coprophilus DSM 18228]
>ACBW01000144 Bacteroides coprophilus DSM 18228 B_coprophilus-1.0_Cont15.19, whole genome shotgun sequence. [Bacteroides coprophilus DSM 18228]
>ACBW01000146 Bacteroides coprophilus DSM 18228 B_coprophilus-1.0_Cont15.2, whole genome shotgun sequence. [Bacteroides coprophilus DSM 18228]
>ACBW01000148 Bacteroides coprophilus DSM 18228 B_coprophilus-1.0_Cont15.22, whole genome shotgun sequence. [Bacteroides coprophilus DSM 18228]
>ACBW01000150 Bacteroides coprophilus DSM 18228 B_coprophilus-1.0_Cont15.24, whole genome shotgun sequence. [Bacteroides coprophilus DSM 18228]
>ACBW01000152 Bacteroides coprophilus DSM 18228 B_coprophilus-1.0_Cont15.26, whole genome shotgun sequence. [Bacteroides coprophilus DSM 18228]
>ACBW01000154 Bacteroides coprophilus DSM 18228 B_coprophilus-1.0_Cont15.28, whole genome shotgun sequence. [Bacteroides coprophilus DSM 18228]
>ACBW01000156 Bacteroides coprophilus DSM 18228 B_coprophilus-1.0_Cont15.4, whole genome shotgun sequence. [Bacteroides coprophilus DSM 18228]
>ACBW01000158 Bacteroides coprophilus DSM 18228 B_coprophilus-1.0_Cont15.6, whole genome shotgun sequence. [Bacteroides coprophilus DSM 18228]
>ACBW01000160 Bacteroides coprophilus DSM 18228 B_coprophilus-1.0_Cont15.8, whole genome shotgun sequence. [Bacteroides coprophilus DSM 18228]
>ACBW01000162 Bacteroides coprophilus DSM 18228 B_coprophilus-1.0_Cont16.1, whole genome shotgun sequence. [Bacteroides coprophilus DSM 18228]
>ACBW01000164 Bacteroides coprophilus DSM 18228 B_coprophilus-1.0_Cont16.3, whole genome shotgun sequence. [Bacteroides coprophilus DSM 18228]
>ACBW01000166 Bacteroides coprophilus DSM 18228 B_coprophilus-1.0_Cont16.5, whole genome shotgun sequence. [Bacteroides coprophilus DSM 18228]
>ACBW01000168 Bacteroides coprophilus DSM 18228 B_coprophilus-1.0_Cont17.1, whole genome shotgun sequence. [Bacteroides coprophilus DSM 18228]
>ACBW01000170 Bacteroides coprophilus DSM 18228 B_coprophilus-1.0_Cont17.3, whole genome shotgun sequence. [Bacteroides coprophilus DSM 18228]
>ACBW01000172 Bacteroides coprophilus DSM 18228 B_coprophilus-1.0_Cont17.5, whole genome shotgun sequence. [Bacteroides coprophilus DSM 18228]
>ACBW01000174 Bacteroides coprophilus DSM 18228 B_coprophilus-1.0_Cont17.7, whole genome shotgun sequence. [Bacteroides coprophilus DSM 18228]
>ACBW01000176 Bacteroides coprophilus DSM 18228 B_coprophilus-1.0_Cont18.10, whole genome shotgun sequence. [Bacteroides coprophilus DSM 18228]
>ACBW01000178 Bacteroides coprophilus DSM 18228 B_coprophilus-1.0_Cont18.11, whole genome shotgun sequence. [Bacteroides coprophilus DSM 18228]
>ACBW01000180 Bacteroides coprophilus DSM 18228 B_coprophilus-1.0_Cont18.13, whole genome shotgun sequence. [Bacteroides coprophilus DSM 18228]
>ACBW01000182 Bacteroides coprophilus DSM 18228 B_coprophilus-1.0_Cont18.15, whole genome shotgun sequence. [Bacteroides coprophilus DSM 18228]
>ACBW01000184 Bacteroides coprophilus DSM 18228 B_coprophilus-1.0_Cont18.17, whole genome shotgun sequence. [Bacteroides coprophilus DSM 18228]
>ACBW01000186 Bacteroides coprophilus DSM 18228 B_coprophilus-1.0_Cont18.19, whole genome shotgun sequence. [Bacteroides coprophilus DSM 18228]
>ACBW01000188 Bacteroides coprophilus DSM 18228 B_coprophilus-1.0_Cont18.2, whole genome shotgun sequence. [Bacteroides coprophilus DSM 18228]
>ACBW01000190 Bacteroides coprophilus DSM 18228 B_coprophilus-1.0_Cont18.22, whole genome shotgun sequence. [Bacteroides coprophilus DSM 18228]
>ACBW01000192 Bacteroides coprophilus DSM 18228 B_coprophilus-1.0_Cont18.4, whole genome shotgun sequence. [Bacteroides coprophilus DSM 18228]
>ACBW01000194 Bacteroides coprophilus DSM 18228 B_coprophilus-1.0_Cont18.6, whole genome shotgun sequence. [Bacteroides coprophilus DSM 18228]
>ACBW01000196 Bacteroides coprophilus DSM 18228 B_coprophilus-1.0_Cont18.8, whole genome shotgun sequence. [Bacteroides coprophilus DSM 18228]
>ACBW01000198 Bacteroides coprophilus DSM 18228 B_coprophilus-1.0_Cont19.1, whole genome shotgun sequence. [Bacteroides coprophilus DSM 18228]
>ACBW01000200 Bacteroides coprophilus DSM 18228 B_coprophilus-1.0_Cont19.3, whole genome shotgun sequence. [Bacteroides coprophilus DSM 18228]
>ACBW01000202 Bacteroides coprophilus DSM 18228 B_coprophilus-1.0_Cont19.5, whole genome shotgun sequence. [Bacteroides coprophilus DSM 18228]
>ACBW01000204 Bacteroides coprophilus DSM 18228 B_coprophilus-1.0_Cont19.7, whole genome shotgun sequence. [Bacteroides coprophilus DSM 18228]
>ACBW01000206 Bacteroides coprophilus DSM 18228 B_coprophilus-1.0_Cont20.2, whole genome shotgun sequence. [Bacteroides coprophilus DSM 18228]
>ACBW01000208 Bacteroides coprophilus DSM 18228 B_coprophilus-1.0_Cont21.2, whole genome shotgun sequence. [Bacteroides coprophilus DSM 18228]
>ACBW01000210 Bacteroides coprophilus DSM 18228 B_coprophilus-1.0_Cont22.1, whole genome shotgun sequence. [Bacteroides coprophilus DSM 18228]
>ACBW01000212 Bacteroides coprophilus DSM 18228 B_coprophilus-1.0_Cont22.11, whole genome shotgun sequence. [Bacteroides coprophilus DSM 18228]
>ACBW01000214 Bacteroides coprophilus DSM 18228 B_coprophilus-1.0_Cont22.13, whole genome shotgun sequence. [Bacteroides coprophilus DSM 18228]
>ACBW01000216 Bacteroides coprophilus DSM 18228 B_coprophilus-1.0_Cont22.15, whole genome shotgun sequence. [Bacteroides coprophilus DSM 18228]
>ACBW01000218 Bacteroides coprophilus DSM 18228 B_coprophilus-1.0_Cont22.2, whole genome shotgun sequence. [Bacteroides coprophilus DSM 18228]
>ACBW01000220 Bacteroides coprophilus DSM 18228 B_coprophilus-1.0_Cont22.4, whole genome shotgun sequence. [Bacteroides coprophilus DSM 18228]
>ACBW01000222 Bacteroides coprophilus DSM 18228 B_coprophilus-1.0_Cont22.6, whole genome shotgun sequence. [Bacteroides coprophilus DSM 18228]
>ACBW01000224 Bacteroides coprophilus DSM 18228 B_coprophilus-1.0_Cont22.8, whole genome shotgun sequence. [Bacteroides coprophilus DSM 18228]
>ACBW01000226 Bacteroides coprophilus DSM 18228 B_coprophilus-1.0_Cont23.10, whole genome shotgun sequence. [Bacteroides coprophilus DSM 18228]
>ACBW01000228 Bacteroides coprophilus DSM 18228 B_coprophilus-1.0_Cont23.11, whole genome shotgun sequence. [Bacteroides coprophilus DSM 18228]
>ACBW01000230 Bacteroides coprophilus DSM 18228 B_coprophilus-1.0_Cont23.3, whole genome shotgun sequence. [Bacteroides coprophilus DSM 18228]
>ACBW01000232 Bacteroides coprophilus DSM 18228 B_coprophilus-1.0_Cont23.5, whole genome shotgun sequence. [Bacteroides coprophilus DSM 18228]
>ACBW01000234 Bacteroides coprophilus DSM 18228 B_coprophilus-1.0_Cont23.7, whole genome shotgun sequence. [Bacteroides coprophilus DSM 18228]
>ACBW01000236 Bacteroides coprophilus DSM 18228 B_coprophilus-1.0_Cont23.9, whole genome shotgun sequence. [Bacteroides coprophilus DSM 18228]
>ACBW01000238 Bacteroides coprophilus DSM 18228 B_coprophilus-1.0_Cont27.1, whole genome shotgun sequence. [Bacteroides coprophilus DSM 18228]
>ACBW01000240 Bacteroides coprophilus DSM 18228 B_coprophilus-1.0_Cont29.1, whole genome shotgun sequence. [Bacteroides coprophilus DSM 18228]
>ACBW01000242 Bacteroides coprophilus DSM 18228 B_coprophilus-1.0_Cont33.1, whole genome shotgun sequence. [Bacteroides coprophilus DSM 18228]
>ACBW01000245 Bacteroides coprophilus DSM 18228 B_coprophilus-1.0_Cont37.1, whole genome shotgun sequence. [Bacteroides coprophilus DSM 18228]
>ACBW01000247 Bacteroides coprophilus DSM 18228 B_coprophilus-1.0_Cont39.1, whole genome shotgun sequence. [Bacteroides coprophilus DSM 18228]
>ACBW01000249 Bacteroides coprophilus DSM 18228 B_coprophilus-1.0_Cont45.1, whole genome shotgun sequence. [Bacteroides coprophilus DSM 18228]
>ACBW01000251 Bacteroides coprophilus DSM 18228 B_coprophilus-1.0_Cont48.1, whole genome shotgun sequence. [Bacteroides coprophilus DSM 18228]
>ACBW01000253 Bacteroides coprophilus DSM 18228 B_coprophilus-1.0_Cont56.1, whole genome shotgun sequence. [Bacteroides coprophilus DSM 18228]
>ACBW01000255 Bacteroides coprophilus DSM 18228 B_coprophilus-1.0_Cont60.1, whole genome shotgun sequence. [Bacteroides coprophilus DSM 18228]
>ACBW01000257 Bacteroides coprophilus DSM 18228 B_coprophilus-1.0_Cont70.1, whole genome shotgun sequence. [Bacteroides coprophilus DSM 18228]
>ACBW01000259 Bacteroides coprophilus DSM 18228 B_coprophilus-1.0_Cont73.1, whole genome shotgun sequence. [Bacteroides coprophilus DSM 18228]
>ACBW01000261 Bacteroides coprophilus DSM 18228 B_coprophilus-1.0_Cont76.1, whole genome shotgun sequence. [Bacteroides coprophilus DSM 18228]
>ACBW01000263 Bacteroides coprophilus DSM 18228 B_coprophilus-1.0_Cont80.1, whole genome shotgun sequence. [Bacteroides coprophilus DSM 18228]
>ACBW01000265 Bacteroides coprophilus DSM 18228 B_coprophilus-1.0_Cont90.1, whole genome shotgun sequence. [Bacteroides coprophilus DSM 18228]
>ACBW01000267 Bacteroides coprophilus DSM 18228 B_coprophilus-1.0_Cont95.1, whole genome shotgun sequence. [Bacteroides coprophilus DSM 18228]
>ACBW01000269 Bacteroides coprophilus DSM 18228 B_coprophilus-1.0_Cont99.1, whole genome shotgun sequence. [Bacteroides coprophilus DSM 18228]
>ACBW01000271 Bacteroides coprophilus DSM 18228 B_coprophilus-1.0_Cont103.1, whole genome shotgun sequence. [Bacteroides coprophilus DSM 18228]
>ACBW01000273 Bacteroides coprophilus DSM 18228 B_coprophilus-1.0_Cont115.1, whole genome shotgun sequence. [Bacteroides coprophilus DSM 18228]
>ACBW01000275 Bacteroides coprophilus DSM 18228 B_coprophilus-1.0_Cont117.1, whole genome shotgun sequence. [Bacteroides coprophilus DSM 18228]
>ACBW01000277 Bacteroides coprophilus DSM 18228 B_coprophilus-1.0_Cont120.1, whole genome shotgun sequence. [Bacteroides coprophilus DSM 18228]
>ACBW01000279 Bacteroides coprophilus DSM 18228 B_coprophilus-1.0_Cont125.1, whole genome shotgun sequence. [Bacteroides coprophilus DSM 18228]
>ACBW01000281 Bacteroides coprophilus DSM 18228 B_coprophilus-1.0_Cont129.1, whole genome shotgun sequence. [Bacteroides coprophilus DSM 18228]
>ACBW01000283 Bacteroides coprophilus DSM 18228 B_coprophilus-1.0_Cont135.1, whole genome shotgun sequence. [Bacteroides coprophilus DSM 18228]
>ACBW01000285 Bacteroides coprophilus DSM 18228 B_coprophilus-1.0_Cont143.1, whole genome shotgun sequence. [Bacteroides coprophilus DSM 18228]
>ACBW01000002 Bacteroides coprophilus DSM 18228 B_coprophilus-1.0_Cont0.2, whole genome shotgun sequence. [Bacteroides coprophilus DSM 18228]
>ACBW01000004 Bacteroides coprophilus DSM 18228 B_coprophilus-1.0_Cont0.4, whole genome shotgun sequence. [Bacteroides coprophilus DSM 18228]
>ACBW01000006 Bacteroides coprophilus DSM 18228 B_coprophilus-1.0_Cont0.6, whole genome shotgun sequence. [Bacteroides coprophilus DSM 18228]
>ACBW01000008 Bacteroides coprophilus DSM 18228 B_coprophilus-1.0_Cont0.8, whole genome shotgun sequence. [Bacteroides coprophilus DSM 18228]
>ACBW01000010 Bacteroides coprophilus DSM 18228 B_coprophilus-1.0_Cont1.1, whole genome shotgun sequence. [Bacteroides coprophilus DSM 18228]
>ACBW01000012 Bacteroides coprophilus DSM 18228 B_coprophilus-1.0_Cont2.1, whole genome shotgun sequence. [Bacteroides coprophilus DSM 18228]
>ACBW01000014 Bacteroides coprophilus DSM 18228 B_coprophilus-1.0_Cont3.1, whole genome shotgun sequence. [Bacteroides coprophilus DSM 18228]
>ACBW01000016 Bacteroides coprophilus DSM 18228 B_coprophilus-1.0_Cont3.12, whole genome shotgun sequence. [Bacteroides coprophilus DSM 18228]
>ACBW01000018 Bacteroides coprophilus DSM 18228 B_coprophilus-1.0_Cont3.2, whole genome shotgun sequence. [Bacteroides coprophilus DSM 18228]
>ACBW01000020 Bacteroides coprophilus DSM 18228 B_coprophilus-1.0_Cont3.4, whole genome shotgun sequence. [Bacteroides coprophilus DSM 18228]
>ACBW01000022 Bacteroides coprophilus DSM 18228 B_coprophilus-1.0_Cont3.6, whole genome shotgun sequence. [Bacteroides coprophilus DSM 18228]
>ACBW01000024 Bacteroides coprophilus DSM 18228 B_coprophilus-1.0_Cont3.8, whole genome shotgun sequence. [Bacteroides coprophilus DSM 18228]
>ACBW01000026 Bacteroides coprophilus DSM 18228 B_coprophilus-1.0_Cont4.1, whole genome shotgun sequence. [Bacteroides coprophilus DSM 18228]
>ACBW01000028 Bacteroides coprophilus DSM 18228 B_coprophilus-1.0_Cont4.11, whole genome shotgun sequence. [Bacteroides coprophilus DSM 18228]
>ACBW01000030 Bacteroides coprophilus DSM 18228 B_coprophilus-1.0_Cont4.13, whole genome shotgun sequence. [Bacteroides coprophilus DSM 18228]
>ACBW01000032 Bacteroides coprophilus DSM 18228 B_coprophilus-1.0_Cont4.15, whole genome shotgun sequence. [Bacteroides coprophilus DSM 18228]
>ACBW01000034 Bacteroides coprophilus DSM 18228 B_coprophilus-1.0_Cont4.17, whole genome shotgun sequence. [Bacteroides coprophilus DSM 18228]
>ACBW01000036 Bacteroides coprophilus DSM 18228 B_coprophilus-1.0_Cont4.19, whole genome shotgun sequence. [Bacteroides coprophilus DSM 18228]
>ACBW01000038 Bacteroides coprophilus DSM 18228 B_coprophilus-1.0_Cont4.2, whole genome shotgun sequence. [Bacteroides coprophilus DSM 18228]
>ACBW01000040 Bacteroides coprophilus DSM 18228 B_coprophilus-1.0_Cont4.22, whole genome shotgun sequence. [Bacteroides coprophilus DSM 18228]
>ACBW01000042 Bacteroides coprophilus DSM 18228 B_coprophilus-1.0_Cont4.24, whole genome shotgun sequence. [Bacteroides coprophilus DSM 18228]
>ACBW01000044 Bacteroides coprophilus DSM 18228 B_coprophilus-1.0_Cont4.26, whole genome shotgun sequence. [Bacteroides coprophilus DSM 18228]
>ACBW01000046 Bacteroides coprophilus DSM 18228 B_coprophilus-1.0_Cont4.28, whole genome shotgun sequence. [Bacteroides coprophilus DSM 18228]
>ACBW01000048 Bacteroides coprophilus DSM 18228 B_coprophilus-1.0_Cont4.3, whole genome shotgun sequence. [Bacteroides coprophilus DSM 18228]
>ACBW01000050 Bacteroides coprophilus DSM 18228 B_coprophilus-1.0_Cont4.31, whole genome shotgun sequence. [Bacteroides coprophilus DSM 18228]
>ACBW01000052 Bacteroides coprophilus DSM 18228 B_coprophilus-1.0_Cont4.33, whole genome shotgun sequence. [Bacteroides coprophilus DSM 18228]
>ACBW01000054 Bacteroides coprophilus DSM 18228 B_coprophilus-1.0_Cont4.35, whole genome shotgun sequence. [Bacteroides coprophilus DSM 18228]
>ACBW01000056 Bacteroides coprophilus DSM 18228 B_coprophilus-1.0_Cont4.37, whole genome shotgun sequence. [Bacteroides coprophilus DSM 18228]
>ACBW01000058 Bacteroides coprophilus DSM 18228 B_coprophilus-1.0_Cont4.5, whole genome shotgun sequence. [Bacteroides coprophilus DSM 18228]
>ACBW01000060 Bacteroides coprophilus DSM 18228 B_coprophilus-1.0_Cont4.7, whole genome shotgun sequence. [Bacteroides coprophilus DSM 18228]
>ACBW01000062 Bacteroides coprophilus DSM 18228 B_coprophilus-1.0_Cont4.9, whole genome shotgun sequence. [Bacteroides coprophilus DSM 18228]
>ACBW01000064 Bacteroides coprophilus DSM 18228 B_coprophilus-1.0_Cont5.10, whole genome shotgun sequence. [Bacteroides coprophilus DSM 18228]
>ACBW01000066 Bacteroides coprophilus DSM 18228 B_coprophilus-1.0_Cont5.12, whole genome shotgun sequence. [Bacteroides coprophilus DSM 18228]
>ACBW01000068 Bacteroides coprophilus DSM 18228 B_coprophilus-1.0_Cont5.3, whole genome shotgun sequence. [Bacteroides coprophilus DSM 18228]
>ACBW01000070 Bacteroides coprophilus DSM 18228 B_coprophilus-1.0_Cont5.5, whole genome shotgun sequence. [Bacteroides coprophilus DSM 18228]
>ACBW01000073 Bacteroides coprophilus DSM 18228 B_coprophilus-1.0_Cont5.8, whole genome shotgun sequence. [Bacteroides coprophilus DSM 18228]
>ACBW01000075 Bacteroides coprophilus DSM 18228 B_coprophilus-1.0_Cont6.1, whole genome shotgun sequence. [Bacteroides coprophilus DSM 18228]
>ACBW01000077 Bacteroides coprophilus DSM 18228 B_coprophilus-1.0_Cont6.3, whole genome shotgun sequence. [Bacteroides coprophilus DSM 18228]
>ACBW01000079 Bacteroides coprophilus DSM 18228 B_coprophilus-1.0_Cont6.5, whole genome shotgun sequence. [Bacteroides coprophilus DSM 18228]
>ACBW01000081 Bacteroides coprophilus DSM 18228 B_coprophilus-1.0_Cont6.7, whole genome shotgun sequence. [Bacteroides coprophilus DSM 18228]
>ACBW01000083 Bacteroides coprophilus DSM 18228 B_coprophilus-1.0_Cont7.10, whole genome shotgun sequence. [Bacteroides coprophilus DSM 18228]
>ACBW01000085 Bacteroides coprophilus DSM 18228 B_coprophilus-1.0_Cont7.11, whole genome shotgun sequence. [Bacteroides coprophilus DSM 18228]
>ACBW01000087 Bacteroides coprophilus DSM 18228 B_coprophilus-1.0_Cont7.13, whole genome shotgun sequence. [Bacteroides coprophilus DSM 18228]
>ACBW01000089 Bacteroides coprophilus DSM 18228 B_coprophilus-1.0_Cont7.2, whole genome shotgun sequence. [Bacteroides coprophilus DSM 18228]
>ACBW01000091 Bacteroides coprophilus DSM 18228 B_coprophilus-1.0_Cont7.4, whole genome shotgun sequence. [Bacteroides coprophilus DSM 18228]
>ACBW01000093 Bacteroides coprophilus DSM 18228 B_coprophilus-1.0_Cont7.6, whole genome shotgun sequence. [Bacteroides coprophilus DSM 18228]
>ACBW01000095 Bacteroides coprophilus DSM 18228 B_coprophilus-1.0_Cont7.8, whole genome shotgun sequence. [Bacteroides coprophilus DSM 18228]
>ACBW01000097 Bacteroides coprophilus DSM 18228 B_coprophilus-1.0_Cont8.1, whole genome shotgun sequence. [Bacteroides coprophilus DSM 18228]
>ACBW01000099 Bacteroides coprophilus DSM 18228 B_coprophilus-1.0_Cont8.3, whole genome shotgun sequence. [Bacteroides coprophilus DSM 18228]
>ACBW01000101 Bacteroides coprophilus DSM 18228 B_coprophilus-1.0_Cont9.10, whole genome shotgun sequence. [Bacteroides coprophilus DSM 18228]
>ACBW01000103 Bacteroides coprophilus DSM 18228 B_coprophilus-1.0_Cont9.12, whole genome shotgun sequence. [Bacteroides coprophilus DSM 18228]
>ACBW01000105 Bacteroides coprophilus DSM 18228 B_coprophilus-1.0_Cont9.14, whole genome shotgun sequence. [Bacteroides coprophilus DSM 18228]
>ACBW01000107 Bacteroides coprophilus DSM 18228 B_coprophilus-1.0_Cont9.16, whole genome shotgun sequence. [Bacteroides coprophilus DSM 18228]
>ACBW01000109 Bacteroides coprophilus DSM 18228 B_coprophilus-1.0_Cont9.18, whole genome shotgun sequence. [Bacteroides coprophilus DSM 18228]
>ACBW01000111 Bacteroides coprophilus DSM 18228 B_coprophilus-1.0_Cont9.2, whole genome shotgun sequence. [Bacteroides coprophilus DSM 18228]
>ACBW01000113 Bacteroides coprophilus DSM 18228 B_coprophilus-1.0_Cont9.4, whole genome shotgun sequence. [Bacteroides coprophilus DSM 18228]
>ACBW01000115 Bacteroides coprophilus DSM 18228 B_coprophilus-1.0_Cont9.6, whole genome shotgun sequence. [Bacteroides coprophilus DSM 18228]
>ACBW01000117 Bacteroides coprophilus DSM 18228 B_coprophilus-1.0_Cont9.8, whole genome shotgun sequence. [Bacteroides coprophilus DSM 18228]
>ACBW01000119 Bacteroides coprophilus DSM 18228 B_coprophilus-1.0_Cont10.1, whole genome shotgun sequence. [Bacteroides coprophilus DSM 18228]
>ACBW01000121 Bacteroides coprophilus DSM 18228 B_coprophilus-1.0_Cont10.3, whole genome shotgun sequence. [Bacteroides coprophilus DSM 18228]
>ACBW01000123 Bacteroides coprophilus DSM 18228 B_coprophilus-1.0_Cont10.5, whole genome shotgun sequence. [Bacteroides coprophilus DSM 18228]
>ACBW01000125 Bacteroides coprophilus DSM 18228 B_coprophilus-1.0_Cont10.7, whole genome shotgun sequence. [Bacteroides coprophilus DSM 18228]
>ACBW01000127 Bacteroides coprophilus DSM 18228 B_coprophilus-1.0_Cont11.1, whole genome shotgun sequence. [Bacteroides coprophilus DSM 18228]
>ACBW01000129 Bacteroides coprophilus DSM 18228 B_coprophilus-1.0_Cont12.2, whole genome shotgun sequence. [Bacteroides coprophilus DSM 18228]
>ACBW01000131 Bacteroides coprophilus DSM 18228 B_coprophilus-1.0_Cont13.2, whole genome shotgun sequence. [Bacteroides coprophilus DSM 18228]
>ACBW01000133 Bacteroides coprophilus DSM 18228 B_coprophilus-1.0_Cont14.1, whole genome shotgun sequence. [Bacteroides coprophilus DSM 18228]
>ACBW01000135 Bacteroides coprophilus DSM 18228 B_coprophilus-1.0_Cont15.1, whole genome shotgun sequence. [Bacteroides coprophilus DSM 18228]
>ACBW01000137 Bacteroides coprophilus DSM 18228 B_coprophilus-1.0_Cont15.12, whole genome shotgun sequence. [Bacteroides coprophilus DSM 18228]
>ACBW01000139 Bacteroides coprophilus DSM 18228 B_coprophilus-1.0_Cont15.14, whole genome shotgun sequence. [Bacteroides coprophilus DSM 18228]
>ACBW01000141 Bacteroides coprophilus DSM 18228 B_coprophilus-1.0_Cont15.16, whole genome shotgun sequence. [Bacteroides coprophilus DSM 18228]
>ACBW01000143 Bacteroides coprophilus DSM 18228 B_coprophilus-1.0_Cont15.18, whole genome shotgun sequence. [Bacteroides coprophilus DSM 18228]
>ACBW01000145 Bacteroides coprophilus DSM 18228 B_coprophilus-1.0_Cont15.20, whole genome shotgun sequence. [Bacteroides coprophilus DSM 18228]
>ACBW01000147 Bacteroides coprophilus DSM 18228 B_coprophilus-1.0_Cont15.21, whole genome shotgun sequence. [Bacteroides coprophilus DSM 18228]
>ACBW01000149 Bacteroides coprophilus DSM 18228 B_coprophilus-1.0_Cont15.23, whole genome shotgun sequence. [Bacteroides coprophilus DSM 18228]
>ACBW01000151 Bacteroides coprophilus DSM 18228 B_coprophilus-1.0_Cont15.25, whole genome shotgun sequence. [Bacteroides coprophilus DSM 18228]
>ACBW01000153 Bacteroides coprophilus DSM 18228 B_coprophilus-1.0_Cont15.27, whole genome shotgun sequence. [Bacteroides coprophilus DSM 18228]
>ACBW01000155 Bacteroides coprophilus DSM 18228 B_coprophilus-1.0_Cont15.3, whole genome shotgun sequence. [Bacteroides coprophilus DSM 18228]
>ACBW01000157 Bacteroides coprophilus DSM 18228 B_coprophilus-1.0_Cont15.5, whole genome shotgun sequence. [Bacteroides coprophilus DSM 18228]
>ACBW01000159 Bacteroides coprophilus DSM 18228 B_coprophilus-1.0_Cont15.7, whole genome shotgun sequence. [Bacteroides coprophilus DSM 18228]
>ACBW01000161 Bacteroides coprophilus DSM 18228 B_coprophilus-1.0_Cont15.9, whole genome shotgun sequence. [Bacteroides coprophilus DSM 18228]
>ACBW01000163 Bacteroides coprophilus DSM 18228 B_coprophilus-1.0_Cont16.2, whole genome shotgun sequence. [Bacteroides coprophilus DSM 18228]
>ACBW01000165 Bacteroides coprophilus DSM 18228 B_coprophilus-1.0_Cont16.4, whole genome shotgun sequence. [Bacteroides coprophilus DSM 18228]
>ACBW01000167 Bacteroides coprophilus DSM 18228 B_coprophilus-1.0_Cont16.6, whole genome shotgun sequence. [Bacteroides coprophilus DSM 18228]
>ACBW01000169 Bacteroides coprophilus DSM 18228 B_coprophilus-1.0_Cont17.2, whole genome shotgun sequence. [Bacteroides coprophilus DSM 18228]
>ACBW01000171 Bacteroides coprophilus DSM 18228 B_coprophilus-1.0_Cont17.4, whole genome shotgun sequence. [Bacteroides coprophilus DSM 18228]
>ACBW01000173 Bacteroides coprophilus DSM 18228 B_coprophilus-1.0_Cont17.6, whole genome shotgun sequence. [Bacteroides coprophilus DSM 18228]
>ACBW01000175 Bacteroides coprophilus DSM 18228 B_coprophilus-1.0_Cont17.8, whole genome shotgun sequence. [Bacteroides coprophilus DSM 18228]
>ACBW01000177 Bacteroides coprophilus DSM 18228 B_coprophilus-1.0_Cont18.1, whole genome shotgun sequence. [Bacteroides coprophilus DSM 18228]
>ACBW01000179 Bacteroides coprophilus DSM 18228 B_coprophilus-1.0_Cont18.12, whole genome shotgun sequence. [Bacteroides coprophilus DSM 18228]
>ACBW01000181 Bacteroides coprophilus DSM 18228 B_coprophilus-1.0_Cont18.14, whole genome shotgun sequence. [Bacteroides coprophilus DSM 18228]
>ACBW01000183 Bacteroides coprophilus DSM 18228 B_coprophilus-1.0_Cont18.16, whole genome shotgun sequence. [Bacteroides coprophilus DSM 18228]
>ACBW01000185 Bacteroides coprophilus DSM 18228 B_coprophilus-1.0_Cont18.18, whole genome shotgun sequence. [Bacteroides coprophilus DSM 18228]
>ACBW01000187 Bacteroides coprophilus DSM 18228 B_coprophilus-1.0_Cont18.20, whole genome shotgun sequence. [Bacteroides coprophilus DSM 18228]
>ACBW01000189 Bacteroides coprophilus DSM 18228 B_coprophilus-1.0_Cont18.21, whole genome shotgun sequence. [Bacteroides coprophilus DSM 18228]
>ACBW01000191 Bacteroides coprophilus DSM 18228 B_coprophilus-1.0_Cont18.3, whole genome shotgun sequence. [Bacteroides coprophilus DSM 18228]
>ACBW01000193 Bacteroides coprophilus DSM 18228 B_coprophilus-1.0_Cont18.5, whole genome shotgun sequence. [Bacteroides coprophilus DSM 18228]
>ACBW01000195 Bacteroides coprophilus DSM 18228 B_coprophilus-1.0_Cont18.7, whole genome shotgun sequence. [Bacteroides coprophilus DSM 18228]
>ACBW01000197 Bacteroides coprophilus DSM 18228 B_coprophilus-1.0_Cont18.9, whole genome shotgun sequence. [Bacteroides coprophilus DSM 18228]
>ACBW01000199 Bacteroides coprophilus DSM 18228 B_coprophilus-1.0_Cont19.2, whole genome shotgun sequence. [Bacteroides coprophilus DSM 18228]
>ACBW01000201 Bacteroides coprophilus DSM 18228 B_coprophilus-1.0_Cont19.4, whole genome shotgun sequence. [Bacteroides coprophilus DSM 18228]
>ACBW01000203 Bacteroides coprophilus DSM 18228 B_coprophilus-1.0_Cont19.6, whole genome shotgun sequence. [Bacteroides coprophilus DSM 18228]
>ACBW01000205 Bacteroides coprophilus DSM 18228 B_coprophilus-1.0_Cont20.1, whole genome shotgun sequence. [Bacteroides coprophilus DSM 18228]
>ACBW01000207 Bacteroides coprophilus DSM 18228 B_coprophilus-1.0_Cont21.1, whole genome shotgun sequence. [Bacteroides coprophilus DSM 18228]
>ACBW01000209 Bacteroides coprophilus DSM 18228 B_coprophilus-1.0_Cont21.3, whole genome shotgun sequence. [Bacteroides coprophilus DSM 18228]
>ACBW01000211 Bacteroides coprophilus DSM 18228 B_coprophilus-1.0_Cont22.10, whole genome shotgun sequence. [Bacteroides coprophilus DSM 18228]
>ACBW01000213 Bacteroides coprophilus DSM 18228 B_coprophilus-1.0_Cont22.12, whole genome shotgun sequence. [Bacteroides coprophilus DSM 18228]
>ACBW01000215 Bacteroides coprophilus DSM 18228 B_coprophilus-1.0_Cont22.14, whole genome shotgun sequence. [Bacteroides coprophilus DSM 18228]
>ACBW01000217 Bacteroides coprophilus DSM 18228 B_coprophilus-1.0_Cont22.16, whole genome shotgun sequence. [Bacteroides coprophilus DSM 18228]
>ACBW01000219 Bacteroides coprophilus DSM 18228 B_coprophilus-1.0_Cont22.3, whole genome shotgun sequence. [Bacteroides coprophilus DSM 18228]
>ACBW01000221 Bacteroides coprophilus DSM 18228 B_coprophilus-1.0_Cont22.5, whole genome shotgun sequence. [Bacteroides coprophilus DSM 18228]
>ACBW01000223 Bacteroides coprophilus DSM 18228 B_coprophilus-1.0_Cont22.7, whole genome shotgun sequence. [Bacteroides coprophilus DSM 18228]
>ACBW01000225 Bacteroides coprophilus DSM 18228 B_coprophilus-1.0_Cont22.9, whole genome shotgun sequence. [Bacteroides coprophilus DSM 18228]
>ACBW01000227 Bacteroides coprophilus DSM 18228 B_coprophilus-1.0_Cont23.1, whole genome shotgun sequence. [Bacteroides coprophilus DSM 18228]
>ACBW01000229 Bacteroides coprophilus DSM 18228 B_coprophilus-1.0_Cont23.2, whole genome shotgun sequence. [Bacteroides coprophilus DSM 18228]
>ACBW01000231 Bacteroides coprophilus DSM 18228 B_coprophilus-1.0_Cont23.4, whole genome shotgun sequence. [Bacteroides coprophilus DSM 18228]
>ACBW01000233 Bacteroides coprophilus DSM 18228 B_coprophilus-1.0_Cont23.6, whole genome shotgun sequence. [Bacteroides coprophilus DSM 18228]
>ACBW01000235 Bacteroides coprophilus DSM 18228 B_coprophilus-1.0_Cont23.8, whole genome shotgun sequence. [Bacteroides coprophilus DSM 18228]
>ACBW01000237 Bacteroides coprophilus DSM 18228 B_coprophilus-1.0_Cont24.1, whole genome shotgun sequence. [Bacteroides coprophilus DSM 18228]
>ACBW01000239 Bacteroides coprophilus DSM 18228 B_coprophilus-1.0_Cont28.1, whole genome shotgun sequence. [Bacteroides coprophilus DSM 18228]
>ACBW01000241 Bacteroides coprophilus DSM 18228 B_coprophilus-1.0_Cont32.1, whole genome shotgun sequence. [Bacteroides coprophilus DSM 18228]
>ACBW01000243 Bacteroides coprophilus DSM 18228 B_coprophilus-1.0_Cont34.1, whole genome shotgun sequence. [Bacteroides coprophilus DSM 18228]
>ACBW01000246 Bacteroides coprophilus DSM 18228 B_coprophilus-1.0_Cont38.1, whole genome shotgun sequence. [Bacteroides coprophilus DSM 18228]
>ACBW01000248 Bacteroides coprophilus DSM 18228 B_coprophilus-1.0_Cont43.1, whole genome shotgun sequence. [Bacteroides coprophilus DSM 18228]
>ACBW01000250 Bacteroides coprophilus DSM 18228 B_coprophilus-1.0_Cont46.1, whole genome shotgun sequence. [Bacteroides coprophilus DSM 18228]
>ACBW01000252 Bacteroides coprophilus DSM 18228 B_coprophilus-1.0_Cont55.1, whole genome shotgun sequence. [Bacteroides coprophilus DSM 18228]
>ACBW01000254 Bacteroides coprophilus DSM 18228 B_coprophilus-1.0_Cont58.1, whole genome shotgun sequence. [Bacteroides coprophilus DSM 18228]
>ACBW01000256 Bacteroides coprophilus DSM 18228 B_coprophilus-1.0_Cont63.1, whole genome shotgun sequence. [Bacteroides coprophilus DSM 18228]
>ACBW01000258 Bacteroides coprophilus DSM 18228 B_coprophilus-1.0_Cont71.1, whole genome shotgun sequence. [Bacteroides coprophilus DSM 18228]
>ACBW01000260 Bacteroides coprophilus DSM 18228 B_coprophilus-1.0_Cont74.1, whole genome shotgun sequence. [Bacteroides coprophilus DSM 18228]
>ACBW01000262 Bacteroides coprophilus DSM 18228 B_coprophilus-1.0_Cont79.1, whole genome shotgun sequence. [Bacteroides coprophilus DSM 18228]
>ACBW01000264 Bacteroides coprophilus DSM 18228 B_coprophilus-1.0_Cont84.1, whole genome shotgun sequence. [Bacteroides coprophilus DSM 18228]
>ACBW01000266 Bacteroides coprophilus DSM 18228 B_coprophilus-1.0_Cont91.1, whole genome shotgun sequence. [Bacteroides coprophilus DSM 18228]
>ACBW01000268 Bacteroides coprophilus DSM 18228 B_coprophilus-1.0_Cont98.1, whole genome shotgun sequence. [Bacteroides coprophilus DSM 18228]
>ACBW01000270 Bacteroides coprophilus DSM 18228 B_coprophilus-1.0_Cont100.1, whole genome shotgun sequence. [Bacteroides coprophilus DSM 18228]
>ACBW01000272 Bacteroides coprophilus DSM 18228 B_coprophilus-1.0_Cont106.1, whole genome shotgun sequence. [Bacteroides coprophilus DSM 18228]
>ACBW01000274 Bacteroides coprophilus DSM 18228 B_coprophilus-1.0_Cont116.1, whole genome shotgun sequence. [Bacteroides coprophilus DSM 18228]
>ACBW01000276 Bacteroides coprophilus DSM 18228 B_coprophilus-1.0_Cont118.1, whole genome shotgun sequence. [Bacteroides coprophilus DSM 18228]
>ACBW01000278 Bacteroides coprophilus DSM 18228 B_coprophilus-1.0_Cont123.1, whole genome shotgun sequence. [Bacteroides coprophilus DSM 18228]
>ACBW01000280 Bacteroides coprophilus DSM 18228 B_coprophilus-1.0_Cont127.1, whole genome shotgun sequence. [Bacteroides coprophilus DSM 18228]
>ACBW01000282 Bacteroides coprophilus DSM 18228 B_coprophilus-1.0_Cont130.1, whole genome shotgun sequence. [Bacteroides coprophilus DSM 18228]
>ACBW01000284 Bacteroides coprophilus DSM 18228 B_coprophilus-1.0_Cont141.1, whole genome shotgun sequence. [Bacteroides coprophilus DSM 18228]
>ACBW01000244 Bacteroides coprophilus DSM 18228 B_coprophilus-1.0_Cont35.1, whole genome shotgun sequence. [Bacteroides coprophilus DSM 18228]
>ACBW01000071 Bacteroides coprophilus DSM 18228 B_coprophilus-1.0_Cont5.6, whole genome shotgun sequence. [Bacteroides coprophilus DSM 18228]
>EQ973629 Bacteroides coprophilus DSM 18228 genomic scaffold Scfld1, whole genome shotgun sequence. [Bacteroides coprophilus DSM 18228]
>EQ973631 Bacteroides coprophilus DSM 18228 genomic scaffold Scfld3, whole genome shotgun sequence. [Bacteroides coprophilus DSM 18228]
>EQ973633 Bacteroides coprophilus DSM 18228 genomic scaffold Scfld5, whole genome shotgun sequence. [Bacteroides coprophilus DSM 18228]
>EQ973635 Bacteroides coprophilus DSM 18228 genomic scaffold Scfld7, whole genome shotgun sequence. [Bacteroides coprophilus DSM 18228]
>EQ973637 Bacteroides coprophilus DSM 18228 genomic scaffold Scfld9, whole genome shotgun sequence. [Bacteroides coprophilus DSM 18228]
>EQ973639 Bacteroides coprophilus DSM 18228 genomic scaffold Scfld11, whole genome shotgun sequence. [Bacteroides coprophilus DSM 18228]
>EQ973641 Bacteroides coprophilus DSM 18228 genomic scaffold Scfld13, whole genome shotgun sequence. [Bacteroides coprophilus DSM 18228]
>EQ973643 Bacteroides coprophilus DSM 18228 genomic scaffold Scfld15, whole genome shotgun sequence. [Bacteroides coprophilus DSM 18228]
>EQ973645 Bacteroides coprophilus DSM 18228 genomic scaffold Scfld17, whole genome shotgun sequence. [Bacteroides coprophilus DSM 18228]
>EQ973647 Bacteroides coprophilus DSM 18228 genomic scaffold Scfld19, whole genome shotgun sequence. [Bacteroides coprophilus DSM 18228]
>EQ973649 Bacteroides coprophilus DSM 18228 genomic scaffold Scfld21, whole genome shotgun sequence. [Bacteroides coprophilus DSM 18228]
>EQ973651 Bacteroides coprophilus DSM 18228 genomic scaffold Scfld23, whole genome shotgun sequence. [Bacteroides coprophilus DSM 18228]
>EQ973653 Bacteroides coprophilus DSM 18228 genomic scaffold Scfld27, whole genome shotgun sequence. [Bacteroides coprophilus DSM 18228]
>EQ973655 Bacteroides coprophilus DSM 18228 genomic scaffold Scfld29, whole genome shotgun sequence. [Bacteroides coprophilus DSM 18228]
>EQ973657 Bacteroides coprophilus DSM 18228 genomic scaffold Scfld33, whole genome shotgun sequence. [Bacteroides coprophilus DSM 18228]
>EQ973659 Bacteroides coprophilus DSM 18228 genomic scaffold Scfld35, whole genome shotgun sequence. [Bacteroides coprophilus DSM 18228]
>EQ973661 Bacteroides coprophilus DSM 18228 genomic scaffold Scfld38, whole genome shotgun sequence. [Bacteroides coprophilus DSM 18228]
>EQ973663 Bacteroides coprophilus DSM 18228 genomic scaffold Scfld43, whole genome shotgun sequence. [Bacteroides coprophilus DSM 18228]
>EQ973665 Bacteroides coprophilus DSM 18228 genomic scaffold Scfld46, whole genome shotgun sequence. [Bacteroides coprophilus DSM 18228]
>EQ973667 Bacteroides coprophilus DSM 18228 genomic scaffold Scfld55, whole genome shotgun sequence. [Bacteroides coprophilus DSM 18228]
>EQ973669 Bacteroides coprophilus DSM 18228 genomic scaffold Scfld58, whole genome shotgun sequence. [Bacteroides coprophilus DSM 18228]
>EQ973671 Bacteroides coprophilus DSM 18228 genomic scaffold Scfld63, whole genome shotgun sequence. [Bacteroides coprophilus DSM 18228]
>EQ973673 Bacteroides coprophilus DSM 18228 genomic scaffold Scfld71, whole genome shotgun sequence. [Bacteroides coprophilus DSM 18228]
>EQ973675 Bacteroides coprophilus DSM 18228 genomic scaffold Scfld74, whole genome shotgun sequence. [Bacteroides coprophilus DSM 18228]
>EQ973677 Bacteroides coprophilus DSM 18228 genomic scaffold Scfld79, whole genome shotgun sequence. [Bacteroides coprophilus DSM 18228]
>EQ973679 Bacteroides coprophilus DSM 18228 genomic scaffold Scfld84, whole genome shotgun sequence. [Bacteroides coprophilus DSM 18228]
>EQ973681 Bacteroides coprophilus DSM 18228 genomic scaffold Scfld91, whole genome shotgun sequence. [Bacteroides coprophilus DSM 18228]
>EQ973683 Bacteroides coprophilus DSM 18228 genomic scaffold Scfld98, whole genome shotgun sequence. [Bacteroides coprophilus DSM 18228]
>EQ973685 Bacteroides coprophilus DSM 18228 genomic scaffold Scfld100, whole genome shotgun sequence. [Bacteroides coprophilus DSM 18228]
>EQ973687 Bacteroides coprophilus DSM 18228 genomic scaffold Scfld106, whole genome shotgun sequence. [Bacteroides coprophilus DSM 18228]
>EQ973689 Bacteroides coprophilus DSM 18228 genomic scaffold Scfld116, whole genome shotgun sequence. [Bacteroides coprophilus DSM 18228]
>EQ973691 Bacteroides coprophilus DSM 18228 genomic scaffold Scfld118, whole genome shotgun sequence. [Bacteroides coprophilus DSM 18228]
>EQ973693 Bacteroides coprophilus DSM 18228 genomic scaffold Scfld123, whole genome shotgun sequence. [Bacteroides coprophilus DSM 18228]
>EQ973695 Bacteroides coprophilus DSM 18228 genomic scaffold Scfld127, whole genome shotgun sequence. [Bacteroides coprophilus DSM 18228]
>EQ973697 Bacteroides coprophilus DSM 18228 genomic scaffold Scfld130, whole genome shotgun sequence. [Bacteroides coprophilus DSM 18228]
>EQ973699 Bacteroides coprophilus DSM 18228 genomic scaffold Scfld141, whole genome shotgun sequence. [Bacteroides coprophilus DSM 18228]
>EQ973628 Bacteroides coprophilus DSM 18228 genomic scaffold Scfld0, whole genome shotgun sequence. [Bacteroides coprophilus DSM 18228]
>EQ973630 Bacteroides coprophilus DSM 18228 genomic scaffold Scfld2, whole genome shotgun sequence. [Bacteroides coprophilus DSM 18228]
>EQ973632 Bacteroides coprophilus DSM 18228 genomic scaffold Scfld4, whole genome shotgun sequence. [Bacteroides coprophilus DSM 18228]
>EQ973634 Bacteroides coprophilus DSM 18228 genomic scaffold Scfld6, whole genome shotgun sequence. [Bacteroides coprophilus DSM 18228]
>EQ973636 Bacteroides coprophilus DSM 18228 genomic scaffold Scfld8, whole genome shotgun sequence. [Bacteroides coprophilus DSM 18228]
>EQ973638 Bacteroides coprophilus DSM 18228 genomic scaffold Scfld10, whole genome shotgun sequence. [Bacteroides coprophilus DSM 18228]
>EQ973640 Bacteroides coprophilus DSM 18228 genomic scaffold Scfld12, whole genome shotgun sequence. [Bacteroides coprophilus DSM 18228]
>EQ973642 Bacteroides coprophilus DSM 18228 genomic scaffold Scfld14, whole genome shotgun sequence. [Bacteroides coprophilus DSM 18228]
>EQ973644 Bacteroides coprophilus DSM 18228 genomic scaffold Scfld16, whole genome shotgun sequence. [Bacteroides coprophilus DSM 18228]
>EQ973646 Bacteroides coprophilus DSM 18228 genomic scaffold Scfld18, whole genome shotgun sequence. [Bacteroides coprophilus DSM 18228]
>EQ973648 Bacteroides coprophilus DSM 18228 genomic scaffold Scfld20, whole genome shotgun sequence. [Bacteroides coprophilus DSM 18228]
>EQ973650 Bacteroides coprophilus DSM 18228 genomic scaffold Scfld22, whole genome shotgun sequence. [Bacteroides coprophilus DSM 18228]
>EQ973652 Bacteroides coprophilus DSM 18228 genomic scaffold Scfld24, whole genome shotgun sequence. [Bacteroides coprophilus DSM 18228]
>EQ973654 Bacteroides coprophilus DSM 18228 genomic scaffold Scfld28, whole genome shotgun sequence. [Bacteroides coprophilus DSM 18228]
>EQ973656 Bacteroides coprophilus DSM 18228 genomic scaffold Scfld32, whole genome shotgun sequence. [Bacteroides coprophilus DSM 18228]
>EQ973658 Bacteroides coprophilus DSM 18228 genomic scaffold Scfld34, whole genome shotgun sequence. [Bacteroides coprophilus DSM 18228]
>EQ973660 Bacteroides coprophilus DSM 18228 genomic scaffold Scfld37, whole genome shotgun sequence. [Bacteroides coprophilus DSM 18228]
>EQ973662 Bacteroides coprophilus DSM 18228 genomic scaffold Scfld39, whole genome shotgun sequence. [Bacteroides coprophilus DSM 18228]
>EQ973664 Bacteroides coprophilus DSM 18228 genomic scaffold Scfld45, whole genome shotgun sequence. [Bacteroides coprophilus DSM 18228]
>EQ973666 Bacteroides coprophilus DSM 18228 genomic scaffold Scfld48, whole genome shotgun sequence. [Bacteroides coprophilus DSM 18228]
>EQ973668 Bacteroides coprophilus DSM 18228 genomic scaffold Scfld56, whole genome shotgun sequence. [Bacteroides coprophilus DSM 18228]
>EQ973670 Bacteroides coprophilus DSM 18228 genomic scaffold Scfld60, whole genome shotgun sequence. [Bacteroides coprophilus DSM 18228]
>EQ973672 Bacteroides coprophilus DSM 18228 genomic scaffold Scfld70, whole genome shotgun sequence. [Bacteroides coprophilus DSM 18228]
>EQ973674 Bacteroides coprophilus DSM 18228 genomic scaffold Scfld73, whole genome shotgun sequence. [Bacteroides coprophilus DSM 18228]
>EQ973676 Bacteroides coprophilus DSM 18228 genomic scaffold Scfld76, whole genome shotgun sequence. [Bacteroides coprophilus DSM 18228]
>EQ973678 Bacteroides coprophilus DSM 18228 genomic scaffold Scfld80, whole genome shotgun sequence. [Bacteroides coprophilus DSM 18228]
>EQ973680 Bacteroides coprophilus DSM 18228 genomic scaffold Scfld90, whole genome shotgun sequence. [Bacteroides coprophilus DSM 18228]
>EQ973682 Bacteroides coprophilus DSM 18228 genomic scaffold Scfld95, whole genome shotgun sequence. [Bacteroides coprophilus DSM 18228]
>EQ973684 Bacteroides coprophilus DSM 18228 genomic scaffold Scfld99, whole genome shotgun sequence. [Bacteroides coprophilus DSM 18228]
>EQ973686 Bacteroides coprophilus DSM 18228 genomic scaffold Scfld103, whole genome shotgun sequence. [Bacteroides coprophilus DSM 18228]
>EQ973688 Bacteroides coprophilus DSM 18228 genomic scaffold Scfld115, whole genome shotgun sequence. [Bacteroides coprophilus DSM 18228]
>EQ973690 Bacteroides coprophilus DSM 18228 genomic scaffold Scfld117, whole genome shotgun sequence. [Bacteroides coprophilus DSM 18228]
>EQ973692 Bacteroides coprophilus DSM 18228 genomic scaffold Scfld120, whole genome shotgun sequence. [Bacteroides coprophilus DSM 18228]
>EQ973694 Bacteroides coprophilus DSM 18228 genomic scaffold Scfld125, whole genome shotgun sequence. [Bacteroides coprophilus DSM 18228]
>EQ973696 Bacteroides coprophilus DSM 18228 genomic scaffold Scfld129, whole genome shotgun sequence. [Bacteroides coprophilus DSM 18228]
>EQ973698 Bacteroides coprophilus DSM 18228 genomic scaffold Scfld135, whole genome shotgun sequence. [Bacteroides coprophilus DSM 18228]
>EQ973700 Bacteroides coprophilus DSM 18228 genomic scaffold Scfld143, whole genome shotgun sequence. [Bacteroides coprophilus DSM 18228]
>ABZX01000002 Bacteroides fragilis 3_1_12 cont1.2, whole genome shotgun sequence. [Bacteroides fragilis 3_1_12]
>ABZX01000004 Bacteroides fragilis 3_1_12 cont1.4, whole genome shotgun sequence. [Bacteroides fragilis 3_1_12]
>ABZX01000006 Bacteroides fragilis 3_1_12 cont1.6, whole genome shotgun sequence. [Bacteroides fragilis 3_1_12]
>ABZX01000008 Bacteroides fragilis 3_1_12 cont1.8, whole genome shotgun sequence. [Bacteroides fragilis 3_1_12]
>ABZX01000010 Bacteroides fragilis 3_1_12 cont1.10, whole genome shotgun sequence. [Bacteroides fragilis 3_1_12]
>ABZX01000012 Bacteroides fragilis 3_1_12 cont1.12, whole genome shotgun sequence. [Bacteroides fragilis 3_1_12]
>ABZX01000014 Bacteroides fragilis 3_1_12 cont1.14, whole genome shotgun sequence. [Bacteroides fragilis 3_1_12]
>ABZX01000016 Bacteroides fragilis 3_1_12 cont1.16, whole genome shotgun sequence. [Bacteroides fragilis 3_1_12]
>ABZX01000018 Bacteroides fragilis 3_1_12 cont1.18, whole genome shotgun sequence. [Bacteroides fragilis 3_1_12]
>ABZX01000020 Bacteroides fragilis 3_1_12 cont1.20, whole genome shotgun sequence. [Bacteroides fragilis 3_1_12]
>ABZX01000022 Bacteroides fragilis 3_1_12 cont1.22, whole genome shotgun sequence. [Bacteroides fragilis 3_1_12]
>ABZX01000024 Bacteroides fragilis 3_1_12 cont1.24, whole genome shotgun sequence. [Bacteroides fragilis 3_1_12]
>ABZX01000026 Bacteroides fragilis 3_1_12 cont1.26, whole genome shotgun sequence. [Bacteroides fragilis 3_1_12]
>ABZX01000028 Bacteroides fragilis 3_1_12 cont1.28, whole genome shotgun sequence. [Bacteroides fragilis 3_1_12]
>ABZX01000030 Bacteroides fragilis 3_1_12 cont1.30, whole genome shotgun sequence. [Bacteroides fragilis 3_1_12]
>ABZX01000032 Bacteroides fragilis 3_1_12 cont1.32, whole genome shotgun sequence. [Bacteroides fragilis 3_1_12]
>ABZX01000034 Bacteroides fragilis 3_1_12 cont1.34, whole genome shotgun sequence. [Bacteroides fragilis 3_1_12]
>ABZX01000036 Bacteroides fragilis 3_1_12 cont1.36, whole genome shotgun sequence. [Bacteroides fragilis 3_1_12]
>ABZX01000038 Bacteroides fragilis 3_1_12 cont1.38, whole genome shotgun sequence. [Bacteroides fragilis 3_1_12]
>ABZX01000040 Bacteroides fragilis 3_1_12 cont1.40, whole genome shotgun sequence. [Bacteroides fragilis 3_1_12]
>ABZX01000042 Bacteroides fragilis 3_1_12 cont1.42, whole genome shotgun sequence. [Bacteroides fragilis 3_1_12]
>ABZX01000044 Bacteroides fragilis 3_1_12 cont1.44, whole genome shotgun sequence. [Bacteroides fragilis 3_1_12]
>ABZX01000046 Bacteroides fragilis 3_1_12 cont1.46, whole genome shotgun sequence. [Bacteroides fragilis 3_1_12]
>ABZX01000048 Bacteroides fragilis 3_1_12 cont1.48, whole genome shotgun sequence. [Bacteroides fragilis 3_1_12]
>ABZX01000050 Bacteroides fragilis 3_1_12 cont1.50, whole genome shotgun sequence. [Bacteroides fragilis 3_1_12]
>ABZX01000052 Bacteroides fragilis 3_1_12 cont1.52, whole genome shotgun sequence. [Bacteroides fragilis 3_1_12]
>ABZX01000054 Bacteroides fragilis 3_1_12 cont1.54, whole genome shotgun sequence. [Bacteroides fragilis 3_1_12]
>ABZX01000056 Bacteroides fragilis 3_1_12 cont1.56, whole genome shotgun sequence. [Bacteroides fragilis 3_1_12]
>ABZX01000058 Bacteroides fragilis 3_1_12 cont1.58, whole genome shotgun sequence. [Bacteroides fragilis 3_1_12]
>ABZX01000060 Bacteroides fragilis 3_1_12 cont1.60, whole genome shotgun sequence. [Bacteroides fragilis 3_1_12]
>ABZX01000062 Bacteroides fragilis 3_1_12 cont1.62, whole genome shotgun sequence. [Bacteroides fragilis 3_1_12]
>ABZX01000064 Bacteroides fragilis 3_1_12 cont1.64, whole genome shotgun sequence. [Bacteroides fragilis 3_1_12]
>ABZX01000066 Bacteroides fragilis 3_1_12 cont1.66, whole genome shotgun sequence. [Bacteroides fragilis 3_1_12]
>ABZX01000068 Bacteroides fragilis 3_1_12 cont1.68, whole genome shotgun sequence. [Bacteroides fragilis 3_1_12]
>ABZX01000070 Bacteroides fragilis 3_1_12 cont1.70, whole genome shotgun sequence. [Bacteroides fragilis 3_1_12]
>ABZX01000072 Bacteroides fragilis 3_1_12 cont1.72, whole genome shotgun sequence. [Bacteroides fragilis 3_1_12]
>ABZX01000074 Bacteroides fragilis 3_1_12 cont1.74, whole genome shotgun sequence. [Bacteroides fragilis 3_1_12]
>ABZX01000076 Bacteroides fragilis 3_1_12 cont1.76, whole genome shotgun sequence. [Bacteroides fragilis 3_1_12]
>ABZX01000078 Bacteroides fragilis 3_1_12 cont1.78, whole genome shotgun sequence. [Bacteroides fragilis 3_1_12]
>ABZX01000080 Bacteroides fragilis 3_1_12 cont1.80, whole genome shotgun sequence. [Bacteroides fragilis 3_1_12]
>ABZX01000082 Bacteroides fragilis 3_1_12 cont1.82, whole genome shotgun sequence. [Bacteroides fragilis 3_1_12]
>ABZX01000084 Bacteroides fragilis 3_1_12 cont1.84, whole genome shotgun sequence. [Bacteroides fragilis 3_1_12]
>ABZX01000086 Bacteroides fragilis 3_1_12 cont1.86, whole genome shotgun sequence. [Bacteroides fragilis 3_1_12]
>ABZX01000088 Bacteroides fragilis 3_1_12 cont1.88, whole genome shotgun sequence. [Bacteroides fragilis 3_1_12]
>ABZX01000090 Bacteroides fragilis 3_1_12 cont1.90, whole genome shotgun sequence. [Bacteroides fragilis 3_1_12]
>ABZX01000092 Bacteroides fragilis 3_1_12 cont1.92, whole genome shotgun sequence. [Bacteroides fragilis 3_1_12]
>ABZX01000094 Bacteroides fragilis 3_1_12 cont1.94, whole genome shotgun sequence. [Bacteroides fragilis 3_1_12]
>ABZX01000096 Bacteroides fragilis 3_1_12 cont1.96, whole genome shotgun sequence. [Bacteroides fragilis 3_1_12]
>ABZX01000098 Bacteroides fragilis 3_1_12 cont1.98, whole genome shotgun sequence. [Bacteroides fragilis 3_1_12]
>ABZX01000100 Bacteroides fragilis 3_1_12 cont1.100, whole genome shotgun sequence. [Bacteroides fragilis 3_1_12]
>ABZX01000102 Bacteroides fragilis 3_1_12 cont1.102, whole genome shotgun sequence. [Bacteroides fragilis 3_1_12]
>ABZX01000104 Bacteroides fragilis 3_1_12 plasmid unnamed cont1.104, whole genome shotgun sequence. [Bacteroides fragilis 3_1_12]
>ABZX01000001 Bacteroides fragilis 3_1_12 cont1.1, whole genome shotgun sequence. [Bacteroides fragilis 3_1_12]
>ABZX01000003 Bacteroides fragilis 3_1_12 cont1.3, whole genome shotgun sequence. [Bacteroides fragilis 3_1_12]
>ABZX01000005 Bacteroides fragilis 3_1_12 cont1.5, whole genome shotgun sequence. [Bacteroides fragilis 3_1_12]
>ABZX01000007 Bacteroides fragilis 3_1_12 cont1.7, whole genome shotgun sequence. [Bacteroides fragilis 3_1_12]
>ABZX01000009 Bacteroides fragilis 3_1_12 cont1.9, whole genome shotgun sequence. [Bacteroides fragilis 3_1_12]
>ABZX01000011 Bacteroides fragilis 3_1_12 cont1.11, whole genome shotgun sequence. [Bacteroides fragilis 3_1_12]
>ABZX01000013 Bacteroides fragilis 3_1_12 cont1.13, whole genome shotgun sequence. [Bacteroides fragilis 3_1_12]
>ABZX01000015 Bacteroides fragilis 3_1_12 cont1.15, whole genome shotgun sequence. [Bacteroides fragilis 3_1_12]
>ABZX01000017 Bacteroides fragilis 3_1_12 cont1.17, whole genome shotgun sequence. [Bacteroides fragilis 3_1_12]
>ABZX01000019 Bacteroides fragilis 3_1_12 cont1.19, whole genome shotgun sequence. [Bacteroides fragilis 3_1_12]
>ABZX01000021 Bacteroides fragilis 3_1_12 cont1.21, whole genome shotgun sequence. [Bacteroides fragilis 3_1_12]
>ABZX01000023 Bacteroides fragilis 3_1_12 cont1.23, whole genome shotgun sequence. [Bacteroides fragilis 3_1_12]
>ABZX01000025 Bacteroides fragilis 3_1_12 cont1.25, whole genome shotgun sequence. [Bacteroides fragilis 3_1_12]
>ABZX01000027 Bacteroides fragilis 3_1_12 cont1.27, whole genome shotgun sequence. [Bacteroides fragilis 3_1_12]
>ABZX01000029 Bacteroides fragilis 3_1_12 cont1.29, whole genome shotgun sequence. [Bacteroides fragilis 3_1_12]
>ABZX01000031 Bacteroides fragilis 3_1_12 cont1.31, whole genome shotgun sequence. [Bacteroides fragilis 3_1_12]
>ABZX01000033 Bacteroides fragilis 3_1_12 cont1.33, whole genome shotgun sequence. [Bacteroides fragilis 3_1_12]
>ABZX01000035 Bacteroides fragilis 3_1_12 cont1.35, whole genome shotgun sequence. [Bacteroides fragilis 3_1_12]
>ABZX01000037 Bacteroides fragilis 3_1_12 cont1.37, whole genome shotgun sequence. [Bacteroides fragilis 3_1_12]
>ABZX01000039 Bacteroides fragilis 3_1_12 cont1.39, whole genome shotgun sequence. [Bacteroides fragilis 3_1_12]
>ABZX01000041 Bacteroides fragilis 3_1_12 cont1.41, whole genome shotgun sequence. [Bacteroides fragilis 3_1_12]
>ABZX01000043 Bacteroides fragilis 3_1_12 cont1.43, whole genome shotgun sequence. [Bacteroides fragilis 3_1_12]
>ABZX01000045 Bacteroides fragilis 3_1_12 cont1.45, whole genome shotgun sequence. [Bacteroides fragilis 3_1_12]
>ABZX01000047 Bacteroides fragilis 3_1_12 cont1.47, whole genome shotgun sequence. [Bacteroides fragilis 3_1_12]
[truncated: 7,538 more rows]
